# Supplementary material for: A global data-driven census of Salmonella small proteins and their potential functions in bacterial virulence
Source: Microlife. 2020 Oct 17;1(1):uqaa002. doi: 10.1093/femsml/uqaa002 (PMC10117436; doi:10.1093/femsml/uqaa002)
Supplement: uqaa002_Supplemental_Files [file uqaa002_supplemental_files.zip]

Archive with 13 entries (13 files):
- Fig.S1.pdf
- Fig.S2.pdf
- Fig.S3.pdf
- Fig.S4.pdf
- Fig.S5.pdf
- Fig.S6.pdf
- Fig.S7.pdf
- Fig.S8.pdf
- Fig.S9.pdf
- Supplementary_Table_S1_v02.xlsx
- Supplementary_Table_S2_v02.xlsx
- Supplementary_Table_S3_v02.xlsx
- Supplementary_Table_S4_v03.xlsx
