# Supplementary material for: A global data-driven census of Salmonella small proteins and their potential functions in bacterial virulence
Source: Microlife. 2020 Oct 17;1(1):uqaa002. doi: 10.1093/femsml/uqaa002 (PMC10117436; doi:10.1093/femsml/uqaa002)
Supplement: uqaa002_Supplemental_Files [file uqaa002_supplemental_files.zip › Supplementary_Table_S2_v02.xlsx]

## Sheet: global_overview
Table S2: Dual RNA-seq time course, TraDIS, and Grad-seq data
Overview of the STsORFs predicted with either Ribo-seq or sPepFinder and data generate with ribo-seq (#N/A indicates no RNA detected for the corresponding gene), Dual RNA-seq or TraDIS. The last column indicates STsORFs whose translation was validated in this study, as well as ones predicted in the Salmonella strain 14028s (Baek et al., 2017 G3).
							RIBO-LB-RPKM		RIBO-SPI1-RPKM		RIBO-SPI2-RPKM		RNA-LB-RPKM		RNA-SPI1-RPKM		RNA-SPI2-RPKM		Dual RNA-seq										TraDIS		Western blot validation (high-confidence candidates)
new_tag	Start	Stop	Strand	aa_nr	Riboseq	sPepfinder	RIBO-LB-1_rpkm	RIBO-LB-2_rpkm	RIBO-SPI-1_rpkm	RIBO-SPI-2_rpkm	RIBO-SPII-1_rpkm	RIBO-SPII-2_rpkm	RNA-LB-1_rpkm	RNA-LB-2_rpkm	RNA-SPI-1_rpkm	RNA-SPI-2_rpkm	RNA-SPII-1_rpkm	RNA-SPII-2_rpkm	2h_logFC	2h_FDR	4h_logFC	4h_FDR	8h_logFC	8h_FDR	16h_logFC	16h_FDR	24h_logFC	24h_FDR	log2FC	FDR
STsORF1	97917	97967	+	16	y		19.37	21.91	60.79	10.24	0	0	33.93	75.92	84.21	130.88	100.48	210.39	-4.22586	0.46221	0.811693	0.637919	2.79065	0.00236202	2.78366	0.000481854	3.05032	2.79965e-05	-1.44272	0.865041
STsORF2	174883	174981	-	32		y	#N/A	#N/A	#N/A	#N/A	#N/A	#N/A	#N/A	#N/A	#N/A	#N/A	#N/A	#N/A	#N/A	#N/A	#N/A	#N/A	#N/A	#N/A	#N/A	#N/A	#N/A	#N/A	#N/A	#N/A
STsORF3	294939	295046	+	35		y	#N/A	#N/A	#N/A	#N/A	#N/A	#N/A	#N/A	#N/A	#N/A	#N/A	#N/A	#N/A	1.38865	0.534329	-4.07566	0.301711	-1.10732	0.601178	1.57887	0.117342	1.50359	0.0780262	-0.762223	0.280576
STsORF4	316648	316698	+	16		y	#N/A	#N/A	#N/A	#N/A	#N/A	#N/A	#N/A	#N/A	#N/A	#N/A	#N/A	#N/A	#N/A	#N/A	#N/A	#N/A	#N/A	#N/A	#N/A	#N/A	#N/A	#N/A	#N/A	#N/A
STsORF5	329678	329803	+	41		y	#N/A	#N/A	#N/A	#N/A	#N/A	#N/A	#N/A	#N/A	#N/A	#N/A	#N/A	#N/A	#N/A	#N/A	#N/A	#N/A	#N/A	#N/A	#N/A	#N/A	#N/A	#N/A	-0.536596	0.420201
STsORF6	347487	347567	+	26		y	#N/A	#N/A	#N/A	#N/A	#N/A	#N/A	#N/A	#N/A	#N/A	#N/A	#N/A	#N/A	0.884918	0.770831	2.38526	0.0813772	2.94561	0.00644117	1.78525	0.0980143	1.09435	0.256985	0.787326	0.283634
STsORF7	350224	350319	+	31		y	#N/A	#N/A	#N/A	#N/A	#N/A	#N/A	#N/A	#N/A	#N/A	#N/A	#N/A	#N/A	0.22383	0.86187	0.449142	0.575267	-1.04101	0.203367	-0.584394	0.349882	-0.0985758	0.851291	-0.339991	0.831039
STsORF8	350333	350407	+	24		y	#N/A	#N/A	#N/A	#N/A	#N/A	#N/A	#N/A	#N/A	#N/A	#N/A	#N/A	#N/A	1.0868	0.33701	0.315343	0.773509	0.223678	0.807806	-0.0260807	0.972785	0.604644	0.259721	-0.888303	0.976149
STsORF9	390446	390520	+	24		y	#N/A	#N/A	#N/A	#N/A	#N/A	#N/A	#N/A	#N/A	#N/A	#N/A	#N/A	#N/A	#N/A	#N/A	#N/A	#N/A	#N/A	#N/A	#N/A	#N/A	#N/A	#N/A	1.57152	0.508112
STsORF10	489239	489319	+	26		y	#N/A	#N/A	#N/A	#N/A	#N/A	#N/A	#N/A	#N/A	#N/A	#N/A	#N/A	#N/A	3.4722	0.186079	3.59896	0.0589619	2.82865	0.148929	2.66464	0.108249	2.04085	0.171464	#N/A	#N/A
STsORF11	491258	491335	+	25		y	#N/A	#N/A	#N/A	#N/A	#N/A	#N/A	#N/A	#N/A	#N/A	#N/A	#N/A	#N/A	-2.02156	0.779429	-2.00882	0.655517	1.96379	0.355928	3.80779	0.00238769	5.34881	4.1147e-07	0.0834172	1
STsORF12	497833	497883	+	16		y	#N/A	#N/A	#N/A	#N/A	#N/A	#N/A	#N/A	#N/A	#N/A	#N/A	#N/A	#N/A	-5.31336	0.286412	0.0606883	0.979637	-5.26266	0.0572914	-2.45408	0.0723559	-0.815579	0.358235	#N/A	#N/A
STsORF13	539479	539577	+	32		y	#N/A	#N/A	#N/A	#N/A	#N/A	#N/A	#N/A	#N/A	#N/A	#N/A	#N/A	#N/A	-1.48948	0.502699	-0.983481	0.504781	0.190682	0.86747	-0.206704	0.82538	-0.872061	0.209709	#N/A	#N/A
STsORF14	617893	617946	-	17		y	#N/A	#N/A	#N/A	#N/A	#N/A	#N/A	#N/A	#N/A	#N/A	#N/A	#N/A	#N/A	#N/A	#N/A	#N/A	#N/A	#N/A	#N/A	#N/A	#N/A	#N/A	#N/A	0.695691	0.970131
STsORF15	636354	636398	+	14		y	#N/A	#N/A	#N/A	#N/A	#N/A	#N/A	#N/A	#N/A	#N/A	#N/A	#N/A	#N/A	#N/A	#N/A	#N/A	#N/A	#N/A	#N/A	#N/A	#N/A	#N/A	#N/A	#N/A	#N/A
STsORF16	687289	687333	+	14		y	#N/A	#N/A	#N/A	#N/A	#N/A	#N/A	#N/A	#N/A	#N/A	#N/A	#N/A	#N/A	#N/A	#N/A	#N/A	#N/A	#N/A	#N/A	#N/A	#N/A	#N/A	#N/A	#N/A	#N/A
STsORF17	765368	765421	-	17		y	#N/A	#N/A	#N/A	#N/A	#N/A	#N/A	#N/A	#N/A	#N/A	#N/A	#N/A	#N/A	#N/A	#N/A	#N/A	#N/A	#N/A	#N/A	#N/A	#N/A	#N/A	#N/A	-0.0289363	1
STsORF18	793271	793321	+	16		y	#N/A	#N/A	#N/A	#N/A	#N/A	#N/A	#N/A	#N/A	#N/A	#N/A	#N/A	#N/A	-0.343344	0.746842	-0.00408261	0.999831	-0.299229	0.630408	0.148748	0.770948	0.122247	0.762648	-0.16244	0.959784
STsORF19	808345	808470	+	41		y	#N/A	#N/A	#N/A	#N/A	#N/A	#N/A	#N/A	#N/A	#N/A	#N/A	#N/A	#N/A	#N/A	#N/A	#N/A	#N/A	#N/A	#N/A	#N/A	#N/A	#N/A	#N/A	#N/A	#N/A
STsORF20	808793	808894	+	33		y	#N/A	#N/A	#N/A	#N/A	#N/A	#N/A	#N/A	#N/A	#N/A	#N/A	#N/A	#N/A	-2.17695	0.0137396	-2.15592	0.00137386	-2.40251	0.000121236	-2.69822	7.71799e-07	-2.58371	3.7182e-08	#N/A	#N/A
STsORF21	811791	811931	+	46	y		236.81	74.31	905.88	81.49	81.82	62.52	533.46	218.92	4390.68	1476.82	258.69	310.74	-0.277869	0.669832	0.257133	0.574911	-0.109729	0.804323	-0.702143	0.0448021	-1.21625	0.000176439	0.761661	0.81018
STsORF22	822768	822842	-	24		y	#N/A	#N/A	#N/A	#N/A	#N/A	#N/A	#N/A	#N/A	#N/A	#N/A	#N/A	#N/A	-1.53664	0.330355	-1.08544	0.311606	-1.32968	0.156483	-1.30004	0.0782536	-1.77114	0.00378174	#N/A	#N/A
STsORF23	901218	901346	-	42	y	y	110.28	69.31	618.44	133.61	437.51	1383.79	42.16	53.36	403.21	99.79	1078.45	448.24	1.57355	1.48746e-06	1.04556	0.000476077	1.30782	8.87672e-06	1.23314	1.48811e-05	0.212583	0.425109	0.592683	0.618303	this work
STsORF24	924831	924971	+	46		y	#N/A	#N/A	#N/A	#N/A	#N/A	#N/A	#N/A	#N/A	#N/A	#N/A	#N/A	#N/A	-4.43307	0.480292	1.909	0.155998	0.490879	0.772244	1.62649	0.109364	1.52761	0.0782516	0.192066	0.675785
STsORF25	929169	929360	+	63		y	#N/A	#N/A	#N/A	#N/A	#N/A	#N/A	#N/A	#N/A	#N/A	#N/A	#N/A	#N/A	0.00683294	1	3.53332	0.271045	0.0144765	1	5.64943	0.00185269	5.73035	0.000508114	#N/A	#N/A
STsORF26	943721	943774	-	17		y	#N/A	#N/A	#N/A	#N/A	#N/A	#N/A	#N/A	#N/A	#N/A	#N/A	#N/A	#N/A	-1.61248	0.461197	-0.273739	0.84158	-1.68789	0.17378	-0.211733	0.811802	0.469952	0.454366	-0.142821	0.86052
STsORF27	978711	978788	+	25		y	#N/A	#N/A	#N/A	#N/A	#N/A	#N/A	#N/A	#N/A	#N/A	#N/A	#N/A	#N/A	0.818031	0.135314	0.714153	0.105757	0.673349	0.0876047	0.341762	0.351064	0.545228	0.0756222	#N/A	#N/A	predicted in Baek, 2017
STsORF28	993024	993116	+	30		y	#N/A	#N/A	#N/A	#N/A	#N/A	#N/A	#N/A	#N/A	#N/A	#N/A	#N/A	#N/A	-1.03979	0.00956671	-1.15172	0.000808332	-0.699054	0.0246205	-1.47906	2.13004e-06	-1.87879	4.3339e-09	#N/A	#N/A
STsORF29	1099742	1099813	+	23		y	#N/A	#N/A	#N/A	#N/A	#N/A	#N/A	#N/A	#N/A	#N/A	#N/A	#N/A	#N/A	0.269002	0.843481	1.06863	0.136832	0.257002	0.748115	-0.713447	0.279572	-1.25193	0.019749	-0.128414	0.976149
STsORF30	1132639	1132755	+	38		y	#N/A	#N/A	#N/A	#N/A	#N/A	#N/A	#N/A	#N/A	#N/A	#N/A	#N/A	#N/A	#N/A	#N/A	#N/A	#N/A	#N/A	#N/A	#N/A	#N/A	#N/A	#N/A	0.434283	0.990235
STsORF31	1134044	1134148	-	34	y		237.09	5.32	2320.74	467.57	20.28	8.4	32.96	19.46	2154.21	2865.19	68.9	73.8	1.40649	0.337124	-0.0293853	0.989144	-0.379463	0.789696	-1.16147	0.291759	-1.86632	0.035546	0.368161	0.959784
STsORF32	1154521	1154589	+	22		y	#N/A	#N/A	#N/A	#N/A	#N/A	#N/A	#N/A	#N/A	#N/A	#N/A	#N/A	#N/A	-0.0244431	1	4.44139	0.113543	0.0130773	1	4.59483	0.0268735	6.17335	0.000120052	#N/A	#N/A
STsORF33	1170002	1170154	-	50		y	#N/A	#N/A	#N/A	#N/A	#N/A	#N/A	#N/A	#N/A	#N/A	#N/A	#N/A	#N/A	-4.78776	0.364094	0.240389	0.901504	-0.255018	0.876142	0.345683	0.751928	1.82565	0.0105993	-0.410006	0.647402
STsORF34	1170429	1170725	+	98	y		3.33	5.64	80.72	37.81	37.05	47.49	7.49	27.52	256.27	160.93	215.69	174.62	2.98597	7.29706e-10	1.36362	0.00219793	1.36944	0.000897996	1.51295	5.46866e-05	0.492077	0.154479	0.156872	0.942957
STsORF35	1174374	1174583	-	69		y	#N/A	#N/A	#N/A	#N/A	#N/A	#N/A	#N/A	#N/A	#N/A	#N/A	#N/A	#N/A	-0.0472798	1	5.3593	0.0300649	4.89282	0.0416479	3.63008	0.132519	3.99584	0.0440841	0.127212	0.802588
STsORF36	1191289	1191324	+	11	y		10.98	100.89	11.48	116.06	88.74	159.16	6.87	23.9	35.35	59.6	29.31	49.68	2.85164	0.0998175	-0.0816517	0.9814	-0.609769	0.800338	1.06462	0.416703	0.99199	0.343999	-0.615098	0.856041
STsORF37	1282571	1282627	-	18		y	#N/A	#N/A	#N/A	#N/A	#N/A	#N/A	#N/A	#N/A	#N/A	#N/A	#N/A	#N/A	1.2653	0.132604	1.9117	0.000803631	1.72952	0.000932208	1.57176	0.000757677	0.392511	0.38098	-0.11608	1
STsORF38	1288669	1288761	+	30	y		44.61	0	113.34	67.39	202.29	407.59	7.97	18.5	189.85	87.15	750.39	865.32	6.1662	1.44491e-15	6.40345	4.35342e-17	6.75966	2.95396e-18	6.31362	2.48267e-17	4.52552	1.58338e-12	0.358522	0.605395
STsORF39	1288992	1289066	+	24		y	#N/A	#N/A	#N/A	#N/A	#N/A	#N/A	#N/A	#N/A	#N/A	#N/A	#N/A	#N/A	6.14049	6.92114e-21	6.17982	2.71176e-21	6.60596	1.74374e-22	5.86209	9.94257e-21	4.05515	2.72842e-15	0.351868	0.891528	validated in Baek, 2017
STsORF40	1291620	1291745	+	41	y	y	50.18	150.78	638.09	882.91	805.71	1150.88	29.43	73.41	468.36	385.96	295.47	674.17	1.92273	3.04271e-06	1.07916	0.00417207	0.630401	0.0869195	1.24713	0.000129541	1.17022	0.000153939	0.330169	0.726267	this work
STsORF41	1294617	1294694	+	25	y		5.07	10.75	10.6	0	31.86	33.9	1.58	5.52	8.16	3.06	11.59	11.46	#N/A	#N/A	#N/A	#N/A	#N/A	#N/A	#N/A	#N/A	#N/A	#N/A	0.160368	0.997103
STsORF42	1314466	1314573	+	35	y		0	2.59	5.74	0	19.72	616.25	1.14	0	7.36	0	36.29	24.84	6.80179	2.15905e-13	6.65834	2.34581e-14	6.1869	2.52898e-13	5.94939	2.69254e-13	4.3683	1.62278e-08	0.355703	0.986468
STsORF43	1316887	1316928	+	13	y		303.42	46.56	2834.49	478.76	4289.16	1847.01	47.09	140.84	1696.71	990.44	6675	10250.9	8.05788	6.16037e-24	7.11842	1.83051e-22	7.3416	6.05847e-23	6.5656	2.13752e-21	4.25878	2.09611e-15	#N/A	#N/A	this work; Baek, 2017
STsORF44	1316925	1317122	+	65	y	y	25.45	1.41	210.86	214.98	1583.9	3448.2	19.35	64.64	600.92	200.46	2155.84	1478.98	7.77282	8.47939e-26	7.06746	1.29732e-24	6.50677	1.16302e-23	5.94607	2.40197e-22	3.65313	1.55961e-15	-0.0102	1	this work
STsORF45	1345111	1345326	+	71		y	#N/A	#N/A	#N/A	#N/A	#N/A	#N/A	#N/A	#N/A	#N/A	#N/A	#N/A	#N/A	0.94662	0.524749	-0.53339	0.726454	-0.12938	0.917302	0.111035	0.90505	1.10583	0.0664057	-0.920157	0.675785
STsORF46	1372412	1372474	+	20		y	#N/A	#N/A	#N/A	#N/A	#N/A	#N/A	#N/A	#N/A	#N/A	#N/A	#N/A	#N/A	-0.401693	0.775414	0.226963	0.805371	-0.723333	0.36902	-1.13236	0.0758481	-0.219277	0.662957	#N/A	#N/A	predicted in Baek, 2017
STsORF47	1492900	1493055	-	51		y	#N/A	#N/A	#N/A	#N/A	#N/A	#N/A	#N/A	#N/A	#N/A	#N/A	#N/A	#N/A	-0.0809557	0.949871	-0.240151	0.789119	-1.30801	0.0842472	-0.463952	0.418088	0.00968617	0.984481	0.333517	0.694793
STsORF48	1495655	1495705	-	16		y	#N/A	#N/A	#N/A	#N/A	#N/A	#N/A	#N/A	#N/A	#N/A	#N/A	#N/A	#N/A	-0.456637	0.831098	-0.923012	0.539046	-2.13333	0.122869	-1.65059	0.0921232	-2.20908	0.00502522	-0.153848	0.974776
STsORF49	1550924	1551019	-	31	y	y	45.28	221.18	1001.11	1637.57	880.02	904.48	55.37	112.03	936.17	953.55	839.98	1406.44	1.45904	0.00161035	0.835349	0.0515632	0.508806	0.227609	-0.58402	0.139126	-0.410758	0.220501	-0.211763	0.900343	this work; predicted in Baek, 2017
STsORF50	1588880	1588930	+	16		y	#N/A	#N/A	#N/A	#N/A	#N/A	#N/A	#N/A	#N/A	#N/A	#N/A	#N/A	#N/A	#N/A	#N/A	#N/A	#N/A	#N/A	#N/A	#N/A	#N/A	#N/A	#N/A	#N/A	#N/A
STsORF51	1643487	1643582	+	31		y	#N/A	#N/A	#N/A	#N/A	#N/A	#N/A	#N/A	#N/A	#N/A	#N/A	#N/A	#N/A	-1.00957	0.241684	-1.65569	0.0148464	-0.602668	0.252862	0.187346	0.667602	0.22879	0.513765	-0.469989	0.546214
STsORF52	1680406	1680489	+	27		y	#N/A	#N/A	#N/A	#N/A	#N/A	#N/A	#N/A	#N/A	#N/A	#N/A	#N/A	#N/A	3.08367	0.0633847	3.36838	0.00490198	4.37736	8.10284e-06	3.95869	1.57957e-05	2.38621	0.00863466	-0.0171702	1
STsORF53	1685443	1685496	+	17		y	#N/A	#N/A	#N/A	#N/A	#N/A	#N/A	#N/A	#N/A	#N/A	#N/A	#N/A	#N/A	#N/A	#N/A	#N/A	#N/A	#N/A	#N/A	#N/A	#N/A	#N/A	#N/A	#N/A	#N/A
STsORF54	1706543	1706725	-	60	y	y	2.16	9.16	100.52	45.66	153.24	225.2	9.79	17.63	80.84	32.57	43.65	92.84	-0.323165	0.879966	0.147476	0.923735	0.463327	0.645799	0.230505	0.799128	-0.568538	0.415705	1.38041	0.420201	this work
STsORF55	1716102	1716176	+	24		y	#N/A	#N/A	#N/A	#N/A	#N/A	#N/A	#N/A	#N/A	#N/A	#N/A	#N/A	#N/A	-2.74838	0.693407	0.779752	0.784485	0.257665	0.922383	2.3465	0.0565743	4.27926	6.88355e-06	#N/A	#N/A
STsORF56	1789405	1789578	-	57	y		158.97	170.2	91.46	45.02	173.4	423.03	184.71	154.53	210.26	127.41	337.83	320.32	-0.649587	0.179726	-0.918323	0.0213371	-1.04183	0.00465599	-0.886257	0.00627458	-0.44227	0.128211	0.223396	1
STsORF57	1803657	1803755	-	32		y	#N/A	#N/A	#N/A	#N/A	#N/A	#N/A	#N/A	#N/A	#N/A	#N/A	#N/A	#N/A	#N/A	#N/A	#N/A	#N/A	#N/A	#N/A	#N/A	#N/A	#N/A	#N/A	0.138072	0.957129
STsORF58	1866708	1866923	+	71		y	#N/A	#N/A	#N/A	#N/A	#N/A	#N/A	#N/A	#N/A	#N/A	#N/A	#N/A	#N/A	#N/A	#N/A	#N/A	#N/A	#N/A	#N/A	#N/A	#N/A	#N/A	#N/A	-0.58783	0.337775
STsORF59	1866965	1867063	-	32	y	y	7.98	45.15	83.51	184.65	193.62	716.8	3.75	23.9	271.54	96.32	194.88	319.13	0.12879	0.936885	0.9634	0.236321	-0.64787	0.494078	-0.102629	0.894159	0.00536801	0.992679	#N/A	#N/A	this work
STsORF60	1893550	1893642	-	30		y	#N/A	#N/A	#N/A	#N/A	#N/A	#N/A	#N/A	#N/A	#N/A	#N/A	#N/A	#N/A	1.2872	0.00018381	1.55887	5.96855e-07	1.82338	4.99522e-09	0.71937	0.00793847	-0.627123	0.0146321	0.440191	0.546214
STsORF61	1913776	1914051	+	91		y	#N/A	#N/A	#N/A	#N/A	#N/A	#N/A	#N/A	#N/A	#N/A	#N/A	#N/A	#N/A	2.92869	0.00217912	3.93774	3.2017e-08	3.57413	1.54664e-07	2.38931	0.000201506	1.28419	0.0343203	0.172008	0.709466
STsORF62	1979847	1979990	-	47		y	#N/A	#N/A	#N/A	#N/A	#N/A	#N/A	#N/A	#N/A	#N/A	#N/A	#N/A	#N/A	0.516785	0.37985	-0.919148	0.101966	-2.77433	9.29938e-05	-3.01574	8.84867e-06	-2.95579	2.34682e-06	#N/A	#N/A
STsORF63	2039923	2039994	-	23		y	#N/A	#N/A	#N/A	#N/A	#N/A	#N/A	#N/A	#N/A	#N/A	#N/A	#N/A	#N/A	1.42395	0.176161	1.97749	0.00421229	3.00586	1.83386e-07	2.96337	2.61185e-08	2.85288	2.00682e-08	#N/A	#N/A
STsORF64	2053151	2053222	-	23		y	#N/A	#N/A	#N/A	#N/A	#N/A	#N/A	#N/A	#N/A	#N/A	#N/A	#N/A	#N/A	6.05758	0.0259437	5.47528	0.0260851	3.08947	0.316103	1.92908	0.468672	2.04354	0.344795	#N/A	#N/A
STsORF65	2064257	2064334	-	25		y	#N/A	#N/A	#N/A	#N/A	#N/A	#N/A	#N/A	#N/A	#N/A	#N/A	#N/A	#N/A	0.240744	0.860042	-1.71194	0.149047	-1.05599	0.281256	-3.69023	0.0018331	-2.69348	0.00141731	-0.436098	0.283818
STsORF66	2141211	2141402	-	63	y		6.17	11.64	17.22	5.44	29.58	36.73	2.58	5.6	9.11	4.97	43.18	34.15	-5.36432	0.228291	0.0740457	0.966227	1.68153	0.0323719	1.18272	0.0942806	1.3129	0.0273162	#N/A	#N/A
STsORF67	2141824	2141880	+	18		y	#N/A	#N/A	#N/A	#N/A	#N/A	#N/A	#N/A	#N/A	#N/A	#N/A	#N/A	#N/A	-5.29203	0.278238	-0.803294	0.651976	-1.32329	0.391618	0.0417151	0.967737	-0.0547207	0.951522	#N/A	#N/A
STsORF68	2147133	2147183	+	16		y	#N/A	#N/A	#N/A	#N/A	#N/A	#N/A	#N/A	#N/A	#N/A	#N/A	#N/A	#N/A	-1.06835	0.0505611	-1.49667	0.00235943	-1.27289	0.00423315	-1.27173	0.0017748	-2.49022	2.48147e-07	#N/A	#N/A	predicted in Baek, 2017
STsORF69	2268299	2268382	+	27		y	#N/A	#N/A	#N/A	#N/A	#N/A	#N/A	#N/A	#N/A	#N/A	#N/A	#N/A	#N/A	0.187504	0.891159	-0.22995	0.837656	-0.694554	0.46284	-1.39473	0.107633	-2.497	0.00515266	0.674612	0.688955
STsORF70	2309102	2309167	-	21		y	#N/A	#N/A	#N/A	#N/A	#N/A	#N/A	#N/A	#N/A	#N/A	#N/A	#N/A	#N/A	#N/A	#N/A	#N/A	#N/A	#N/A	#N/A	#N/A	#N/A	#N/A	#N/A	#N/A	#N/A
STsORF71	2311015	2311071	+	18		y	#N/A	#N/A	#N/A	#N/A	#N/A	#N/A	#N/A	#N/A	#N/A	#N/A	#N/A	#N/A	#N/A	#N/A	#N/A	#N/A	#N/A	#N/A	#N/A	#N/A	#N/A	#N/A	#N/A	#N/A
STsORF72	2357681	2357734	+	17		y	#N/A	#N/A	#N/A	#N/A	#N/A	#N/A	#N/A	#N/A	#N/A	#N/A	#N/A	#N/A	-0.0122481	1	3.48021	0.251539	-0.0088426	1	5.37828	0.00259585	6.56974	1.12405e-05	#N/A	#N/A
STsORF73	2408640	2408870	-	76	y		23.95	9.68	35.79	11.3	92.2	24.8	14.45	31.66	44.07	34.06	336.69	261.93	4.42476	0.000437333	4.91796	8.70012e-07	5.16536	2.40348e-08	3.89702	1.74256e-05	2.46931	0.00617551	-0.612222	0.163638
STsORF74	2503581	2503646	-	21		y	#N/A	#N/A	#N/A	#N/A	#N/A	#N/A	#N/A	#N/A	#N/A	#N/A	#N/A	#N/A	2.26454	0.320931	1.18493	0.588438	2.53022	0.0538214	3.01954	0.00392686	1.87222	0.0645477	-0.715154	0.775094
STsORF75	2504749	2504844	+	31	y		18.52	14.55	47.36	16.32	33.28	45.91	0	8.96	9.94	4.97	34.54	71.41	0.364546	0.83514	1.94222	0.0086456	2.39173	0.000142619	2.36553	2.38141e-05	2.43903	3.18566e-06	-3.24163	0.0926398
STsORF76	2513566	2513637	-	23		y	#N/A	#N/A	#N/A	#N/A	#N/A	#N/A	#N/A	#N/A	#N/A	#N/A	#N/A	#N/A	#N/A	#N/A	#N/A	#N/A	#N/A	#N/A	#N/A	#N/A	#N/A	#N/A	0.205679	0.937482
STsORF77	2631696	2631791	-	31		y	#N/A	#N/A	#N/A	#N/A	#N/A	#N/A	#N/A	#N/A	#N/A	#N/A	#N/A	#N/A	#N/A	#N/A	#N/A	#N/A	#N/A	#N/A	#N/A	#N/A	#N/A	#N/A	#N/A	#N/A
STsORF78	2692789	2692866	-	25		y	#N/A	#N/A	#N/A	#N/A	#N/A	#N/A	#N/A	#N/A	#N/A	#N/A	#N/A	#N/A	-0.872778	0.472369	-2.01459	0.0380877	-2.10794	0.0143556	-1.08582	0.0710557	-1.24752	0.011265	#N/A	#N/A
STsORF79	2729703	2729888	+	61	y	y	3.19	1.5	8.89	0	51.53	73.46	0.66	2.31	15.39	14.1	37.28	35.25	2.57557	0.0221197	3.50559	4.50778e-06	4.97199	1.14245e-12	4.39147	2.51264e-11	3.07831	4.44652e-07	0.172372	0.701495	this work; predicted in Baek, 2017
STsORF80	2759058	2759246	-	62	y	y	14.64	19.22	64.52	19.34	33.81	46.64	11.12	11.38	45.45	16.4	109.26	75.7	1.29407	0.314913	0.526642	0.661854	0.811669	0.369788	1.11835	0.0992298	1.60016	0.00443872	-0.0634089	0.97794	this work
STsORF81	2760313	2760438	-	41	y		2752.75	426.85	5573.84	402.07	2928.46	38.48	6945.77	5923.85	18697.8	9550.64	20761.9	8527.66	-0.888438	0.275891	-0.338203	0.646835	1.66413	0.0132395	1.93424	0.00501087	1.57982	0.0116175	0.590831	0.541096
STsORF82	2770784	2770954	+	56		y	#N/A	#N/A	#N/A	#N/A	#N/A	#N/A	#N/A	#N/A	#N/A	#N/A	#N/A	#N/A	1.8586	0.296348	1.39454	0.345532	-1.45659	0.495967	-2.47211	0.158116	-2.07472	0.0767479	#N/A	#N/A
STsORF83	2788934	2788987	-	17		y	#N/A	#N/A	#N/A	#N/A	#N/A	#N/A	#N/A	#N/A	#N/A	#N/A	#N/A	#N/A	#N/A	#N/A	#N/A	#N/A	#N/A	#N/A	#N/A	#N/A	#N/A	#N/A	#N/A	#N/A
STsORF84	2808523	2808570	+	15		y	#N/A	#N/A	#N/A	#N/A	#N/A	#N/A	#N/A	#N/A	#N/A	#N/A	#N/A	#N/A	-0.951445	0.355586	-0.557955	0.457766	-1.40194	0.038247	-0.340959	0.518575	-0.281019	0.522344	#N/A	#N/A
STsORF85	2881200	2881250	-	16		y	#N/A	#N/A	#N/A	#N/A	#N/A	#N/A	#N/A	#N/A	#N/A	#N/A	#N/A	#N/A	#N/A	#N/A	#N/A	#N/A	#N/A	#N/A	#N/A	#N/A	#N/A	#N/A	1.72324	0.260505
STsORF86	2889839	2889988	+	49		y	#N/A	#N/A	#N/A	#N/A	#N/A	#N/A	#N/A	#N/A	#N/A	#N/A	#N/A	#N/A	0.387156	0.75369	0.088577	0.937958	-0.555124	0.514688	-0.286746	0.678221	-1.48469	0.00749417	0.2983	0.900721
STsORF87	2893728	2893988	-	86	y		21.57	98.48	19.4	29.02	9.52	17.73	30.07	50.27	60.34	30.6	23.39	16.56	-1.48434	0.0554593	-1.74852	0.00417207	-1.56724	0.00293975	-1.86264	4.84612e-05	-1.59712	3.79532e-05	-0.0466378	1
STsORF88	2953686	2953748	+	20		y	#N/A	#N/A	#N/A	#N/A	#N/A	#N/A	#N/A	#N/A	#N/A	#N/A	#N/A	#N/A	-0.385253	0.86257	-0.454654	0.769832	0.242956	0.831778	-0.610278	0.524102	-0.624153	0.392541	-0.262341	0.961771
STsORF89	2969532	2969711	+	59	y		42.81	63.64	186.01	127.67	171.57	262.01	33.65	22.71	137.86	72.84	162.45	145.72	-1.28496	0.263813	-1.3958	0.0861561	-0.435601	0.494436	0.603453	0.16481	2.30652	1.44167e-08	0.0902549	0.990235
STsORF90	2970218	2970307	-	29		y	#N/A	#N/A	#N/A	#N/A	#N/A	#N/A	#N/A	#N/A	#N/A	#N/A	#N/A	#N/A	-2.30921	0.157814	0.41415	0.614847	-1.31624	0.123901	-0.923634	0.145642	-0.209418	0.67757	0.538116	0.605349
STsORF91	2978233	2978289	-	18		y	#N/A	#N/A	#N/A	#N/A	#N/A	#N/A	#N/A	#N/A	#N/A	#N/A	#N/A	#N/A	#N/A	#N/A	#N/A	#N/A	#N/A	#N/A	#N/A	#N/A	#N/A	#N/A	-1.38021	0.80253
STsORF92	2999268	2999513	+	81		y	#N/A	#N/A	#N/A	#N/A	#N/A	#N/A	#N/A	#N/A	#N/A	#N/A	#N/A	#N/A	-0.882257	0.728338	-0.412611	0.806778	0.0767104	0.956624	-0.505836	0.630873	-0.152271	0.8504	0.00961352	1
STsORF93	3028806	3028868	-	20		y	#N/A	#N/A	#N/A	#N/A	#N/A	#N/A	#N/A	#N/A	#N/A	#N/A	#N/A	#N/A	#N/A	#N/A	#N/A	#N/A	#N/A	#N/A	#N/A	#N/A	#N/A	#N/A	#N/A	#N/A	predicted in Baek, 2017
STsORF94	3068657	3068716	+	19		y	#N/A	#N/A	#N/A	#N/A	#N/A	#N/A	#N/A	#N/A	#N/A	#N/A	#N/A	#N/A	-0.315681	0.881597	-0.763667	0.603454	-0.855395	0.484523	-1.58679	0.104436	-1.5332	0.0380506	#N/A	#N/A
STsORF95	3114519	3114569	-	16		y	#N/A	#N/A	#N/A	#N/A	#N/A	#N/A	#N/A	#N/A	#N/A	#N/A	#N/A	#N/A	4.63192	0.0162067	3.19275	0.119822	4.103	0.00507229	4.57827	0.000146832	4.81537	1.47522e-05	#N/A	#N/A
STsORF96	3237564	3237617	-	17		y	#N/A	#N/A	#N/A	#N/A	#N/A	#N/A	#N/A	#N/A	#N/A	#N/A	#N/A	#N/A	#N/A	#N/A	#N/A	#N/A	#N/A	#N/A	#N/A	#N/A	#N/A	#N/A	#N/A	#N/A
STsORF97	3342897	3342986	+	29		y	#N/A	#N/A	#N/A	#N/A	#N/A	#N/A	#N/A	#N/A	#N/A	#N/A	#N/A	#N/A	1.14687	0.315415	1.26561	0.121648	2.03166	0.00164889	0.984053	0.113825	0.359166	0.527164	-0.826449	0.139743
STsORF98	3349245	3349439	-	64		y	#N/A	#N/A	#N/A	#N/A	#N/A	#N/A	#N/A	#N/A	#N/A	#N/A	#N/A	#N/A	-3.99789	0.512606	0.46562	0.83135	-0.0487847	0.984424	1.88064	0.0531822	3.42361	1.42765e-05	#N/A	#N/A
STsORF99	3374630	3374806	-	58	y	y	2.23	0	4.67	5.9	10.03	2.49	11.17	4.86	26.06	9.43	7.66	5.05	-4.35616	0.47741	-0.791449	0.758761	-1.37128	0.522029	1.0322	0.343884	1.25208	0.154085	-0.0577898	0.974591	this work
STsORF100	3379357	3379596	-	79	y		360.58	117.58	72.34	28.29	153.82	12.86	621.15	717.01	554.74	314.87	518.75	365.12	-1.72115	0.024506	-1.41065	0.0159731	-3.18554	1.43448e-05	-2.68129	5.62272e-06	-2.94835	2.12201e-07	-0.80363	0.751684
STsORF101	3418253	3418390	-	45	y		8.59	4.05	40.44	0	77.17	89.43	4.48	4.68	79.53	20.73	374.63	211.66	4.15339	6.34035e-11	3.90683	1.37014e-11	3.62043	5.03995e-11	3.47352	2.4779e-11	3.31091	3.76729e-11	0.344008	0.796282
STsORF102	3422443	3422607	+	54	y	y	7.78	9.31	36.33	7.91	21.51	16.03	16.86	31.94	105.56	28.9	32.89	27.1	0.859552	0.724119	1.47063	0.310769	1.79306	0.111642	1.23281	0.228213	0.857094	0.330326	-0.0826516	1	this work
STsORF103	3438960	3439028	-	22		y	#N/A	#N/A	#N/A	#N/A	#N/A	#N/A	#N/A	#N/A	#N/A	#N/A	#N/A	#N/A	#N/A	#N/A	#N/A	#N/A	#N/A	#N/A	#N/A	#N/A	#N/A	#N/A	-0.387116	0.81478
STsORF104	3593698	3593850	-	50		y	#N/A	#N/A	#N/A	#N/A	#N/A	#N/A	#N/A	#N/A	#N/A	#N/A	#N/A	#N/A	#N/A	#N/A	#N/A	#N/A	#N/A	#N/A	#N/A	#N/A	#N/A	#N/A	#N/A	#N/A
STsORF105	3633967	3634026	-	19		y	#N/A	#N/A	#N/A	#N/A	#N/A	#N/A	#N/A	#N/A	#N/A	#N/A	#N/A	#N/A	0.919845	0.682761	-0.0554904	0.98258	1.7721	0.090858	0.545117	0.623903	0.827844	0.311917	#N/A	#N/A
STsORF106	3671569	3671631	+	20		y	#N/A	#N/A	#N/A	#N/A	#N/A	#N/A	#N/A	#N/A	#N/A	#N/A	#N/A	#N/A	-1.14208	0.293199	-1.88032	0.0283692	-1.68551	0.0162211	-1.19666	0.0242066	-1.03593	0.0173419	#N/A	#N/A
STsORF107	3729759	3729806	-	15		y	#N/A	#N/A	#N/A	#N/A	#N/A	#N/A	#N/A	#N/A	#N/A	#N/A	#N/A	#N/A	0.595725	0.789513	0.440093	0.78627	1.28782	0.222713	-0.0204034	0.986087	-0.951786	0.271845	#N/A	#N/A
STsORF108	3755123	3755188	-	21		y	#N/A	#N/A	#N/A	#N/A	#N/A	#N/A	#N/A	#N/A	#N/A	#N/A	#N/A	#N/A	#N/A	#N/A	#N/A	#N/A	#N/A	#N/A	#N/A	#N/A	#N/A	#N/A	#N/A	#N/A
STsORF109	3781737	3781814	-	25	y		129.19	39.4	684.96	107.13	188.86	70.64	34.07	34.47	241.66	32.09	277.3	106.99	2.11586	0.00968776	1.68722	0.0147778	1.65474	0.00738427	1.71682	0.00140131	0.323918	0.542521	0.141291	1
STsORF110	3864522	3864578	-	18		y	#N/A	#N/A	#N/A	#N/A	#N/A	#N/A	#N/A	#N/A	#N/A	#N/A	#N/A	#N/A	-5.32437	0.287065	-0.269155	0.886792	0.676063	0.55426	-0.4575	0.677066	0.128608	0.878658	-0.45809	0.931229
STsORF111	3974196	3974369	-	57	y	y	1.14	0	1.19	0	0	2.53	0	3.71	1.83	2.74	2.6	1.71	#N/A	#N/A	#N/A	#N/A	#N/A	#N/A	#N/A	#N/A	#N/A	#N/A	0.0384806	1	this work
STsORF112	3982643	3982729	-	28		y	#N/A	#N/A	#N/A	#N/A	#N/A	#N/A	#N/A	#N/A	#N/A	#N/A	#N/A	#N/A	5.77965	1.62601e-08	6.63176	3.12319e-13	4.97355	4.74981e-08	5.6305	2.90967e-11	5.15897	2.92881e-10	-0.237106	1	predicted in Baek, 2017
STsORF113	3985681	3985794	+	37		y	#N/A	#N/A	#N/A	#N/A	#N/A	#N/A	#N/A	#N/A	#N/A	#N/A	#N/A	#N/A	#N/A	#N/A	#N/A	#N/A	#N/A	#N/A	#N/A	#N/A	#N/A	#N/A	0.110056	0.990235
STsORF114	3986560	3986610	-	16		y	#N/A	#N/A	#N/A	#N/A	#N/A	#N/A	#N/A	#N/A	#N/A	#N/A	#N/A	#N/A	8.80832	8.75063e-08	8.37809	5.02208e-08	7.12246	1.85018e-05	6.83944	1.17449e-05	6.79405	4.03434e-06	-0.632701	0.283818	this work
STsORF115	4026854	4026949	-	31	y		8.23	26.19	4.31	16.32	40.67	55.1	0	2.24	1.66	2.48	6.28	6.21	#N/A	#N/A	#N/A	#N/A	#N/A	#N/A	#N/A	#N/A	#N/A	#N/A	0.414924	0.836215
STsORF116	4030526	4030573	-	15		y	#N/A	#N/A	#N/A	#N/A	#N/A	#N/A	#N/A	#N/A	#N/A	#N/A	#N/A	#N/A	#N/A	#N/A	#N/A	#N/A	#N/A	#N/A	#N/A	#N/A	#N/A	#N/A	0.862936	0.546775
STsORF117	4066239	4066460	-	73	y		42.72	34.61	6.52	3.53	11.19	19.85	92.43	70.25	50.51	24.16	85.89	51.69	-2.36096	0.013197	-0.88626	0.12611	-0.919267	0.0665421	-0.162731	0.705686	0.448884	0.171958	#N/A	#N/A
STsORF118	4070944	4071024	-	26		y	#N/A	#N/A	#N/A	#N/A	#N/A	#N/A	#N/A	#N/A	#N/A	#N/A	#N/A	#N/A	4.54245	2.41702e-05	3.41667	0.000804705	4.39286	4.38746e-07	4.57172	1.83745e-08	3.65826	1.98388e-06	#N/A	#N/A
STsORF119	4110870	4110908	+	12	y		947.36	454.9	482.26	154.01	109.22	45.21	103.01	79.97	126.44	45.84	133.33	171.95	1.30279	0.38179	-1.02683	0.564905	1.14402	0.240655	-0.128055	0.90505	-0.290171	0.709559	0.160293	0.963038
STsORF120	4137168	4137212	+	14		y	#N/A	#N/A	#N/A	#N/A	#N/A	#N/A	#N/A	#N/A	#N/A	#N/A	#N/A	#N/A	-0.682472	0.779703	-1.70109	0.342313	-2.18575	0.162092	2.22632	0.000270315	3.78917	1.6103e-10	-0.0244199	1
STsORF121	4140964	4141122	+	52		y	#N/A	#N/A	#N/A	#N/A	#N/A	#N/A	#N/A	#N/A	#N/A	#N/A	#N/A	#N/A	-0.679512	0.709632	-2.64485	0.0979387	-6.11337	0.00573718	-1.2264	0.144519	-0.0946741	0.889413	0.422151	0.517966	predicted in Baek, 2017
STsORF122	4148482	4148559	+	25		y	#N/A	#N/A	#N/A	#N/A	#N/A	#N/A	#N/A	#N/A	#N/A	#N/A	#N/A	#N/A	0.872764	0.544579	-0.174965	0.912838	-0.380926	0.752184	0.172112	0.849252	0.271491	0.684494	0.168493	0.836475
STsORF123	4196238	4196321	+	27		y	#N/A	#N/A	#N/A	#N/A	#N/A	#N/A	#N/A	#N/A	#N/A	#N/A	#N/A	#N/A	#N/A	#N/A	#N/A	#N/A	#N/A	#N/A	#N/A	#N/A	#N/A	#N/A	#N/A	#N/A
STsORF124	4230416	4230493	+	25		y	#N/A	#N/A	#N/A	#N/A	#N/A	#N/A	#N/A	#N/A	#N/A	#N/A	#N/A	#N/A	-0.421565	0.712139	-0.894813	0.277813	-1.31242	0.0762615	-1.40463	0.0184297	-1.49898	0.00237662	#N/A	#N/A
STsORF125	4238752	4238805	+	17		y	#N/A	#N/A	#N/A	#N/A	#N/A	#N/A	#N/A	#N/A	#N/A	#N/A	#N/A	#N/A	-1.25059	0.223953	-2.63415	0.00385378	-2.13564	0.0036404	-1.13609	0.0266251	-0.352297	0.399211	#N/A	#N/A
STsORF126	4318309	4318362	-	17		y	#N/A	#N/A	#N/A	#N/A	#N/A	#N/A	#N/A	#N/A	#N/A	#N/A	#N/A	#N/A	#N/A	#N/A	#N/A	#N/A	#N/A	#N/A	#N/A	#N/A	#N/A	#N/A	-0.212935	0.942296
STsORF127	4407945	4408019	+	24		y	#N/A	#N/A	#N/A	#N/A	#N/A	#N/A	#N/A	#N/A	#N/A	#N/A	#N/A	#N/A	-0.561608	0.063363	-1.10315	0.000133126	-1.64387	8.58126e-08	-2.76687	1.01841e-13	-3.42147	1.66994e-16	#N/A	#N/A
STsORF128	4553834	4553923	+	29	y	y	278.8	425.29	167.64	307.57	1258.15	4926.76	204.65	320.26	353.48	407.91	2185.52	3656.13	-0.0249603	0.984631	0.0798535	0.915221	-0.116081	0.84244	0.680649	0.0836352	-0.208918	0.573863	0.155946	1	this work
STsORF129	4584000	4584098	-	32	y		23.95	2.82	12.53	23.74	229.47	53.43	23.72	39.11	85.16	43.34	1685.39	1393.93	7.64853	1.13302e-05	8.21723	5.45764e-09	9.32792	1.66119e-13	8.34009	2.98898e-11	6.08202	9.9377e-06	0.127909	1
STsORF130	4597979	4598083	+	34	y		69.62	79.83	66.93	29.84	30.43	54.57	67.1	94.24	128.77	70.38	144.98	93.67	0.409365	0.70235	0.984396	0.115403	1.18399	0.0252806	0.808719	0.0885448	0.175018	0.689506	0.313646	0.976149	predicted in Baek, 2017
STsORF131	4601014	4601058	-	14		y	#N/A	#N/A	#N/A	#N/A	#N/A	#N/A	#N/A	#N/A	#N/A	#N/A	#N/A	#N/A	#N/A	#N/A	#N/A	#N/A	#N/A	#N/A	#N/A	#N/A	#N/A	#N/A	#N/A	#N/A
STsORF132	4629376	4629573	+	65	y	y	34.93	101.6	4.18	0	12.55	60.1	32.46	32.59	7.23	6.02	19.79	16.56	-1.07496	0.628191	0.134272	0.929575	0.609943	0.51895	1.05982	0.118654	0.857187	0.142093	#N/A	#N/A	this work
STsORF133	4720077	4720130	+	17	y	y	651.27	615.69	421.02	415.89	1051.75	1754.89	54.94	115.52	167.9	251.63	424.27	767.21	2.40209	2.62513e-08	1.75035	6.48538e-06	0.301422	0.482765	0.309512	0.407675	-0.562055	0.0822753	#N/A	#N/A	thii work; Baek 2017
STsORF134	4789615	4789713	-	32		y	#N/A	#N/A	#N/A	#N/A	#N/A	#N/A	#N/A	#N/A	#N/A	#N/A	#N/A	#N/A	#N/A	#N/A	#N/A	#N/A	#N/A	#N/A	#N/A	#N/A	#N/A	#N/A	0.0752375	0.966372
STsORF135	4794038	4794073	-	11	y		27.44	100.89	160.75	101.55	167.62	244.87	41.2	17.93	238.6	52.98	46.06	82.79	-2.02095	0.295549	-1.53768	0.220488	-0.498426	0.602963	-0.369895	0.627728	0.0610672	0.922311	#N/A	#N/A
STsORF136	4794639	4794860	+	73	y		7.56	17.62	8.84	9.41	6.4	4.96	6.96	5.81	16.84	4.3	8.83	4.03	0.880511	0.69717	-1.06922	0.635941	0.629288	0.649215	0.649334	0.544579	1.7141	0.0242683	-0.0370694	1
STsORF137	4831183	4831233	+	16		y	#N/A	#N/A	#N/A	#N/A	#N/A	#N/A	#N/A	#N/A	#N/A	#N/A	#N/A	#N/A	2.83778	0.00250168	1.99374	0.020253	2.54914	0.000236367	2.78861	4.05944e-06	3.52444	2.45011e-09	#N/A	#N/A
STsORF138	4837121	4837174	+	17	y	y	84.15	15.52	2857.18	256.3	575.17	48.97	64.09	45.81	3359.54	869.67	2369.75	1125.98	0.00438281	1	-1.07133	0.0148464	-1.6289	0.000172677	-2.04428	3.90036e-07	-3.31691	3.19465e-13	4.75816	0.180641
STsORF139	4837208	4837369	+	53	y	y	46.35	63.81	1818.67	878.53	1140.49	734.61	48.07	88.3	1881.79	495.17	1217.9	689.94	-0.272674	0.638248	-0.687333	0.113543	-0.527969	0.181866	-1.1756	0.00101803	-2.53659	4.60275e-10	-0.00752732	1	this work

## Sheet: 2h_dualRNAseq
Table S2: Dual RNA-seq time course, TraDIS, and Grad-seq data
Re-analysis of dual RNA-seq data from (Westermann et al., 2016) of Salmonella genes at 2h post-infection vs in the inoculum. For each gene is reported the locus tag (annotated or predicted in this work), log2 values of fold changes and counts per million, p-value and false-discovery rate.
genes	logFC	logCPM	PValue	FDR
STsORF36	2.85164	3.11057	0.035653	0.0998175
STsORF135	-2.02095	4.45917	0.15311	0.295549
STsORF119	1.30279	3.88626	0.220768	0.38179
STsORF43	8.05788	10.4796	1.60775e-26	6.16037e-24
STsORF120	-0.682472	5.64297	0.649555	0.779703
STsORF84	-0.951445	6.07338	0.198905	0.355586
STsORF107	0.595725	3.30353	0.664166	0.789513
STsORF1	-4.22586	4.77026	0.291822	0.46221
STsORF12	-5.31336	2.96484	0.146881	0.286412
STsORF18	-0.343344	5.62162	0.60683	0.746842
STsORF48	-0.456637	3.29188	0.721287	0.831098
STsORF68	-1.06835	7.62177	0.0148398	0.0505611
STsORF95	4.63192	4.33887	0.00369743	0.0162067
STsORF114	8.80832	5.02053	5.13847e-09	8.75063e-08
STsORF137	2.83778	5.95838	0.000396635	0.00250168
STsORF26	-1.61248	4.33437	0.290981	0.461197
STsORF72	-0.0122481	3.87185	1	1
STsORF125	-1.25059	5.34194	0.105839	0.223953
STsORF133	2.40209	7.48991	1.42161e-09	2.62513e-08
STsORF138	0.00438281	6.44777	0.990698	1
STsORF37	1.2653	5.90017	0.0519975	0.132604
STsORF67	-5.29203	3.51347	0.141474	0.278238
STsORF110	-5.32437	3.66841	0.147528	0.287065
STsORF94	-0.315681	3.28257	0.798768	0.881597
STsORF105	0.919845	3.67011	0.521494	0.682761
STsORF46	-0.401693	4.678	0.642693	0.775414
STsORF88	-0.385253	3.78485	0.768959	0.86257
STsORF106	-1.14208	4.8701	0.15151	0.293199
SL1344_2548	1.20579	2.96118	0.55242	0.703852
STsORF74	2.26454	3.66273	0.171867	0.320931
STsORF32	-0.0244431	3.60268	1	1
STsORF29	0.269002	4.40073	0.740935	0.843481
STsORF63	1.42395	6.25805	0.0766531	0.176161
STsORF64	6.05758	2.35853	0.00656775	0.0259437
STsORF8	1.0868	4.64969	0.183604	0.33701
STsORF22	-1.53664	4.09065	0.179044	0.330355
STsORF39	6.14049	9.50694	5.87047e-23	6.92114e-21
STsORF55	-2.74838	4.19119	0.533854	0.693407
STsORF127	-0.561608	10.3059	0.0197475	0.063363
SL1344_P1_0100	-0.224103	7.4716	0.507118	0.669832
STsORF11	-2.02156	4.40317	0.649072	0.779429
STsORF27	0.818031	6.57923	0.0534134	0.135314
STsORF65	0.240744	5.34171	0.762591	0.860042
STsORF78	-0.872778	4.47175	0.300302	0.472369
STsORF109	2.11586	5.40673	0.00197	0.00968776
STsORF122	0.872764	4.17439	0.373909	0.544579
STsORF124	-0.421565	4.75542	0.564672	0.712139
STsORF6	0.884918	3.5555	0.637676	0.770831
STsORF10	3.4722	2.99698	0.0830434	0.186079
STsORF118	4.54245	6.00733	2.12896e-06	2.41702e-05
SL1344_0463	6.3784	8.7157	1.37908e-23	2.06435e-21
STsORF52	3.08367	4.86968	0.0197824	0.0633847
STsORF69	0.187504	6.87353	0.814021	0.891159
SL1344_0001	-1.69314	10.1113	3.20125e-09	5.6396e-08
SL1344_0114	-0.845383	9.85727	0.0270318	0.0810779
STsORF112	5.77965	6.54848	8.59331e-10	1.62601e-08
SL1344_1722	-4.30995	3.19577	0.29456	0.465846
SL1344_P2_0001	0.0313528	7.03559	0.945649	0.974963
STsORF90	-2.30921	4.55237	0.0654883	0.157814
STsORF97	1.14687	4.95079	0.167436	0.315415
STsORF128	-0.0249603	6.20632	0.963566	0.984631
STsORF28	-1.03979	7.7984	0.0019433	0.00956671
STsORF38	6.1662	8.53806	3.12031e-17	1.44491e-15
STsORF60	1.2872	8.10315	2.0148e-05	0.00018381
STsORF7	0.22383	5.04831	0.764961	0.86187
STsORF49	1.45904	6.89923	0.000240606	0.00161035
STsORF51	-1.00957	5.91329	0.117005	0.241684
STsORF75	0.364546	5.68373	0.729347	0.83514
SL1344_3763	1.84863	9.44698	0.000481424	0.00292803
STsORF13	-1.48948	3.82814	0.331629	0.502699
STsORF59	0.12879	4.82778	0.88839	0.936885
STsORF129	7.64853	5.6684	9.21595e-07	1.13302e-05
SL1344_0354	0.0676432	4.97202	0.917459	0.955055
SL1344_4392	-5.24898	3.38333	0.146576	0.286055
STsORF20	-2.17695	5.38402	0.00300012	0.0137396
STsORF31	1.40649	3.53777	0.183892	0.337124
STsORF130	0.409365	5.57067	0.549692	0.70235
STsORF3	1.38865	3.6437	0.361759	0.534329
STsORF42	6.80179	6.81587	5.82259e-15	2.15905e-13
SL1344_0724	0.967668	6.13354	0.0604949	0.149868
SL1344_3386	0.0505192	9.36192	0.876385	0.927202
SL1344_4408	-1.02443	6.26407	0.0694686	0.164903
STsORF40	1.92273	7.73764	2.19038e-07	3.04271e-06
STsORF81	-0.888438	9.99529	0.139766	0.275891
STsORF23	1.57355	9.15971	1.0255e-07	1.48746e-06
SL1344_0696	-0.117219	2.96761	1	1
SL1344_3063	-0.334424	5.08214	0.645656	0.777357
SL1344_3209	0.850657	3.83297	0.584203	0.727761
SL1344_P2_0054	-1.19994	10.8976	2.92757e-05	0.000258368
SL1344_0709	-0.555669	5.43247	0.471233	0.637461
SL1344_1738	0.183335	5.26801	0.807393	0.886093
STsORF101	4.15339	6.97539	2.45451e-12	6.34035e-11
SL1344_4526	-0.433741	3.96354	0.783398	0.871982
STsORF21	-0.277869	6.70895	0.5074	0.669832
STsORF24	-4.43307	3.92931	0.307938	0.480292
SL1344_1495	0.519785	6.67091	0.195361	0.351297
SL1344_1767	-0.127027	10.3525	0.597323	0.739298
SL1344_1769	3.0048	8.30112	3.19923e-13	9.55199e-12
STsORF62	0.516785	7.45114	0.218306	0.37985
SL1344_4212	-1.23019	3.52634	0.461491	0.628896
SL1344_4273	-2.21037	9.68288	3.56119e-05	0.000304356
SL1344_0757	-0.420683	7.80638	0.518363	0.680397
SL1344_1203	0.36216	4.04084	0.787556	0.874259
SL1344_3134	-1.42566	7.58631	0.000466266	0.00286616
STsORF86	0.387156	4.44328	0.615508	0.75369
STsORF33	-4.78776	4.05134	0.20509	0.364094
SL1344_1579	0.0781403	3.78556	0.951662	0.97782
STsORF47	-0.0809557	5.11388	0.910608	0.949871
SL1344_1794	7.03706	7.98947	2.93497e-20	2.24916e-18
SL1344_2780	-0.396263	5.58512	0.521557	0.682761
STsORF121	-0.679512	3.86642	0.561007	0.709632
SL1344_1927	1.3835	5.13753	0.179143	0.330405
STsORF139	-0.272674	7.07663	0.471954	0.638248
SL1344_1783	6.73488	9.50751	1.85416e-25	5.07136e-23
SL1344_3360	0.184491	5.2886	0.820616	0.896245
SL1344_4452	7.5096	7.72654	3.2655e-16	1.39026e-14
STsORF102	0.859552	3.87195	0.579705	0.724119
SL1344_0473	-4.44186	3.63037	0.279121	0.448491
SL1344_1006	-0.17324	7.6564	0.610619	0.7501
SL1344_1059	2.88995	5.95304	0.00114538	0.00618857
SL1344_1802	-1.56623	4.65387	0.144741	0.283199
SL1344_1989	-1.76614	4.87955	0.174774	0.3242
SL1344_3438	-0.174001	4.9905	0.857473	0.918091
SL1344_3693	-0.658674	8.47048	0.153474	0.296004
SL1344_1031	2.24231	3.73558	0.0559474	0.140125
SL1344_3447	-0.428615	4.25833	0.652299	0.781875
STsORF82	1.8586	2.7211	0.153717	0.296348
SL1344_1128	-0.513422	9.68506	0.028801	0.0852167
SL1344_1737	-2.26978	5.25651	0.0240753	0.0736514
STsORF56	-0.649587	7.41951	0.0788688	0.179726
SL1344_2257	1.31953	4.64698	0.0706405	0.166909
SL1344_4272	-6.06497	4.42594	0.0596341	0.148135
STsORF99	-4.35616	3.61932	0.304948	0.47741
SL1344_1629	2.79058	3.47391	0.0667373	0.160407
SL1344_1752	-0.411107	6.35044	0.378721	0.550019
SL1344_3389	-0.376688	9.45144	0.229426	0.391139
STsORF89	-1.28496	6.34112	0.131397	0.263813
SL1344_0924	-1.96014	5.62126	0.013777	0.0475574
SL1344_1207	1.5016	4.87649	0.0673239	0.161168
SL1344_1443	-0.00812142	4.51832	0.992525	1
SL1344_1659	0.321811	4.69162	0.774135	0.866895
SL1344_1797	4.6432	7.62966	4.9128e-14	1.62511e-12
STsORF54	-0.323165	3.92238	0.795782	0.879966
SL1344_1209	-2.39662	5.25274	0.00567725	0.0230502
SL1344_1916	-0.321818	6.27486	0.573285	0.718834
SL1344_2806	0.301411	8.51016	0.211061	0.370829
STsORF79	2.57557	6.25787	0.00539283	0.0221197
SL1344_1301	-0.494184	7.24214	0.240938	0.405205
SL1344_2700	1.86993	7.11299	0.0197806	0.0633847
SL1344_4097	-2.74347	4.15635	0.54077	0.69717
STsORF80	1.29407	4.69866	0.166908	0.314913
SL1344_0138	-0.0528635	4.65812	0.941186	0.972694
SL1344_0384	-0.720849	7.39687	0.0488452	0.127247
SL1344_0996	-0.651844	3.76324	0.714123	0.82595
SL1344_1280	-1.96691	6.97363	4.08976e-05	0.000340049
SL1344_1575	2.15715	5.66712	0.00014497	0.00102708
SL1344_1781	0.201681	4.5896	0.828167	0.900731
SL1344_2468	-1.64277	6.38851	0.0125013	0.0442911
SL1344_2585	0.253372	5.32809	0.646821	0.777944
SL1344_3399	0.613456	11.3497	0.00667617	0.0262817
SL1344_3588	-0.857716	4.2757	0.372285	0.543229
STsORF25	0.00683294	3.48549	0.999995	1
STsORF66	-5.36432	4.52033	0.108436	0.228291
SL1344_0350	-3.68904	3.32764	0.391754	0.562726
SL1344_0624	-0.858031	7.94208	0.027843	0.0829697
SL1344_1912	-0.147497	6.23319	0.766435	0.862474
SL1344_3411	-0.320278	8.5267	0.244665	0.410273
STsORF98	-3.99789	4.49805	0.341812	0.512606
SL1344_0589	2.33773	6.18554	0.000415334	0.00258068
SL1344_1269	-0.718561	9.61954	0.00651224	0.0258132
SL1344_4180	1.62069	6.83709	0.139458	0.275679
STsORF44	7.77282	10.5341	9.22074e-29	8.47939e-26
STsORF132	-1.07496	4.38763	0.459796	0.628191
SL1344_1792	-3.3503	3.96583	0.45132	0.619085
SL1344_1799	7.03693	11.1707	8.79552e-06	8.64141e-05
SL1344_1946	5.12719	3.38193	5.27904e-06	5.4669e-05
SL1344_2447	-0.107335	5.71811	0.882982	0.932465
SL1344_2499	0.687807	7.4089	0.0505981	0.129755
SL1344_3423	2.0215	6.64753	0.000479829	0.0029256
SL1344_3615	-1.51336	12.5703	0.000143351	0.00101911
SL1344_0620	1.94946	7.46642	1.78304e-06	2.0445e-05
SL1344_1439	-1.10879	4.17641	0.457765	0.626057
SL1344_2673	-1.94933	3.48983	0.66465	0.789516
SL1344_3338	-1.13373	4.17953	0.470312	0.636776
SL1344_3586	-0.151629	5.04117	0.844998	0.911187
SL1344_3900	-1.70444	6.58719	0.000472046	0.00288626
SL1344_4462	-0.448882	4.50563	0.700729	0.818598
SL1344_P2_0018	-1.24115	5.62064	0.193449	0.349226
SL1344_0689	0.902544	7.25573	0.10941	0.229921
SL1344_1330A	0.886674	4.36872	0.295314	0.466456
SL1344_2595	1.97399	4.6691	0.0474393	0.12443
SL1344_4323	-1.80966	5.89943	0.00479346	0.0200003
SL1344_4339	0.580814	10.0106	0.0214813	0.0673744
SL1344_P3_0005	0.259461	9.34161	0.555541	0.705676
SL1344_1766	-0.224472	10.5297	0.576773	0.72124
SL1344_3170	1.12732	5.60046	0.0669232	0.160685
SL1344_3653	0.364092	3.31505	0.838633	0.907944
SL1344_P1_0085	-5.51497	4.59335	0.0970168	0.209724
STsORF35	-0.0472798	2.75977	1	1
SL1344_0534	-0.334472	5.69963	0.545007	0.699227
SL1344_0617	-0.0781756	12.0208	0.689005	0.809
SL1344_1182	1.61425	4.7977	0.0870442	0.192603
SL1344_1322	-1.19246	5.70037	0.0811897	0.183355
SL1344_1635	-1.57803	6.27916	0.0069343	0.0270891
SL1344_1924	-1.69515	9.68654	3.57235e-06	3.85579e-05
SL1344_4045	-1.14812	8.79288	0.00018982	0.00130073
SL1344_4176	-1.17004	8.79306	7.44053e-05	0.000571145
SL1344_P3_0006	-0.279021	8.57343	0.521648	0.682761
SL1344_P1_0092	-6.32328	6.25083	0.0235702	0.0724437
SL1344_0045	0.373113	4.22207	0.672053	0.795402
SL1344_0301	-1.49994	3.9448	0.32724	0.498559
SL1344_0374	1.47703	6.49709	0.00157405	0.00797959
SL1344_1340	7.17092	8.62157	9.44431e-22	9.45554e-20
SL1344_1494	0.0819023	4.03944	0.943092	0.973582
SL1344_3183	-1.67302	10.5618	3.51119e-09	6.11532e-08
SL1344_4249	-3.2696	4.93963	0.000469848	0.00288048
SL1344_P1_0015	-4.15346	4.07744	0.310156	0.48179
STsORF45	0.94662	4.31642	0.352977	0.524749
SL1344_0239	0.347184	7.29538	0.303803	0.475779
SL1344_0466	0.50096	7.63911	0.181478	0.334027
SL1344_0575	0.536102	5.3307	0.398464	0.56897
SL1344_0891	-1.62869	9.30679	4.40266e-08	6.65902e-07
SL1344_1617	4.37606	7.36846	1.32981e-06	1.56781e-05
SL1344_1637	-2.20498	6.35273	0.00182406	0.0090541
SL1344_2645	-0.959975	3.95922	0.536806	0.694816
SL1344_2665	-0.137052	3.75588	0.935144	0.968858
SL1344_2985	-1.42648	5.0028	0.0698532	0.165304
SL1344_3421	0.229809	4.73866	0.819497	0.895564
SL1344_3430	-1.76512	5.45618	0.037097	0.102692
SL1344_P1_0080	1.25228	7.9272	0.0062377	0.0249834
SL1344_0882	2.43261	6.96622	3.38224e-06	3.69396e-05
SL1344_1516	0.791654	4.65649	0.454383	0.622357
SL1344_2480	0.867222	4.94846	0.294665	0.465846
SL1344_3365	1.31758	4.68932	0.0939049	0.204579
SL1344_3427	-5.00281	3.58753	0.195893	0.351981
SL1344_P2_0028	0.0637272	4.54207	0.999973	1
SL1344_P1_0048	0.0611037	3.81413	0.999983	1
STsORF117	-2.36096	6.24148	0.00285868	0.013197
STsORF136	0.880511	3.92573	0.540849	0.69717
SL1344_0343	-2.71011	4.00251	0.554175	0.705135
SL1344_0357	-5.2666	3.64313	0.15574	0.299495
SL1344_1125	1.32554	3.99675	0.223868	0.384801
SL1344_1619	4.72413	8.56023	9.61122e-11	2.08455e-09
SL1344_1878	-8.39439	5.32479	3.23575e-05	0.000282852
SL1344_3882	-0.162171	4.91545	0.807482	0.886093
SL1344_P3_0002	-2.5322	7.62877	0.0356722	0.0998175
SL1344_1057	1.75976	7.43655	0.00031424	0.00203495
SL1344_1089	-5.47471	3.75896	0.100163	0.214809
SL1344_1341	7.40795	9.23198	1.98531e-25	5.07136e-23
SL1344_1913	-0.207453	4.98507	0.866705	0.92175
SL1344_2204	-1.33454	6.69082	0.00372232	0.0162692
SL1344_2389	0.952174	4.33562	0.300328	0.472369
SL1344_2549	6.23029	6.00704	3.69334e-12	9.22935e-11
SL1344_2703	4.83758	2.53288	0.0811848	0.183355
SL1344_2963	-0.749614	8.53352	0.0411265	0.111291
SL1344_3012	0.0780342	7.81809	0.842104	0.909346
SL1344_3472	1.02075	6.9559	0.0182764	0.0596537
SL1344_3525	1.62002	5.75876	0.263761	0.432209
SL1344_4326	-1.07534	8.38558	0.000510096	0.00306992
SL1344_0081	-6.66291	3.68927	0.0200537	0.0639161
SL1344_1393	1.12214	7.66658	0.00119388	0.00636584
SL1344_1530A	6.02714	8.72868	5.25016e-20	3.77191e-18
SL1344_1533	5.03198	7.16817	4.18564e-09	7.18118e-08
SL1344_1698	1.27219	5.09335	0.0407944	0.110728
SL1344_1810	-1.37474	4.15806	0.189696	0.344207
SL1344_2438	1.06615	5.55925	0.0532946	0.135157
STsORF73	4.42476	5.02603	5.45001e-05	0.000437333
SL1344_0957	1.37909	5.46073	0.0379546	0.104744
SL1344_1523	-7.35919	4.96006	0.00171159	0.00856356
SL1344_2584	0.0382264	6.31041	0.963645	0.984631
SL1344_2699	2.47293	6.84526	0.000388636	0.00246136
SL1344_2714	-1.56984	4.78139	0.0826874	0.185552
SL1344_3686	1.34537	5.59103	0.0120221	0.0430177
SL1344_P2_0007	-2.46838	6.09698	0.00268848	0.0124991
SL1344_1133	-0.269686	10.9474	0.237298	0.400619
SL1344_1311	-1.71575	14.368	0.000321734	0.00207189
SL1344_1375	0.208026	4.0936	0.816473	0.893571
SL1344_3474	1.11202	7.22751	0.00376053	0.016374
SL1344_3694	-1.12882	9.3837	3.15755e-05	0.000276541
SL1344_4483	1.56534	7.71454	0.0253311	0.0768547
SL1344_1180	0.360777	7.57072	0.415077	0.58329
SL1344_1310	0.920038	5.66831	0.171524	0.320466
SL1344_1370	0.975125	3.6571	0.499617	0.663253
SL1344_1770	-1.67152	4.69093	0.0169915	0.0564502
SL1344_1780	2.68435	7.06373	4.16234e-05	0.000345459
SL1344_2397	0.67546	4.02231	0.716247	0.82684
SL1344_2781	-5.87307	6.40614	0.0492042	0.127604
SL1344_3837	0.917955	9.71643	0.000507114	0.00305991
SL1344_4037	-0.121218	8.81436	0.621145	0.758572
STsORF100	-1.72115	6.47949	0.00610251	0.024506
SL1344_0418	-0.665364	5.66253	0.281933	0.451869
SL1344_1254	-0.420678	4.7951	0.725213	0.832592
SL1344_1330	6.4844	8.1245	2.37592e-19	1.47628e-17
SL1344_1927A	0.98493	5.68918	0.167586	0.315415
SL1344_1975	1.22741	3.28518	0.557584	0.706663
SL1344_2368	-6.28742	4.58878	0.035295	0.0990156
SL1344_2455	-0.586978	3.4201	0.731733	0.836526
SL1344_2853	-1.19192	8.36568	0.0130289	0.0457555
SL1344_3354	-1.48016	3.77067	0.313447	0.485263
SL1344_3539	-6.12157	3.9735	0.0737952	0.172239
SL1344_4158	2.66206	4.60157	0.00073041	0.00420329
SL1344_4379	0.631782	5.97697	0.294725	0.465846
SL1344_1099	0.609861	7.53425	0.273277	0.441973
SL1344_2162	0.778695	3.03481	0.600483	0.741975
SL1344_2790	-5.23691	5.70921	0.118963	0.244957
SL1344_3543	-1.99976	5.75739	0.0336135	0.0952692
SL1344_P2_0024	1.89859	6.36072	0.00533613	0.0219655
SL1344_P2_0082	-5.22779	3.64253	0.132554	0.265338
SL1344_P1_0026	-0.387004	3.69418	0.819998	0.895783
SL1344_P1_0102	-0.602471	9.04849	0.161944	0.308331
STsORF92	-0.882257	3.57227	0.585141	0.728338
SL1344_0570	-5.62951	3.94543	0.0749646	0.173953
SL1344_1202	-1.29406	5.33879	0.382349	0.554235
SL1344_1210	-1.33325	6.95899	0.00182475	0.0090541
SL1344_1342	7.8624	9.32018	7.5557e-25	1.65434e-22
SL1344_1480	1.13943	7.10887	0.0545613	0.137895
SL1344_2583	-0.139728	6.90723	0.84444	0.910799
SL1344_2649	-0.86314	8.846	0.0808509	0.182949
SL1344_2860	0.830949	6.98118	0.0247185	0.0753686
SL1344_3117	-4.82772	3.76218	0.203632	0.361926
SL1344_0781	-1.34032	3.4733	0.365315	0.536995
SL1344_1211	2.67071	7.30284	2.75548e-08	4.29316e-07
SL1344_1647	-1.04601	6.57921	0.071624	0.168799
SL1344_3668	-0.421646	6.74923	0.337952	0.508345
SL1344_0238	1.88988	7.23423	8.53458e-07	1.05774e-05
SL1344_1224A	-1.11089	4.60734	0.317074	0.488739
SL1344_1593	-0.529731	6.72807	0.208975	0.368713
SL1344_1603	-6.24307	4.53602	0.0270694	0.0811377
SL1344_1725	2.12049	4.72193	0.0141515	0.0487039
SL1344_1985	-6.42084	4.37863	0.0210355	0.0664751
SL1344_2187	-1.73801	4.00948	0.230916	0.392426
SL1344_2248	-0.838467	6.06124	0.0618178	0.152243
SL1344_3398	1.05567	11.8481	5.04709e-06	5.27421e-05
SL1344_3927	0.665077	8.65614	0.0110824	0.0401236
SL1344_1098	-0.176915	5.88303	0.772404	0.865558
SL1344_1151	1.56909	8.6867	0.000554275	0.00330124
SL1344_2271	-0.144125	4.95016	0.837205	0.906824
SL1344_2273	3.39914	8.39097	7.72843e-14	2.52023e-12
SL1344_2394	0.7981	8.81144	0.00249867	0.0118077
SL1344_2935	-0.507985	5.68914	0.548036	0.701718
SL1344_3275	-0.922448	10.0662	0.000159474	0.0011193
SL1344_3367	0.252497	5.4901	0.718347	0.82864
SL1344_3808	-2.29491	6.57363	0.000251977	0.00168155
SL1344_4431	0.0598639	4.03355	0.972101	0.99019
SL1344_0462	7.07548	9.72865	8.57092e-25	1.79132e-22
SL1344_0799	-5.69196	4.47284	0.0857537	0.190757
SL1344_0949	-1.14661	3.38121	0.471172	0.637461
SL1344_2538	0.232869	6.55535	0.763263	0.860589
SL1344_2868	-0.246302	6.29983	0.543451	0.698451
SL1344_3484	-0.0829367	7.99763	0.874334	0.925884
SL1344_3862	-3.40341	6.28973	5.79206e-08	8.70324e-07
STsORF87	-1.48434	5.79258	0.0166691	0.0554593
SL1344_0044	-1.26845	11.2875	5.6718e-05	0.000451974
SL1344_0286A	1.1889	6.22946	0.152092	0.293832
SL1344_0848	-0.593731	8.53218	0.0666348	0.160244
SL1344_0979	-4.1321	3.44117	0.366334	0.537525
SL1344_1183	6.9329	6.13166	4.01058e-11	9.03953e-10
SL1344_1527	0.00240085	5.96842	0.996917	1
SL1344_2230	-1.98422	3.59893	0.675811	0.797581
SL1344_3333	-2.21347	4.11862	0.09782	0.210965
SL1344_P1_0071	-0.334279	5.29975	0.654483	0.782453
SL1344_0378	2.60021	7.56167	2.90367e-07	3.92679e-06
SL1344_0800	2.3152	4.44143	0.00629614	0.0251299
SL1344_1354	8.22192	8.15751	7.18969e-22	7.51323e-20
SL1344_1744	-0.0260585	6.27415	0.953812	0.979153
SL1344_2750	1.7643	3.76054	0.16841	0.316468
SL1344_3023	-1.06788	6.92388	0.0136356	0.0471758
SL1344_3334	-7.47746	4.51738	0.00177042	0.00883866
SL1344_4020	2.76585	4.01869	0.0504637	0.129755
SL1344_4239	-6.87871	3.5931	0.0200589	0.0639161
SL1344_P2_0043	-3.27589	3.53834	0.445924	0.613696
SL1344_1331	7.2829	9.90978	2.01302e-24	3.4281e-22
SL1344_1909	-8.19585	4.59777	9.54527e-05	0.000711331
SL1344_3256	-0.385714	10.2149	0.250487	0.417448
SL1344_3378	0.592112	6.08003	0.34785	0.518449
SL1344_3745	-4.23979	3.55373	0.316683	0.4883
SL1344_3943	-0.0358827	6.29115	0.933304	0.968042
SL1344_4248	-1.1711	3.84031	0.244947	0.410419
SL1344_P2_0003	1.00836	8.11716	0.0215931	0.0675869
SL1344_P2_0008	1.88062	4.96773	0.0351644	0.0988904
SL1344_0329	-5.88417	3.44023	0.0731973	0.171191
SL1344_0445	0.0624851	10.5141	0.8095	0.887478
SL1344_1186	-0.625548	6.79917	0.341808	0.512606
SL1344_2312	6.34768	7.69576	3.14248e-17	1.44491e-15
SL1344_2836	0.539271	5.64923	0.502237	0.664542
SL1344_3001	1.28347	7.55431	0.0723722	0.169901
SL1344_3296	0.454298	4.92082	0.579346	0.723868
SL1344_3335	1.30962	4.48642	0.21358	0.373684
SL1344_3538	1.06263	4.63305	0.221482	0.382416
SL1344_4109	-0.388358	11.7525	0.0580526	0.144688
SL1344_4129	-0.773147	5.30868	0.270838	0.438645
SL1344_0361	1.35898	5.51603	0.0184866	0.060114
SL1344_1235	-2.2342	4.3477	0.0226059	0.070089
SL1344_1558	-0.282317	5.83014	0.682366	0.803668
SL1344_2349	-0.254857	5.82892	0.60187	0.743222
SL1344_2936	0.516929	7.12119	0.21428	0.37448
SL1344_3086	-0.658142	5.886	0.251214	0.418357
SL1344_3483	0.995622	7.97121	0.0299012	0.0878488
SL1344_3707	-0.510514	8.23646	0.0545993	0.137895
SL1344_4322	1.70887	3.75034	0.406657	0.57568
STsORF61	2.92869	5.19413	0.000339805	0.00217912
SL1344_1227	1.31156	6.11915	0.017958	0.0589505
SL1344_1710	4.79998	4.99348	2.35445e-05	0.000211855
SL1344_3403	-0.533646	10.6253	0.0335584	0.0952692
SL1344_0677	-2.86227	5.31386	0.00318682	0.0144537
SL1344_0725	-0.0858068	6.54085	0.834415	0.905723
SL1344_1023	1.90056	4.05448	0.109154	0.229488
SL1344_1998	-6.15015	3.50909	0.0470372	0.123446
SL1344_2130	2.5005	3.57538	0.0841888	0.188095
SL1344_2586	-4.63172	3.24008	0.232671	0.394769
SL1344_3870	0.0602041	5.47014	0.912005	0.950885
SL1344_4199	-1.05326	7.02892	0.0188186	0.0609782
SL1344_P2_0004	1.12219	7.48197	0.123226	0.252042
SL1344_0155	-6.66325	3.47178	0.0223947	0.0697177
SL1344_0386	-0.865296	6.63478	0.0453109	0.119804
SL1344_0919	0.684076	8.11082	0.0124751	0.0442598
SL1344_1415	5.89389	8.98214	5.98176e-21	5.28926e-19
SL1344_1479	1.59583	5.57137	0.0550882	0.13864
SL1344_2201	-0.677922	8.7279	0.202824	0.360768
SL1344_2359	-1.50593	6.95926	0.0132532	0.0462039
SL1344_2599	1.56998	3.05285	0.319135	0.49145
SL1344_2733	-0.355176	5.26324	0.830233	0.902425
SL1344_4380	0.254124	5.97399	0.744513	0.845253
SL1344_P2_0053	-1.06471	11.7152	1.91178e-05	0.00017616
SL1344_P3_0011	1.44187	7.83448	0.0338918	0.0957802
SL1344_P1_0104	0.332644	5.49039	0.582656	0.726621
SL1344_1768	1.85543	8.44479	1.58877e-08	2.54535e-07
SL1344_3125	1.97515	5.31788	0.0184841	0.060114
SL1344_3278	-0.409415	5.70992	0.798394	0.881397
SL1344_3293	0.673234	7.34031	0.0432403	0.11566
SL1344_3416	0.696413	6.02624	0.209099	0.36879
SL1344_3618	1.51589	7.59739	0.00189046	0.00934658
SL1344_3749	3.0292	4.66756	0.0012943	0.00680135
SL1344_4250	-1.88481	5.73555	0.000493507	0.00298965
SL1344_4459	1.05428	7.04238	0.0928255	0.202857
SL1344_P2_0103	-0.663921	6.4442	0.367371	0.538268
SL1344_0083	3.32523	9.35544	5.77077e-15	2.15723e-13
SL1344_0849	-6.04756	3.85714	0.041549	0.112246
SL1344_0956	-1.3482	7.19062	0.00071748	0.00413405
SL1344_1260	1.1452	4.79126	0.133441	0.266419
SL1344_1816	0.77389	8.82329	0.0344051	0.0971116
SL1344_2658	-1.47252	5.7713	0.110498	0.231571
SL1344_2732	-0.835801	5.83303	0.114202	0.237656
SL1344_2884	1.29027	8.08707	0.0183865	0.0599157
SL1344_3077	-0.275143	5.40895	0.65279	0.781974
SL1344_3394	-0.745305	10.6631	0.00426188	0.018229
SL1344_3614	-1.00297	5.61532	0.209218	0.368858
SL1344_3761	-1.45613	5.49461	0.0299695	0.0878825
SL1344_3980	0.353454	6.16206	0.842307	0.909352
SL1344_P1_0078	-0.0614882	7.05878	0.926814	0.962242
SL1344_1109	-3.9924	5.46196	1.40674e-06	1.64167e-05
SL1344_3270	-1.4008	7.49784	0.000762033	0.00434029
SL1344_3280	-1.9325	5.73285	0.00838232	0.0318528
SL1344_3739	-5.00477	3.38331	0.204658	0.363607
SL1344_4028	4.36763	6.83971	3.35219e-13	9.94411e-12
SL1344_4253	0.462058	6.06406	0.386231	0.557929
SL1344_4266	0.0945233	9.67081	0.711318	0.824254
SL1344_P1_0013	-3.22915	3.58926	0.491873	0.656307
SL1344_1669	-0.184076	5.97758	0.702622	0.818735
SL1344_2705	1.24974	3.17096	0.52508	0.685301
SL1344_2916	2.18466	4.41188	0.00549539	0.0224204
SL1344_3281	-0.194813	6.76139	0.600616	0.741975
SL1344_3358	-1.10439	8.30957	0.000507767	0.00305991
SL1344_P2_0054A	0.104647	14.0514	0.72577	0.833023
SL1344_P1_0082	-0.504454	5.53885	0.686583	0.806981
STsORF34	2.98597	6.93892	3.18988e-11	7.29706e-10
SL1344_1464	2.65684	4.25311	0.00471052	0.0197438
SL1344_1630	1.47698	6.35897	0.00258218	0.0121028
SL1344_1922	0.372747	4.79775	0.82894	0.901269
SL1344_2753	-4.69493	3.82231	0.20263	0.360702
SL1344_3064	-8.21901	4.75423	0.000470642	0.0028815
SL1344_3169	-0.743833	5.00662	0.35656	0.528688
SL1344_3203	-1.30033	6.17162	0.0158342	0.0532595
SL1344_0002	-0.890481	8.60964	0.00219114	0.0105275
SL1344_0003	2.28582	8.95074	3.66095e-12	9.19838e-11
SL1344_0004	1.32421	9.4898	3.33599e-06	3.66083e-05
SL1344_0005	1.29856	6.38911	0.00913747	0.0341578
SL1344_0006	1.81919	7.46577	2.5313e-06	2.83876e-05
SL1344_0007	-1.21588	9.18777	1.47223e-05	0.000138432
SL1344_0008	-1.42012	6.14383	0.00626108	0.0250413
SL1344_0009	-0.362619	4.67072	0.667307	0.791813
SL1344_0011	1.05261	3.32123	0.398318	0.56897
SL1344_0012	0.171259	8.81094	0.534436	0.693771
SL1344_0013	-0.364342	6.43204	0.460846	0.628478
SL1344_0014	-5.69033	3.8497	0.0783487	0.178872
SL1344_0016	-3.75112	3.6992	0.400567	0.570491
SL1344_0018	-0.893308	7.17056	0.326585	0.498056
SL1344_0019	-0.701388	5.71375	0.444155	0.612361
SL1344_0020	1.68376	3.44906	0.415809	0.583978
SL1344_0021	-3.9541	3.58967	0.338475	0.508763
SL1344_0023	0.951157	4.08917	0.416115	0.584169
SL1344_0024	-0.244062	3.48965	0.894281	0.940724
SL1344_0028	0.560646	4.75794	0.564107	0.711986
SL1344_0029	-1.68398	4.13551	0.263412	0.432209
SL1344_0031	-3.68362	3.44472	0.378947	0.550145
SL1344_0033	1.26135	4.70806	0.17273	0.321675
SL1344_0034	-1.03852	5.09133	0.376113	0.546988
SL1344_0036	-0.37204	5.50913	0.788681	0.874875
SL1344_0037	0.285127	4.72363	0.786994	0.874058
SL1344_0038	-4.90025	4.23318	0.176121	0.326104
SL1344_0039	0.106531	5.5515	0.90613	0.947121
SL1344_0040	-1.24227	8.82794	0.000207082	0.00140852
SL1344_0041	-1.81715	7.88385	3.09366e-05	0.000271462
SL1344_0042	0.485529	4.48966	0.702335	0.818735
SL1344_0046	-0.436923	7.79582	0.147472	0.287065
SL1344_0047	-0.337352	9.83688	0.131267	0.263797
SL1344_0048	-0.156859	7.76123	0.643591	0.775886
SL1344_0049	-1.31546	5.83522	0.0945264	0.205597
SL1344_0050	0.48114	7.5916	0.162639	0.309527
SL1344_0051	-0.337218	5.65108	0.582096	0.726317
SL1344_0052	-1.04438	5.84015	0.159429	0.304805
SL1344_0053	0.881103	3.89371	0.55265	0.703868
SL1344_0054	3.11867	4.7134	0.00163639	0.00825016
SL1344_0059	-2.7127	3.58184	0.555947	0.705762
SL1344_0061	-2.78837	3.3955	0.554469	0.705242
SL1344_0062	-3.21777	4.13164	0.461352	0.628896
SL1344_0063	1.22373	3.49165	0.564848	0.712139
SL1344_0064	-5.04082	3.8104	0.177873	0.328591
SL1344_0065	1.38343	7.01426	0.000208227	0.00141214
SL1344_0067	-0.825954	6.98637	0.0338104	0.0956091
SL1344_0068	1.34475	8.29174	0.0280798	0.0834588
SL1344_0069	-5.75533	4.41463	0.0633305	0.154726
SL1344_0071	4.15355	3.4176	0.000756042	0.00433322
SL1344_0072	-0.0657106	4.173	0.958805	0.981867
SL1344_0073	1.55447	4.35877	0.11654	0.24094
SL1344_0074	1.074	5.23183	0.223284	0.384084
SL1344_0076	-0.250425	3.34587	0.890823	0.938374
SL1344_0080	-1.94796	5.28663	0.167937	0.315818
SL1344_0082	5.28086	8.39584	9.94066e-21	8.0188e-19
SL1344_0083A	4.57655	7.10501	1.4897e-09	2.72477e-08
SL1344_0084	1.44679	6.60256	0.0672707	0.161168
SL1344_0086	0.211286	3.79854	0.843528	0.910029
SL1344_0087	-0.703649	5.21259	0.396717	0.567595
SL1344_0088	-2.21238	7.4333	0.000930624	0.00516788
SL1344_0089	-0.11194	6.96675	0.777714	0.868787
SL1344_0090	-0.0917364	6.35217	0.850059	0.914034
SL1344_0091	-0.0901844	7.55654	0.78405	0.871982
SL1344_0092	-0.705557	7.73043	0.0367181	0.101766
SL1344_0093	0.0684339	8.94826	0.768554	0.862541
SL1344_0094	0.0749737	9.53904	0.733379	0.837159
SL1344_0095	0.225731	6.06659	0.65466	0.782461
SL1344_0096	-2.1469	5.75381	0.00251496	0.0118266
SL1344_0097	-1.53971	7.47184	0.000592553	0.003502
SL1344_0098	-1.56364	7.52172	0.0034172	0.0152843
SL1344_0099	-6.30253	4.35015	0.025724	0.0777724
SL1344_0100	-1.99405	4.44063	0.656379	0.783432
SL1344_0101	0.760785	3.52361	0.57874	0.723307
SL1344_0102	1.5574	4.29445	0.226738	0.388139
SL1344_0103	-0.0204423	4.07375	1	1
SL1344_0104	1.41378	5.52272	0.216662	0.377782
SL1344_0105	-0.277337	6.4201	0.654072	0.782369
SL1344_0106	-5.62893	3.58607	0.0970893	0.209782
SL1344_0107	-1.80192	5.1083	0.0932026	0.203391
SL1344_0108	-0.934567	5.32426	0.396749	0.567595
SL1344_0109	-1.08633	4.68699	0.252875	0.420361
SL1344_0110	-0.28013	5.18466	0.684893	0.8052
SL1344_0111	0.116447	6.26597	0.805658	0.885376
SL1344_0112	0.323228	6.47054	0.464539	0.631005
SL1344_0113	-1.12555	6.90511	0.0162849	0.0544566
SL1344_0115	1.82793	4.47266	0.109842	0.230559
SL1344_0116	-1.15299	6.53872	0.047609	0.124591
SL1344_0117	0.0117899	6.05716	0.985135	0.998135
SL1344_0118	-0.503687	7.18043	0.183985	0.337124
SL1344_0119	-0.0411548	8.84601	0.874313	0.925884
SL1344_0120	0.514958	9.09558	0.0377241	0.104178
SL1344_0121	0.5243	8.85782	0.0792963	0.180053
SL1344_0122	-0.780632	11.0382	0.0654336	0.157814
SL1344_0123	-0.556394	8.0301	0.064744	0.15726
SL1344_0124	-0.629298	7.41785	0.0882028	0.194552
SL1344_0125	-0.185094	8.21566	0.498251	0.661935
SL1344_0126	0.0167274	8.5526	0.942494	0.973402
SL1344_0127	-0.144809	7.43792	0.653922	0.782369
SL1344_0128	-0.752404	7.67318	0.031131	0.0903094
SL1344_0129	-0.0859641	8.22045	0.750343	0.850191
SL1344_0130	-0.392041	8.46567	0.128173	0.259164
SL1344_0131	-0.0679645	8.01111	0.816613	0.893571
SL1344_0132	-0.885077	9.23764	0.000514175	0.00308639
SL1344_0133	0.00177989	9.51738	0.99359	1
SL1344_0134	-0.601088	11.168	0.00448781	0.0190359
SL1344_0135	-1.68417	6.01871	0.00604216	0.0242848
SL1344_0136	-1.47009	8.87085	1.25362e-06	1.4933e-05
SL1344_0137	-2.04473	3.83176	0.11975	0.246249
SL1344_0139	-1.00075	5.75831	0.121872	0.249739
SL1344_0140	-1.33742	5.77305	0.0578583	0.144348
SL1344_0141	-1.61844	7.99337	1.7656e-05	0.000163344
SL1344_0143	0.706868	3.77975	0.70233	0.818735
SL1344_0145	-3.35571	5.19193	0.00200094	0.00979799
SL1344_0146	0.0921927	6.16823	0.842749	0.909615
SL1344_0147	-0.0282317	6.38763	0.946312	0.975155
SL1344_0148	-6.03136	3.86373	0.0554122	0.139106
SL1344_0149	-0.485772	4.09895	0.672234	0.795402
SL1344_0150	-1.24828	6.36638	0.011658	0.0419198
SL1344_0151	-2.99579	9.37313	9.08409e-09	1.51336e-07
SL1344_0152	-2.69945	11.121	1.21367e-14	4.2599e-13
SL1344_0153	-2.22285	10.2146	2.60219e-12	6.64716e-11
SL1344_0154	-1.63949	10.2604	1.02984e-08	1.70331e-07
SL1344_0157	-0.115993	3.65827	0.946279	0.975155
SL1344_0159	-0.468517	9.61316	0.0493309	0.127788
SL1344_0160	-2.18302	6.78944	2.5257e-05	0.000225499
SL1344_0161	-0.707264	6.97802	0.0608699	0.150473
SL1344_0162	-5.03719	3.8905	0.166037	0.313657
SL1344_0163	0.0573621	4.37578	0.964145	0.984913
SL1344_0164	-0.929253	6.71178	0.0291849	0.0861581
SL1344_0165	-0.731527	7.54453	0.0253396	0.0768547
SL1344_0166	0.552497	6.05056	0.262902	0.431797
SL1344_0167	0.132145	7.39348	0.684146	0.804744
SL1344_0168	-0.244942	6.70152	0.524564	0.684823
SL1344_0169	-0.387451	6.45369	0.389746	0.560786
SL1344_0170	-0.373647	7.40586	0.319176	0.49145
SL1344_0171	-1.21651	7.47168	0.00140364	0.00727612
SL1344_0172	-1.43069	7.91119	2.06215e-05	0.000187758
SL1344_0173	-0.0203553	6.16805	0.973619	0.990859
SL1344_0174	-1.66602	5.97124	0.0245559	0.0749722
SL1344_0175	-4.94127	3.96589	0.166826	0.314887
SL1344_0176	-3.97599	3.8474	0.337104	0.508345
SL1344_0179	1.72146	3.8388	0.421837	0.589546
SL1344_0180	-0.185976	5.93152	0.749598	0.849766
SL1344_0181	0.501704	5.79715	0.310687	0.482344
SL1344_0182	0.119643	5.52695	0.857968	0.918091
SL1344_0183	-6.61194	4.42844	0.0184152	0.0599668
SL1344_0184	-0.428704	4.64257	0.576105	0.721037
SL1344_0185	-1.84886	7.71038	2.82882e-06	3.15702e-05
SL1344_0186	0.12242	6.10365	0.800467	0.881991
SL1344_0187	-0.28449	8.42616	0.268404	0.43643
SL1344_0188	0.0576186	6.25604	0.900088	0.943869
SL1344_0189	-0.959081	5.06871	0.184918	0.337939
SL1344_0190	-0.387306	7.18975	0.353104	0.524749
SL1344_0191	-0.335603	8.7927	0.210956	0.370829
SL1344_0192	-1.46017	8.87413	3.21121e-07	4.32995e-06
SL1344_0193	-1.18326	6.17343	0.0450432	0.11944
SL1344_0194	-0.288023	6.65922	0.458559	0.62677
SL1344_0195	-0.832769	6.83989	0.0292274	0.086201
SL1344_0196	1.23416	3.52318	0.413072	0.581005
SL1344_0197	-0.156617	5.28262	0.898363	0.942861
SL1344_0202	0.99567	5.04728	0.234061	0.396541
SL1344_0203	-0.796699	7.36066	0.0638994	0.155619
SL1344_0204	-0.724642	6.46646	0.131459	0.263813
SL1344_0205	-0.278634	9.44322	0.276626	0.445664
SL1344_0206	-0.284849	5.30638	0.751148	0.850684
SL1344_0207	-0.331974	5.28503	0.594956	0.737162
SL1344_0208	-0.720809	6.39028	0.167288	0.315415
SL1344_0209	0.110103	6.57364	0.8209	0.896342
SL1344_0210	1.17696	10.0351	2.37021e-05	0.000212441
SL1344_0211	0.637849	7.2121	0.282045	0.451869
SL1344_0212	1.25185	7.91243	0.000152241	0.00107198
SL1344_0213	3.25155	8.68068	2.72341e-16	1.18134e-14
SL1344_0214	-1.49776	7.30473	0.00129231	0.00679866
SL1344_0215	-1.19441	6.63098	0.0185031	0.0601254
SL1344_0216	-0.762288	8.01413	0.00630513	0.025144
SL1344_0217	-0.611411	11.4011	0.0130034	0.0457106
SL1344_0218	-0.0917135	10.9083	0.658227	0.784888
SL1344_0219	-0.641368	8.14649	0.0403064	0.109764
SL1344_0220	-0.44709	9.14975	0.0626567	0.153487
SL1344_0221	-1.17026	7.35239	0.00484585	0.0201823
SL1344_0222	-0.385671	8.49113	0.139041	0.2751
SL1344_0223	-0.641049	8.33977	0.0207362	0.0657097
SL1344_0224	-0.466226	9.70051	0.0440574	0.117367
SL1344_0225	-0.00152117	10.5246	0.994333	1
SL1344_0226	1.14216	10.4408	4.19577e-06	4.44519e-05
SL1344_0227	0.156019	9.86153	0.49415	0.658552
SL1344_0228	-0.204515	8.65145	0.440633	0.608601
SL1344_0229	-0.138305	8.8686	0.573486	0.71889
SL1344_0230	-1.21197	7.51174	0.00170606	0.00854518
SL1344_0231	-0.271467	7.04039	0.469682	0.636299
SL1344_0232	-0.653365	9.39061	0.01001	0.0369687
SL1344_0233	-0.59445	7.81323	0.0855243	0.190339
SL1344_0234	-1.08063	6.55224	0.0489173	0.127258
SL1344_0235	-1.56912	5.86278	0.0160598	0.0537824
SL1344_0236	-6.46814	4.49292	0.0193049	0.0621162
SL1344_0237	-2.92606	5.61365	0.00153922	0.00788363
SL1344_0240	1.72701	6.21537	0.000142396	0.00101509
SL1344_0241	0.0556268	5.17378	0.945593	0.974963
SL1344_0242	-0.382398	6.55222	0.442106	0.610268
SL1344_0243	-1.29318	7.80566	0.000292201	0.00191388
SL1344_0244	-2.14783	5.46638	0.00707131	0.0275075
SL1344_0245	-1.67294	6.10426	0.00434219	0.0185036
SL1344_0246	-0.583906	7.84135	0.0477069	0.124776
SL1344_0247	-0.0395803	5.99545	0.936713	0.969609
SL1344_0248	-0.372843	6.74731	0.438131	0.605872
SL1344_0249	-0.49892	5.8498	0.429186	0.597275
SL1344_rRNA0001	2.52701	9.80306	0.0281621	0.0836496
SL1344_tRNA0001	-1.22169	6.79949	0.0116606	0.0419198
SL1344_tRNA0002	-1.63531	8.23089	0.0396028	0.108355
SL1344_rRNA0002	0.29889	7.69958	0.818601	0.895112
SL1344_tRNA0003	-1.17726	5.54238	0.226481	0.387847
SL1344_0250	-0.356	6.12168	0.640424	0.773081
SL1344_0251	0.0493921	4.20817	0.95686	0.980395
SL1344_0252	-0.450594	4.56106	0.783036	0.871982
SL1344_0253	-0.404201	6.41552	0.364932	0.536947
SL1344_0254	-1.30464	4.72149	0.228568	0.3904
SL1344_0255	-1.25142	10.9272	2.7439e-07	3.74253e-06
SL1344_0256	-0.339053	5.29182	0.618975	0.756525
SL1344_0257	-6.99711	4.47317	0.00860981	0.0326095
SL1344_0258	0.363127	5.51992	0.482316	0.648258
SL1344_0259	-3.46798	5.80667	0.000935791	0.00519031
SL1344_tRNA0004	-2.87098	8.00468	0.00687756	0.0269361
SL1344_0260	-0.00198745	4.05982	0.999493	1
SL1344_0262	-0.659027	4.26028	0.584846	0.728167
SL1344_0264	-4.87604	3.61423	0.196658	0.352328
SL1344_0265	0.0219687	3.79061	0.988855	0.999946
SL1344_0266	0.478882	4.85822	0.783541	0.871982
SL1344_0267	0.82355	3.66536	0.670678	0.794174
SL1344_0268	-5.05095	4.42326	0.170772	0.319956
SL1344_0270	1.52393	3.75515	0.33936	0.509761
SL1344_0272	1.83814	4.42648	0.11447	0.237945
SL1344_0273	4.63677	4.31117	0.0790847	0.179927
SL1344_0274	4.55695	3.741	0.0825049	0.185233
SL1344_0276	-4.82563	4.10475	0.211228	0.370838
SL1344_0277	-4.88017	4.15555	0.184106	0.337124
SL1344_0278	-3.90061	3.41561	0.360211	0.532602
SL1344_0279	0.0290578	3.32746	0.999861	1
SL1344_0280	-0.23953	5.69291	0.787982	0.874311
SL1344_0281	-0.931033	3.93819	0.71577	0.826496
SL1344_0282	2.59641	3.60604	0.256144	0.423895
SL1344_0283	-4.97469	4.26664	0.157678	0.302337
SL1344_0284	-0.934665	5.27444	0.534776	0.694017
SL1344_0286	-0.0287686	7.17518	0.953591	0.979145
SL1344_0286C	0.309748	6.39372	0.569296	0.715302
SL1344_0288	0.985225	5.64677	0.219399	0.38111
SL1344_0289	-0.876136	5.75926	0.450922	0.618722
SL1344_0291	-0.740682	4.48759	0.647286	0.778168
SL1344_0293	-4.82555	3.51736	0.212642	0.372467
SL1344_0294	0.00165221	3.42045	0.999912	1
SL1344_0295	3.16276	7.66327	1.8712e-08	2.97709e-07
SL1344_0296	3.98186	5.32932	0.000146274	0.00103472
SL1344_0297	1.51122	7.52488	0.00959763	0.0356461
SL1344_0298	1.32008	5.72555	0.0778402	0.178153
SL1344_0299	3.9046	6.24428	1.06681e-05	0.00010305
SL1344_0300	0.616006	6.4733	0.134276	0.26797
SL1344_0302	6.53713	9.1095	1.8299e-23	2.47467e-21
SL1344_0303	3.49532	6.89031	4.79079e-10	9.53595e-09
SL1344_0304	0.692838	6.32969	0.108409	0.228291
SL1344_0305	3.74124	8.68818	2.51459e-18	1.34443e-16
SL1344_0306	-0.63383	7.11164	0.0888425	0.195453
SL1344_0307	-0.408193	6.46756	0.403597	0.573742
SL1344_0308	-2.21156	5.77016	0.0230364	0.0710894
SL1344_0309	0.648145	7.30078	0.205532	0.364248
SL1344_0310	1.24036	7.24488	0.0326772	0.0938571
SL1344_0311	3.013	7.43752	1.25526e-05	0.000119161
SL1344_0312	0.54172	8.426	0.03484	0.0981792
SL1344_0313	-2.14646	6.4422	0.00213803	0.0103155
SL1344_0314	-0.199466	6.52382	0.710249	0.823806
SL1344_0315	-0.762537	6.61971	0.0930715	0.203202
SL1344_0316	2.60793	5.68288	6.68146e-05	0.000520701
SL1344_0317	-0.282711	7.96993	0.365939	0.537396
SL1344_0318	0.488318	7.00159	0.208041	0.367629
SL1344_tRNA0005	-1.73088	10.5924	0.131617	0.263922
SL1344_0320	0.547487	3.54914	0.783095	0.871982
SL1344_0322	2.35071	6.22642	1.00867e-05	9.78455e-05
SL1344_0323	0.882069	3.84577	0.642325	0.775174
SL1344_0324	-4.48863	3.92812	0.263583	0.432209
SL1344_0325	1.74729	3.5511	0.410972	0.578759
SL1344_0326	-5.12589	4.04972	0.162871	0.309711
SL1344_0327	0.513989	4.51954	0.637475	0.770831
SL1344_0328	-0.244481	5.57759	0.712997	0.824952
SL1344_0331	1.84016	4.5138	0.208877	0.368682
SL1344_0332	2.51172	4.43313	0.0164132	0.0547264
SL1344_0333	2.1453	4.93584	0.0112623	0.040615
SL1344_0336	-0.281333	5.82782	0.605051	0.745465
SL1344_0337	0.458879	5.33226	0.488771	0.654065
SL1344_0338	-1.20195	5.8523	0.091555	0.200557
SL1344_0339	-0.118643	6.10717	0.851166	0.914621
SL1344_0340	-0.784697	4.949	0.38492	0.556911
SL1344_0341	0.103764	3.93788	0.999972	1
SL1344_0342	0.346331	4.41725	0.859166	0.918922
SL1344_0344	-0.948882	4.59139	0.545026	0.699227
SL1344_0345	2.18452	3.65067	0.119485	0.245814
SL1344_0346	-4.92454	4.20721	0.229579	0.391254
SL1344_0348	-0.399672	4.60655	0.821859	0.89653
SL1344_0349	-3.8384	3.56596	0.358699	0.53074
SL1344_0351	2.35278	5.24765	0.00145843	0.00752622
SL1344_0352	-0.421801	6.76064	0.246239	0.412012
SL1344_0353	-1.25478	7.23478	0.00250318	0.0118117
SL1344_0355	0.821996	7.24901	0.696294	0.814646
SL1344_0356	-0.779023	5.54662	0.361026	0.533418
SL1344_0358	0.218946	7.29617	0.527036	0.687092
SL1344_0359	-1.08575	6.42933	0.150072	0.291151
SL1344_0360	0.966198	5.39156	0.228291	0.390071
SL1344_0362	1.59703	4.41079	0.181543	0.334027
SL1344_0363	-1.12489	4.00953	0.460481	0.628463
SL1344_0364	-1.01185	3.79004	0.517753	0.679791
SL1344_0365	2.16445	4.09759	0.1864	0.339971
SL1344_0366	0.76039	4.98828	0.347502	0.518266
SL1344_0367	-0.699832	7.65471	0.0269039	0.0809053
SL1344_0368	0.180753	8.24746	0.52106	0.682574
SL1344_0369	-5.83196	4.85221	0.0675517	0.161352
SL1344_0370	0.0246161	5.60831	0.974401	0.991435
SL1344_0371	-0.388562	6.10771	0.485651	0.651502
SL1344_0372	-0.287084	5.99701	0.636754	0.770675
SL1344_0373	2.10213	5.91133	0.00881101	0.0332346
SL1344_0375	-1.7525	7.01438	0.000409313	0.00255709
SL1344_0376	1.04555	4.44962	0.405431	0.574843
SL1344_0377	1.29461	5.58266	0.408993	0.577387
SL1344_0379	1.22994	5.4044	0.0696927	0.165044
SL1344_0380	1.04745	5.2903	0.254803	0.422649
SL1344_0381	-0.100331	7.13186	0.781649	0.871897
SL1344_0382	0.158744	4.8676	0.841904	0.909346
SL1344_0383	-1.73763	6.58908	0.000514081	0.00308639
SL1344_0385	-0.635326	6.96718	0.139806	0.275891
SL1344_0387	-0.907043	6.40372	0.0883123	0.194552
SL1344_0388	0.605869	4.74122	0.515888	0.677813
SL1344_0389	1.55422	5.34883	0.0160872	0.0538347
SL1344_0390	-0.865893	5.96821	0.156432	0.300449
SL1344_0391	-1.95837	5.0086	0.0569873	0.142406
SL1344_0392	2.63614	8.02139	3.20449e-12	8.09574e-11
SL1344_0393	2.18924	7.2705	1.56485e-07	2.21391e-06
SL1344_0394	-2.2242	8.97455	7.12814e-11	1.57573e-09
SL1344_0395	-1.55028	7.2712	7.96967e-05	0.000608713
SL1344_0396	-0.436415	5.91174	0.445318	0.613597
SL1344_0397	2.33804	9.52419	2.19987e-12	5.81322e-11
SL1344_0398	-0.0885591	5.55408	0.884425	0.933775
SL1344_0399	-1.30706	6.55826	0.0182151	0.0595684
SL1344_0400	-0.656986	7.85606	0.0314425	0.0910982
SL1344_0401	-1.31452	7.90585	0.00050602	0.0030574
SL1344_0402	-0.776441	8.82421	0.00299261	0.0137189
SL1344_0403	-0.772081	8.80413	0.00282615	0.0130862
SL1344_0404	0.547347	5.22727	0.422684	0.59055
SL1344_0405	0.76132	5.0167	0.295247	0.466456
SL1344_0406	-1.87697	5.78115	0.0109863	0.0398384
SL1344_0407	0.0745728	6.02714	0.869972	0.923296
SL1344_0408	-1.07052	4.24936	0.356798	0.52887
SL1344_0409	1.51679	7.84802	0.000123993	0.000899241
SL1344_0410	3.21435	8.68673	3.9241e-14	1.32669e-12
SL1344_0411	0.759656	8.52337	0.0130568	0.0457935
SL1344_0412	1.63547	8.95523	7.54531e-07	9.45323e-06
SL1344_0413	0.0239859	7.38469	0.954115	0.979246
SL1344_0414	0.0126491	6.68586	0.98019	0.994245
SL1344_0415	-0.135916	6.07392	0.795889	0.879966
SL1344_0416	-1.31857	7.54214	0.00106695	0.00583333
SL1344_0417	-0.33261	7.63799	0.309558	0.481281
SL1344_0419	-1.27846	7.12979	0.00299087	0.0137189
SL1344_0420	1.50792	4.50286	0.100023	0.214708
SL1344_0421	1.18655	3.46632	0.542109	0.697708
SL1344_0422	3.1332	4.37275	0.00239459	0.0114033
SL1344_0423	2.09604	4.35133	0.0284239	0.0843182
SL1344_0424	0.936027	4.70737	0.309402	0.481281
SL1344_0425	2.61055	3.80494	0.0489601	0.127258
SL1344_0426	2.85959	3.23596	0.126266	0.257003
SL1344_0427	-0.0987543	4.80778	0.901157	0.943869
SL1344_0428	0.14796	5.98096	0.777547	0.868787
SL1344_0429	-0.583369	6.5644	0.19634	0.352244
SL1344_0430	-0.434617	6.16822	0.408132	0.576724
SL1344_0430A	-0.543707	3.62413	0.743572	0.845018
SL1344_0431	0.536987	6.11226	0.578097	0.7227
SL1344_0432	-0.0195944	6.13742	0.984512	0.997749
SL1344_0433	-1.30823	8.25302	2.19543e-05	0.000197933
SL1344_0434	-0.99847	7.27874	0.00962695	0.0356974
SL1344_0435	-0.604236	7.43946	0.0817	0.184145
SL1344_0436	-0.804869	9.38708	0.00178879	0.00892069
SL1344_0437	-0.980034	9.11829	0.000159696	0.0011193
SL1344_0438	-0.978588	5.40591	0.100546	0.215429
SL1344_0439	-1.11862	5.07199	0.0983464	0.212
SL1344_0440	0.129938	6.47678	0.770804	0.864429
SL1344_0441	-1.08076	10.166	5.29507e-05	0.000427887
SL1344_0442	-0.303897	8.45448	0.265344	0.433719
SL1344_0443	-0.113259	10.184	0.598688	0.740389
SL1344_0444	0.957869	9.97207	3.82848e-05	0.000323591
SL1344_0446	0.236708	9.00353	0.346521	0.517509
SL1344_0448	2.12235	4.12082	0.101644	0.217074
SL1344_0449	-0.610253	6.61923	0.198173	0.354691
SL1344_0450	1.25255	4.6622	0.246909	0.412982
SL1344_0451	-2.15168	4.67084	0.101417	0.216689
SL1344_0452	-1.72536	6.73824	2.36771e-05	0.000212441
SL1344_0453	-1.99027	6.93191	0.000756996	0.00433322
SL1344_0454	-1.62727	7.51768	0.000606374	0.0035608
SL1344_0455	-2.91396	7.14376	4.80318e-05	0.000390885
SL1344_0456	3.26053	5.01195	0.0214467	0.0673119
SL1344_0457	0.744785	6.46421	0.315948	0.487704
SL1344_0458	-1.99691	6.05672	0.00563563	0.0229113
SL1344_0459	-1.09862	6.57828	0.013936	0.0480341
SL1344_0460	-1.34946	5.2199	0.130437	0.262933
SL1344_0461	-1.40948	5.88438	0.0275444	0.0821862
SL1344_0464	-0.300387	5.40579	0.787321	0.87421
SL1344_0465	0.932542	7.02301	0.0291941	0.0861581
SL1344_0467	0.523989	7.26045	0.169955	0.318831
SL1344_0468	-0.411656	9.32878	0.0788898	0.179726
SL1344_0469	-0.842766	8.001	0.00620816	0.0248868
SL1344_0470	-0.872488	6.71599	0.031311	0.0907742
SL1344_0471	-1.70862	7.85426	3.90577e-06	4.18619e-05
SL1344_0472	-1.12426	6.24293	0.122154	0.250185
SL1344_0474	-2.14043	5.78765	0.0173166	0.0572819
SL1344_0476	-2.46576	6.69401	0.00037995	0.002413
SL1344_0477	-1.74947	8.35137	1.95173e-07	2.72896e-06
SL1344_0478	-1.86733	6.92038	0.000427775	0.00265082
SL1344_0479	-0.962535	7.01395	0.0332329	0.0946747
SL1344_0480	-1.17335	7.58615	0.00331316	0.0149094
SL1344_0481	-1.34106	7.72969	8.378e-05	0.000637782
SL1344_0482	-2.86046	5.93031	0.0171703	0.0569616
SL1344_0484	-2.25758	6.68568	0.000505117	0.00305596
SL1344_0485	-0.929027	8.0366	0.00138457	0.00720163
SL1344_0486	-1.99544	4.21075	0.0711486	0.167937
SL1344_0487	0.901086	6.71898	0.0428314	0.115184
SL1344_0488	-0.0509866	6.28013	0.912533	0.951218
SL1344_0489	-1.6639	5.68513	0.0533222	0.135157
SL1344_0490	1.01456	4.43701	0.474073	0.640361
SL1344_0491	-4.09514	6.56653	3.39306e-08	5.16599e-07
SL1344_0492	-0.848121	6.15082	0.150675	0.29183
SL1344_0493	-0.208191	5.32125	0.78613	0.873309
SL1344_0494	0.409248	6.52567	0.423297	0.591227
SL1344_0495	-5.81652	4.03226	0.0629052	0.153932
SL1344_0496	-0.275384	4.64085	0.744407	0.845253
SL1344_0497	0.191355	6.03084	0.66893	0.792921
SL1344_0498	-0.269562	5.75933	0.623798	0.7606
SL1344_0499	-0.656103	5.26652	0.314424	0.486284
SL1344_0500	-0.641397	6.75208	0.325376	0.497512
SL1344_0501	-1.13815	7.6074	0.0078227	0.029974
SL1344_0502	-2.15835	5.66244	0.0269468	0.0809285
SL1344_0503	-8.16441	5.22702	0.000311227	0.00201901
SL1344_0504	-2.17927	5.05162	0.0129674	0.0456192
SL1344_0505	-3.25798	4.75241	0.00652229	0.0258181
SL1344_0506	-0.762666	6.73664	0.186483	0.339989
SL1344_0507	0.983805	4.79415	0.484351	0.650423
SL1344_0508	3.1546	4.26781	0.00293038	0.0134739
SL1344_0509	-1.96299	6.26158	0.00459032	0.0193636
SL1344_0510	-0.189498	4.18684	0.888011	0.9367
SL1344_0511	3.18434	3.44423	0.0242489	0.0741332
SL1344_0512	0.877351	3.55254	0.653518	0.782211
SL1344_0513	-4.38953	3.99143	0.326057	0.497746
SL1344_0515	-0.0367916	3.9712	1	1
SL1344_0516	1.31281	4.67922	0.251877	0.419005
SL1344_0518	-3.534	3.56417	0.431237	0.59953
SL1344_0519	-1.32809	5.11537	0.127549	0.258359
SL1344_0520	-0.349727	3.74058	0.835588	0.90614
SL1344_0522	2.20752	4.40702	0.149394	0.289959
SL1344_0523	-3.68064	3.47358	0.407685	0.576602
SL1344_0525	-6.35403	4.15671	0.0336152	0.0952692
SL1344_0526	-0.816171	7.54504	0.0354195	0.0992436
SL1344_0527	-1.59709	5.73122	0.0331723	0.0946747
SL1344_0528	-0.523032	5.44247	0.366953	0.538026
SL1344_0529	0.198036	7.73232	0.491055	0.655834
SL1344_0530	-1.6129	7.77964	1.34561e-05	0.000127307
SL1344_0531	-0.23356	4.2652	0.850803	0.914444
SL1344_0532	-1.20639	3.74336	0.441965	0.610257
SL1344_0533	-4.67977	3.67553	0.220267	0.381464
SL1344_0535	-0.751344	7.54	0.0302383	0.0883889
SL1344_0536	-6.93071	3.98273	0.0132735	0.0462362
SL1344_0539	-5.8542	4.43006	0.0499316	0.128908
SL1344_0540	0.848243	3.91716	0.660031	0.786223
SL1344_0541	-5.84386	3.73992	0.0629633	0.153992
SL1344_0545	2.62183	3.25239	0.171522	0.320466
SL1344_tRNA0006	-1.18575	6.0344	0.454251	0.622357
SL1344_0547	-0.12223	4.54182	0.891236	0.938595
SL1344_0548	-1.15332	3.44159	0.444427	0.612553
SL1344_0550A	-1.19479	3.99135	0.423811	0.591766
SL1344_0552	-6.04263	4.75688	0.0449946	0.11938
SL1344_0555	-1.37547	5.97266	0.0206268	0.0654533
SL1344_0556	-0.826666	7.37887	0.0594958	0.147871
SL1344_0557	0.134135	6.02722	0.775587	0.867887
SL1344_0558	4.09868	7.96753	2.96947e-13	8.98264e-12
SL1344_0559	2.55672	6.4933	4.29017e-06	4.53476e-05
SL1344_0566	-0.609546	5.35541	0.470475	0.636811
SL1344_0567	0.400192	4.37946	0.715414	0.826474
SL1344_0568	-0.781783	6.06723	0.267766	0.436078
SL1344_0569	-5.80122	5.52182	0.0721914	0.169654
SL1344_0571	1.1002	5.19463	0.214808	0.375162
SL1344_0572	1.49641	4.59183	0.0751321	0.174122
SL1344_0573	0.24105	8.05992	0.511018	0.673255
SL1344_0574	-0.836079	8.14243	0.0125032	0.0442911
SL1344_0576	0.826007	8.59529	0.00471838	0.0197588
SL1344_0577	-2.93403	6.59381	7.05168e-05	0.000545852
SL1344_0578	-4.19368	5.58725	6.74605e-05	0.000524845
SL1344_0579	-2.11046	6.15964	0.000560369	0.00332461
SL1344_0580	-1.70956	7.19645	0.000107179	0.000788491
SL1344_0581	-2.63464	6.72875	0.000125534	0.000907555
SL1344_0582	-3.02619	6.85548	0.000468142	0.00287385
SL1344_0583	-0.663329	6.97318	0.141464	0.278238
SL1344_0584	0.2277	6.6204	0.614532	0.752696
SL1344_0585	2.11743	5.72315	0.00505208	0.0208898
SL1344_0586	2.81682	4.71644	0.023643	0.0726188
SL1344_0587	2.82841	4.83704	0.00542969	0.0222115
SL1344_0588	2.67684	9.79821	3.75531e-15	1.451e-13
SL1344_0590	-1.51908	6.87502	0.0299273	0.0878488
SL1344_0591	-1.75135	5.72755	0.0620802	0.152596
SL1344_0592	0.768997	4.89101	0.434885	0.603003
SL1344_0593	0.46057	4.98913	0.615901	0.75377
SL1344_0594	-0.212679	4.7499	0.790615	0.876339
SL1344_0595	-0.148476	6.00108	0.772572	0.865558
SL1344_0596	-1.18845	8.28945	7.03734e-05	0.000545661
SL1344_0597	-1.7594	6.33376	0.00971763	0.0360046
SL1344_0598	1.0778	3.63361	0.335531	0.50649
SL1344_0599	2.08244	4.39535	0.104352	0.221531
SL1344_0600	1.70654	3.7025	0.406633	0.57568
SL1344_0601	-1.24073	4.9471	0.244349	0.409893
SL1344_0602	1.47488	8.10828	3.51066e-06	3.79813e-05
SL1344_0603	0.752426	4.85142	0.513396	0.675614
SL1344_0604	0.542548	6.90889	0.163624	0.310628
SL1344_0605	2.38812	8.82077	3.83461e-12	9.53056e-11
SL1344_0606	0.186843	5.49856	0.77608	0.867976
SL1344_0613	-2.56213	5.45356	0.0255725	0.0774077
SL1344_0614	0.645026	4.41198	0.535533	0.694215
SL1344_0615	-0.109794	4.28743	0.916222	0.953983
SL1344_0616	2.69375	7.58216	4.94564e-10	9.75968e-09
SL1344_0618	-0.437863	4.89869	0.603744	0.744439
SL1344_0619	-0.591151	5.25018	0.612415	0.75142
SL1344_0621	-2.64948	7.23523	1.23374e-06	1.47727e-05
SL1344_0622	-1.26946	5.08609	0.211784	0.371389
SL1344_0623	0.30191	5.46075	0.63109	0.765836
SL1344_0625	-0.611988	8.1153	0.0346112	0.0976334
SL1344_0626	-0.0496397	6.71833	0.897925	0.942767
SL1344_0627	-1.46286	6.03841	0.0221243	0.0691083
SL1344_0628	-0.945032	6.81793	0.0335301	0.0952692
SL1344_0629	-0.628268	6.65297	0.142378	0.279767
SL1344_0630	-1.01192	7.00974	0.0137456	0.0474848
SL1344_0631	1.08396	5.22215	0.263873	0.432237
SL1344_0632	1.25797	4.52153	0.269226	0.437112
SL1344_0633	-1.37185	5.01758	0.0828445	0.185757
SL1344_0634	-0.90951	6.75609	0.0426195	0.114733
SL1344_0635	-0.895337	7.33339	0.020243	0.0644134
SL1344_0636	-1.05219	8.81784	0.000171073	0.0011882
SL1344_0638	-4.79308	4.04285	0.193163	0.349226
SL1344_0639	-2.41595	6.02753	0.00363802	0.0160073
SL1344_0640	-1.77221	6.56971	0.00856499	0.0324665
SL1344_0641	1.27009	6.31388	0.0215717	0.067566
SL1344_0642	0.915767	4.39934	0.368499	0.53907
SL1344_0643	-3.68331	3.72324	0.412033	0.579898
SL1344_0644	-4.18622	3.74156	0.327728	0.498971
SL1344_0645	-3.31661	3.50798	0.463133	0.629875
SL1344_0647	-0.0427195	5.34229	0.9621	0.983708
SL1344_0648	3.17286	4.33302	0.0181586	0.0595104
SL1344_0649	0.831601	5.04714	0.391119	0.562165
SL1344_0650	1.61889	5.46693	0.0257268	0.0777724
SL1344_0651	1.57391	7.25775	0.000210041	0.00142234
SL1344_0652	1.18416	6.9372	0.00198124	0.00972222
SL1344_0653	1.61492	7.25295	7.71119e-05	0.000589951
SL1344_0654	0.290013	10.0979	0.172596	0.321675
SL1344_0655	-0.513701	7.08681	0.184875	0.337939
SL1344_0656	0.319394	7.63943	0.335239	0.506457
SL1344_0657	-0.258673	6.39976	0.54466	0.699147
SL1344_0658	0.163649	7.67561	0.599812	0.74138
SL1344_0659	0.925109	8.14031	0.00127907	0.00675217
SL1344_0660	0.166488	6.20991	0.753248	0.851823
SL1344_0661	-1.80734	4.44886	0.0755347	0.174724
SL1344_tRNA0007	-1.20563	7.54853	0.259239	0.427234
SL1344_tRNA0008	-1.4199	7.69142	0.136088	0.270296
SL1344_tRNA0009	-3.03662	5.523	0.0409558	0.110969
SL1344_tRNA0010	-2.47869	6.55858	0.00130423	0.0068379
SL1344_tRNA0011	-2.14805	7.37164	2.08084e-05	0.000189085
SL1344_tRNA0012	-0.515585	11.2937	0.665149	0.789859
SL1344_tRNA0013	-2.34628	7.87296	1.57389e-08	2.53033e-07
SL1344_0662	-0.290341	6.81075	0.549697	0.70235
SL1344_0663	-2.26384	6.26783	0.000178118	0.00123156
SL1344_0664	-1.51299	7.08515	0.00487567	0.0202514
SL1344_0665	0.698369	7.4502	0.0454525	0.119972
SL1344_0666	2.1436	6.59534	8.46378e-06	8.36752e-05
SL1344_0667	0.98004	7.06072	0.0315044	0.0912199
SL1344_0668	-0.903717	8.32087	0.00107421	0.00586604
SL1344_0669	-7.7053	4.91771	0.00118135	0.00632344
SL1344_0671	0.667202	4.88347	0.485169	0.651331
SL1344_0672	-4.08459	3.90804	0.329388	0.501069
SL1344_0673	2.56575	4.24052	0.00797988	0.0305254
SL1344_0674	-0.265319	5.37472	0.716476	0.826897
SL1344_0675	-0.691255	8.50238	0.0131323	0.045918
SL1344_0676	-0.0794215	7.66436	0.794436	0.879621
SL1344_0678	-1.06606	5.44007	0.104869	0.222308
SL1344_0679	-1.16665	7.32305	0.00685268	0.0268616
SL1344_0680	-0.788227	8.13389	0.00652683	0.0258181
SL1344_0681	1.51265	3.88011	0.325854	0.497746
SL1344_0682	-3.66251	4.2387	0.387866	0.559375
SL1344_0683	-0.17772	4.08747	0.923493	0.959815
SL1344_0684	0.633866	6.34616	0.247389	0.413484
SL1344_0685	0.653811	7.13274	0.382468	0.554235
SL1344_0686	0.216647	5.12752	0.867022	0.92175
SL1344_0687	0.40994	6.24636	0.753819	0.85224
SL1344_0688	3.20146	7.6749	0.00753526	0.0290908
SL1344_0690	-0.444642	5.39697	0.648787	0.77929
SL1344_0691	-2.14246	6.36722	6.08522e-05	0.000478288
SL1344_0692	0.281322	7.18226	0.362578	0.534853
SL1344_0693	-0.548761	5.5963	0.450903	0.618722
SL1344_0694	0.0254718	6.26272	0.959866	0.982278
SL1344_0695	-0.642166	5.73707	0.353101	0.524749
SL1344_0697	-2.85511	5.06374	0.013107	0.0458646
SL1344_0698	1.79097	3.26199	0.418723	0.587158
SL1344_0699	1.42219	3.46245	0.327611	0.498958
SL1344_0700	-4.23149	3.47153	0.311043	0.482678
SL1344_0703	4.61867	3.59718	0.0822471	0.184997
SL1344_0706	-0.800423	3.88211	0.624745	0.761149
SL1344_0708	-4.78945	4.18165	0.21115	0.370838
SL1344_0710	-1.02688	5.7868	0.125046	0.255141
SL1344_0711	-0.724296	4.16418	0.65711	0.783963
SL1344_0712	-0.491369	8.43723	0.0869716	0.192603
SL1344_0714	3.56118	7.48102	8.40139e-13	2.36991e-11
SL1344_0715	3.10352	7.06135	2.76376e-08	4.29316e-07
SL1344_0716	2.11009	8.29331	6.46343e-07	8.18702e-06
SL1344_0717	1.70122	8.04406	4.77292e-07	6.19941e-06
SL1344_0718	-0.0998221	9.97826	0.656162	0.783432
SL1344_0719	-0.945317	9.6615	0.000102604	0.0007592
SL1344_0720	-1.78387	9.42183	7.88671e-10	1.51096e-08
SL1344_0721	-2.28524	8.71541	7.00715e-11	1.55647e-09
SL1344_0722	-1.03635	9.01211	0.000382507	0.00242589
SL1344_0723	-0.0556204	8.518	0.84021	0.908581
SL1344_0726	-0.71829	6.51587	0.164463	0.311707
SL1344_0727	-0.0579435	7.51943	0.873257	0.925169
SL1344_0728	-0.120576	7.17725	0.799025	0.88167
SL1344_0729	-0.435529	7.19153	0.369368	0.540018
SL1344_0730	-0.33478	9.28026	0.167462	0.315415
SL1344_0731	-0.898417	9.59953	0.000475518	0.00290363
SL1344_0732	-0.335947	7.85546	0.396137	0.567426
SL1344_tRNA0014	-2.0657	9.48366	3.41172e-05	0.000293766
SL1344_tRNA0015	-3.17872	7.21214	3.57336e-07	4.73496e-06
SL1344_tRNA0016	-2.82216	5.37889	0.00331391	0.0149094
SL1344_tRNA0017	-1.56803	6.70228	0.00111717	0.00606466
SL1344_tRNA0018	-1.94143	5.00175	0.185785	0.339389
SL1344_0733	0.294429	4.9934	0.780484	0.871035
SL1344_0734	0.274212	5.47388	0.730315	0.83514
SL1344_0735	-7.40371	4.51515	0.00282967	0.0130893
SL1344_0736	-1.5845	5.04987	0.055055	0.138632
SL1344_0737	-1.69583	7.75624	1.97964e-05	0.000181684
SL1344_0738	1.79628	4.20057	0.237042	0.400411
SL1344_0739	2.79156	4.65837	0.00131781	0.00688554
SL1344_0740	-0.388087	4.62335	0.70991	0.823806
SL1344_0741	-3.30874	3.70721	0.460054	0.628253
SL1344_0746	1.58244	4.21438	0.335399	0.506457
SL1344_0747	-5.14298	4.96567	0.135009	0.26885
SL1344_0748	1.97769	4.38786	0.0828593	0.185757
SL1344_0749	-0.41605	9.52662	0.0674045	0.161168
SL1344_0750	0.253186	5.65918	0.684155	0.804744
SL1344_0751	0.68551	5.65699	0.186199	0.339874
SL1344_0752	0.602941	4.58208	0.450757	0.618722
SL1344_0753	0.531301	5.52056	0.512418	0.67452
SL1344_0754	-4.77848	3.98987	0.183542	0.33701
SL1344_0755	-1.58891	7.62092	2.14808e-05	0.000194426
SL1344_0756	-0.748417	5.63821	0.322383	0.49427
SL1344_0758	1.01877	7.52544	0.00344608	0.0153836
SL1344_0759	0.0150284	6.88255	0.973079	0.9907
SL1344_0760	-0.207646	6.64111	0.613361	0.752054
SL1344_0761	-0.163962	4.86737	0.837016	0.906824
SL1344_0762	0.720655	6.58627	0.101948	0.21752
SL1344_0763	-0.0368294	6.0352	0.941385	0.972694
SL1344_0764	1.21155	6.61776	0.0465536	0.122386
SL1344_0765	2.48003	5.89127	0.000390431	0.00246933
SL1344_0766	2.33076	5.49069	0.00128933	0.00679078
SL1344_0767	3.30039	7.45952	1.13202e-09	2.12451e-08
SL1344_0768	2.29128	7.18952	9.58323e-07	1.1688e-05
SL1344_0769	2.27186	6.52702	0.00157149	0.00797959
SL1344_0770	3.4066	8.21816	1.04452e-12	2.89318e-11
SL1344_0771	3.77954	7.73104	5.58581e-12	1.35892e-10
SL1344_0772	2.21989	6.99353	0.00158298	0.00800719
SL1344_0773	3.62316	6.7134	5.70707e-09	9.64747e-08
SL1344_0774	4.07619	6.53631	1.07844e-09	2.03224e-08
SL1344_0775	-0.0725515	8.57131	0.811031	0.888521
SL1344_0776	1.85524	8.76967	9.76453e-11	2.10786e-09
SL1344_0777	-2.48401	5.36829	0.00896032	0.0336873
SL1344_0778	-2.0786	5.27626	0.0150305	0.0511172
SL1344_0779	-0.913031	4.47477	0.322834	0.494797
SL1344_0780	-5.99082	3.61006	0.0764036	0.17574
SL1344_0782	0.294848	4.10901	0.766318	0.862474
SL1344_0783	-0.54264	7.22706	0.115351	0.239343
SL1344_0785	2.92902	3.4853	0.110558	0.231593
SL1344_0786	2.63716	3.47518	0.0513503	0.131099
SL1344_0787	-1.08268	5.12142	0.288487	0.458191
SL1344_0788	-0.049511	4.23863	0.964349	0.984913
SL1344_0789	-4.82375	3.88479	0.187075	0.340796
SL1344_0790	2.37358	8.52448	2.18173e-08	3.43547e-07
SL1344_0791	-1.68516	5.91037	0.0136556	0.0472095
SL1344_0792	-0.376685	5.71073	0.529941	0.690078
SL1344_0793	-1.68206	6.46026	0.00648838	0.025763
SL1344_0794	0.143777	6.0903	0.737455	0.840759
SL1344_0795	-0.279947	5.35229	0.637721	0.770831
SL1344_0796	-1.59925	6.73446	0.00116613	0.00626183
SL1344_0797	-1.21603	7.22023	0.0038951	0.01688
SL1344_0798	-1.61105	5.8414	0.0301887	0.0883562
SL1344_0801	-0.0836982	5.35995	0.921347	0.958018
SL1344_0802	-0.972466	5.69213	0.270687	0.438555
SL1344_0803	1.29388	7.67258	0.000462745	0.00284833
SL1344_0804	-0.198663	7.22768	0.689727	0.809228
SL1344_0805	0.79482	9.50786	0.00378354	0.0164586
SL1344_0806	1.88643	8.59027	4.00897e-09	6.90383e-08
SL1344_0807	-2.74071	4.53454	0.0366199	0.101616
SL1344_0808	-1.17963	10.0347	7.87504e-06	7.87162e-05
SL1344_0809	0.850133	5.57862	0.142618	0.280119
SL1344_0810	-1.10672	6.22039	0.175373	0.324989
SL1344_0811	0.720116	6.6669	0.19063	0.345222
SL1344_0812	-0.676231	6.57403	0.109143	0.229488
SL1344_0813	-1.14214	8.80371	0.000170306	0.00118467
SL1344_0814	2.16555	5.75784	0.0361594	0.100562
SL1344_0817	-0.0963254	3.92964	0.940889	0.972618
SL1344_0818	-1.05393	6.88646	0.0373449	0.103254
SL1344_0819	-3.42098	3.90496	0.481829	0.647981
SL1344_0821	0.304043	5.08536	0.682977	0.804078
SL1344_0822	-1.40206	5.81532	0.0500731	0.129056
SL1344_0823	-1.07659	6.136	0.0649102	0.157497
SL1344_0824	-0.936191	6.23243	0.131202	0.263781
SL1344_0825	-0.114428	5.4908	0.865041	0.92128
SL1344_0826	-0.0215329	4.86064	0.977101	0.992426
SL1344_0827	0.0484151	4.632	0.951899	0.977844
SL1344_0828	-2.00094	6.31376	0.00366199	0.016082
SL1344_0829	0.989443	7.34106	0.161129	0.30716
SL1344_0830	2.63631	4.97615	0.0143568	0.0493369
SL1344_0831	2.21308	5.29071	0.143463	0.281537
SL1344_0832	2.97812	5.54437	0.00157924	0.00799708
SL1344_0833	-0.626993	6.02152	0.56214	0.709893
SL1344_0834	1.44912	5.80453	0.0616889	0.152007
SL1344_0835	4.58196	8.124	2.10419e-16	9.30294e-15
SL1344_0836	4.19175	6.98243	2.15014e-11	4.9931e-10
SL1344_0837	1.28167	5.01337	0.371138	0.542032
SL1344_0838	1.15662	7.02877	0.00179967	0.00896518
SL1344_0839	2.72236	8.13306	5.0778e-12	1.24854e-10
SL1344_0840	-0.616752	7.19372	0.14705	0.286498
SL1344_0841	0.780351	6.7025	0.109541	0.23009
SL1344_0842	-0.331261	5.83484	0.692774	0.811974
SL1344_0843	-0.599228	5.25916	0.38384	0.555873
SL1344_0844	-1.73167	6.33284	0.00111075	0.00604406
SL1344_0845	1.37997	4.50577	0.0869556	0.192603
SL1344_0846	-1.91595	6.93395	0.000202476	0.00138128
SL1344_0847	-2.47413	4.69005	0.0524966	0.133654
SL1344_0850	0.94692	5.14501	0.124282	0.254089
SL1344_0852	-2.18282	5.45822	0.0205598	0.065331
SL1344_0853	0.628392	5.31075	0.309115	0.481213
SL1344_0854	0.760137	6.62299	0.0696679	0.165044
SL1344_0855	1.22989	5.8487	0.0224323	0.0697615
SL1344_0856	-0.25141	4.76619	0.807764	0.886093
SL1344_0857	0.622819	5.6188	0.271523	0.4396
SL1344_0858	-1.50938	5.37141	0.139583	0.275688
SL1344_0859	-0.962963	6.28779	0.13449	0.268164
SL1344_0860	-3.40098	3.94104	0.465244	0.631589
SL1344_0862	0.2846	4.88334	0.785521	0.873054
SL1344_0863	0.857544	8.17134	0.139534	0.275688
SL1344_0864	-0.901794	7.57041	0.00537545	0.0220682
SL1344_0865	-0.526491	7.86344	0.295851	0.467144
SL1344_0866	-1.22842	7.42154	0.000797375	0.00448755
SL1344_0867	-2.02725	8.32198	1.39413e-09	2.58476e-08
SL1344_0868	-0.218408	4.4327	0.800928	0.882007
SL1344_0869	0.786974	7.21626	0.0505922	0.129755
SL1344_0870	1.4351	6.94957	0.00486054	0.0202251
SL1344_0871	-0.896292	5.05562	0.249605	0.416129
SL1344_0872	-0.500624	5.14307	0.487407	0.653381
SL1344_0873	-0.405992	6.39165	0.425836	0.593332
SL1344_0874	1.01141	5.81163	0.124598	0.254623
SL1344_0875	-6.57872	5.49773	0.0153344	0.05192
SL1344_0876	-1.0514	5.64265	0.209931	0.369833
SL1344_0877	-2.40684	6.09891	0.000120045	0.000876141
SL1344_0878	-0.905012	6.28965	0.0847428	0.189058
SL1344_0879	1.1433	8.73887	3.91313e-05	0.000327137
SL1344_0880	1.94806	8.73725	3.54424e-09	6.1496e-08
SL1344_0881	1.48542	8.57436	1.30949e-06	1.55181e-05
SL1344_0883	0.524892	9.09679	0.0432688	0.115668
SL1344_0884	1.05904	10.7612	3.75293e-06	4.03177e-05
SL1344_0886	-3.70016	4.83878	0.370702	0.541623
SL1344_0887	1.27079	4.16063	0.305817	0.478444
SL1344_tRNA0019	-3.05117	8.26812	0.00844105	0.0320231
SL1344_0888	0.275102	4.30434	0.806283	0.88564
SL1344_0889	2.15476	4.04196	0.0604849	0.149868
SL1344_0890	0.621961	5.71639	0.494272	0.658552
SL1344_0892	-1.58371	8.92718	1.37327e-07	1.96096e-06
SL1344_0893	-2.99283	4.53714	0.00955608	0.0355205
SL1344_0894	-1.56244	6.1218	0.00303733	0.0138823
SL1344_0895	-0.816222	6.88039	0.0780458	0.178357
SL1344_0896	1.25677	8.91151	1.04155e-05	0.000100822
SL1344_0897	-0.238783	9.2943	0.282619	0.452152
SL1344_0898	-0.844093	9.47766	0.000401295	0.00251727
SL1344_0899	-0.0552506	7.58494	0.863649	0.920786
SL1344_0900	-0.56772	7.36819	0.126443	0.257137
SL1344_0901	-0.265877	8.94453	0.265104	0.433568
SL1344_0902	-1.34391	4.96452	0.33242	0.503614
SL1344_0903	-3.17995	3.31968	0.497921	0.661687
SL1344_0904	2.74886	5.013	0.0279563	0.0832534
SL1344_0905	-0.726096	5.46381	0.515952	0.677813
SL1344_0906	3.89307	6.11159	2.4529e-09	4.37149e-08
SL1344_0907	-0.600007	7.2726	0.108626	0.228586
SL1344_0908	-2.80812	5.38257	0.00285134	0.0131764
SL1344_0909	6.95756	11.6717	5.72838e-28	3.29238e-25
SL1344_0910	-0.658113	9.85798	0.00902527	0.0339038
SL1344_0911	-1.09048	7.32543	0.00201719	0.00984611
SL1344_0912	0.267345	7.77101	0.410958	0.578759
SL1344_0913	-6.42656	4.09567	0.023389	0.0720313
SL1344_0914	-1.38973	7.1853	0.00200593	0.00981199
SL1344_0915	-0.114758	6.50345	0.774349	0.866924
SL1344_0916	-1.40656	4.9449	0.0997683	0.214362
SL1344_0917	-0.921229	8.23382	0.0157873	0.0531404
SL1344_0918	-0.398399	12.6099	0.0452901	0.119804
SL1344_0920	0.845102	5.83817	0.320347	0.492298
SL1344_0921	-1.42932	7.99275	0.000239299	0.00160393
SL1344_0922	-1.50844	6.3891	0.00708951	0.027555
SL1344_0923	-1.15474	5.39787	0.191033	0.345815
SL1344_0925	-1.14202	6.72321	0.026402	0.0796564
SL1344_0926	0.389044	5.98737	0.580081	0.724352
SL1344_0927	0.616441	4.35739	0.526616	0.686916
SL1344_0928	-1.45141	6.18044	0.0322263	0.0928443
SL1344_0929	-0.117419	7.05566	0.796039	0.879966
SL1344_0930	-0.805067	6.25994	0.158423	0.303511
SL1344_0931	0.487704	9.38811	0.0361449	0.100562
SL1344_0932	-0.556098	8.10286	0.118061	0.243537
SL1344_0933	0.381931	8.91842	0.173414	0.322817
SL1344_0934	0.283575	8.41667	0.313781	0.485453
SL1344_0935	-0.902387	7.96072	0.00627382	0.0250626
SL1344_0936	-3.14925	8.34698	4.14591e-13	1.22198e-11
SL1344_0937	-0.867138	8.9537	0.000558261	0.00332068
SL1344_0938	0.722738	4.25702	0.443487	0.611906
SL1344_0939	0.810434	3.62862	0.6536	0.782211
SL1344_0940	2.44863	3.9679	0.0816082	0.184029
SL1344_0941	-3.01456	6.58552	3.58024e-05	0.000304851
SL1344_0942	-0.698439	7.84635	0.0311283	0.0903094
SL1344_0946	1.44218	4.03666	0.171084	0.320165
SL1344_0950	-0.809537	7.06603	0.04032	0.109764
SL1344_0952	1.2102	3.48155	0.546279	0.700249
SL1344_0955	-0.946827	3.692	0.408142	0.576724
SL1344_0958	-0.595626	6.54547	0.347706	0.518402
SL1344_0959	-4.13588	4.25871	0.330919	0.502499
SL1344_0961	-3.30475	4.60859	0.440204	0.608191
SL1344_0962	-2.40113	5.978	0.00218579	0.0105128
SL1344_0964	-0.284737	5.67546	0.736758	0.840391
SL1344_0965	-1.73686	3.68374	0.214973	0.375264
SL1344_0968	-5.10611	4.08191	0.171262	0.320238
SL1344_0969	-5.83393	5.09695	0.0537197	0.13594
SL1344_0971	0.711196	5.35507	0.356299	0.528472
SL1344_0972	0.621289	5.25392	0.558535	0.707595
SL1344_0973	1.59793	3.08698	0.344292	0.515102
SL1344_0975	0.00399022	3.32639	0.998474	1
SL1344_0976	2.37819	3.45567	0.103328	0.219649
SL1344_0977	-4.68915	4.06322	0.217995	0.379674
SL1344_0980	-1.48494	6.11749	0.0621117	0.152596
SL1344_0981	0.837587	4.21896	0.544458	0.699083
SL1344_0982	0.77015	4.91824	0.365917	0.537396
SL1344_0983	4.08598	10.0873	4.01171e-21	3.76446e-19
SL1344_0984	-0.253819	3.46292	0.882691	0.932371
SL1344_0985	0.0518869	3.61003	0.976707	0.992245
SL1344_0986	-5.25755	3.6117	0.127704	0.258442
SL1344_0987	0.200627	5.53056	0.821101	0.89635
SL1344_0988	1.05717	4.08309	0.453015	0.620854
SL1344_0989	2.32699	3.57012	0.0505718	0.129755
SL1344_0991	5.26845	9.5836	3.61731e-18	1.87169e-16
SL1344_0992	4.14067	7.22819	1.77918e-10	3.70167e-09
SL1344_0993	-0.133765	3.55625	0.939435	0.971334
SL1344_0994	-1.27868	3.93365	0.389794	0.560786
SL1344_0995	-0.610668	6.68269	0.157586	0.302287
SL1344_0997	0.464274	8.1844	0.097446	0.210355
SL1344_0998	-1.45281	5.44809	0.0942505	0.205094
SL1344_0999	-0.941162	6.8675	0.0144536	0.0495952
SL1344_1000	-0.454747	4.99236	0.593705	0.736406
SL1344_1001	-1.06881	7.58108	0.0188748	0.0610181
SL1344_1002	-0.695536	7.27545	0.106136	0.224478
SL1344_1003	-0.344793	5.56497	0.611474	0.75075
SL1344_1004	0.250737	7.16557	0.463346	0.629942
SL1344_1005	-1.23728	4.96006	0.158494	0.303521
SL1344_1007	-1.82511	7.50341	2.91959e-06	3.24928e-05
SL1344_1008	-0.177682	7.44939	0.677126	0.798723
SL1344_1009	-0.0381127	5.84997	0.944661	0.974714
SL1344_1010	-1.70755	11.2082	6.26717e-10	1.22104e-08
SL1344_1011	1.33381	8.54916	5.80998e-05	0.000459799
SL1344_1012	0.43713	4.48479	0.622778	0.759759
SL1344_1013	-1.95082	6.14855	0.00225114	0.0108045
SL1344_1014	0.0269653	4.73667	0.971653	0.989953
SL1344_1015	-0.729568	6.81132	0.106704	0.225471
SL1344_1016	0.278335	5.9134	0.584559	0.728008
SL1344_1017	-4.43244	4.16402	0.270496	0.438555
SL1344_1018	0.65968	5.64572	0.26783	0.436078
SL1344_1019	0.107683	6.28712	0.84759	0.912484
SL1344_1020	-1.16863	6.53187	0.0399135	0.10898
SL1344_1021	-0.720048	4.4391	0.630029	0.765106
SL1344_1022	-0.0499242	5.48138	0.943051	0.973582
SL1344_1024	-1.34757	6.41277	0.0223952	0.0697177
SL1344_1025	-0.69912	9.15457	0.0120093	0.0430054
SL1344_tRNA0020	-0.671755	9.3212	0.420247	0.587927
SL1344_1026	1.32151	8.03083	6.20888e-05	0.000486344
SL1344_1027	7.78229	10.8303	3.7209e-28	2.85145e-25
SL1344_1029	1.15643	6.88912	0.000306726	0.0019948
SL1344_1030	1.05887	7.38591	0.000635955	0.00370142
SL1344_1033	4.13155	7.74655	1.81957e-14	6.24358e-13
SL1344_1034	0.133498	5.54103	0.821727	0.89653
SL1344_1035	-0.183302	6.06555	0.723294	0.831635
SL1344_1036	-0.899743	5.55978	0.254356	0.42206
SL1344_1037	-3.69214	3.10577	0.410568	0.578759
SL1344_1038	-1.28056	4.36577	0.367469	0.538268
SL1344_1039	-1.77265	3.57257	0.212764	0.37254
SL1344_1040	1.4076	4.33347	0.0757015	0.174912
SL1344_1041	-0.433881	4.41308	0.729698	0.83514
SL1344_1042	-5.47543	4.39518	0.102128	0.217803
SL1344_1043	-3.79581	3.3419	0.375456	0.546486
SL1344_1044	0.49965	3.67003	0.715233	0.826474
SL1344_1045	-0.101551	3.98665	0.949666	0.977106
SL1344_1046	-0.18998	4.26395	0.87506	0.926439
SL1344_1047	-4.73108	3.47556	0.221272	0.382341
SL1344_1048	0.117185	4.32475	0.948287	0.976582
SL1344_1050	-0.811177	4.43283	0.501773	0.664312
SL1344_1051	-1.20488	6.05746	0.0336972	0.0953475
SL1344_1052	-1.73658	5.99316	0.0336281	0.0952692
SL1344_1053	-1.35029	6.11409	0.174744	0.3242
SL1344_1054	-0.734846	4.85187	0.625654	0.761737
SL1344_1055	-5.48158	4.92219	0.117725	0.242952
SL1344_1056	0.070411	6.15116	0.931481	0.96637
SL1344_1058	1.13615	7.62573	0.000780614	0.00442435
SL1344_1060	-1.52829	4.89474	0.239712	0.40344
SL1344_1061	-0.879666	6.77629	0.174306	0.323822
SL1344_1062	-1.29145	10.4381	3.32104e-07	4.46495e-06
SL1344_1063	1.66171	9.43487	1.03655e-08	1.70827e-07
SL1344_1064	4.10342	8.37955	8.48451e-20	5.82266e-18
SL1344_1065	-0.795798	6.29482	0.158728	0.303591
SL1344_1066	1.30058	5.08981	0.367258	0.538268
SL1344_1067	2.61732	3.86341	0.0700046	0.165577
SL1344_1068	-4.62938	4.52592	0.220433	0.381607
SL1344_1069	-1.12271	4.53941	0.459872	0.628191
SL1344_1070	0.370124	4.48851	0.767922	0.862541
SL1344_1071	0.686858	5.80831	0.311922	0.483552
SL1344_tRNA0021	-2.44011	9.33153	0.017223	0.0570542
SL1344_1072	-1.68869	5.65214	0.0350161	0.0985337
SL1344_1073	-1.05762	6.79834	0.0208876	0.0661441
SL1344_1074	-1.95154	5.4032	0.0430628	0.115472
SL1344_1075	-2.56386	6.47838	0.00331125	0.0149094
SL1344_1076	1.00681	4.10942	0.421588	0.589378
SL1344_1081	3.1052	3.36338	0.0544092	0.137609
SL1344_1082	-3.19429	4.11255	0.0090905	0.0340249
SL1344_1083	-2.01029	3.96057	0.151955	0.29369
SL1344_1084	-2.0806	5.5658	0.0269426	0.0809285
SL1344_1085	-0.405712	7.82519	0.233868	0.39636
SL1344_1086	-2.02598	5.39875	0.0176381	0.0582614
SL1344_1087	0.247197	7.8243	0.466322	0.632678
SL1344_1088	0.00735076	8.22152	0.979004	0.993261
SL1344_1090	-0.739812	4.71023	0.445691	0.613696
SL1344_1091	-1.45839	3.70121	0.338086	0.508345
SL1344_1092	-1.00478	6.47424	0.0483531	0.126179
SL1344_1093	-0.153949	5.98515	0.780326	0.871035
SL1344_1094	-0.613318	4.78285	0.408838	0.577345
SL1344_1095	-1.77816	4.37029	0.0884066	0.194588
SL1344_1097	-0.399649	5.37198	0.514017	0.675851
SL1344_1100	-1.45785	6.93459	0.0134136	0.0465164
SL1344_1101	-0.838296	7.28675	0.0189928	0.0613264
SL1344_1102	1.42178	6.51216	0.000314669	0.00203495
SL1344_1103	-6.2187	4.60606	0.030602	0.0892818
SL1344_1104	1.07464	6.56002	0.0121066	0.0432191
SL1344_1105	0.172148	6.41831	0.734759	0.838526
SL1344_1106	-0.827092	6.22685	0.146291	0.285625
SL1344_1107	-0.594759	6.58657	0.24327	0.408381
SL1344_1108	-3.73359	5.75482	7.80557e-07	9.72629e-06
SL1344_1110	-9.39707	5.2423	6.58104e-07	8.31308e-06
SL1344_1111	-9.33924	5.1675	4.95459e-07	6.38129e-06
SL1344_1112	-2.82809	4.3622	0.00349794	0.0155999
SL1344_1113	-3.2714	5.64057	4.4943e-06	4.73963e-05
SL1344_1114	-4.60488	6.52111	4.91443e-10	9.73989e-09
SL1344_1115	-9.40754	5.27347	4.76779e-07	6.19941e-06
SL1344_1116	-3.68767	6.09964	1.06366e-07	1.53795e-06
SL1344_1117	-9.19213	5.26742	7.70409e-07	9.62593e-06
SL1344_1118	-2.99945	6.34077	6.97712e-07	8.78926e-06
SL1344_1119	-3.65737	5.24948	4.624e-05	0.000378987
SL1344_1120	-3.68585	7.5595	6.74121e-13	1.91334e-11
SL1344_1121	-4.87155	6.8576	7.64123e-08	1.11893e-06
SL1344_1122	-1.13782	9.17046	7.0977e-05	0.000548491
SL1344_1123	-1.47228	5.66027	0.0213645	0.0671
SL1344_1124	-6.789	5.0001	0.00895711	0.0336873
SL1344_1126	1.3722	4.86799	0.0976436	0.210683
SL1344_1127	-0.830887	10.2751	0.00190488	0.00938763
SL1344_1129	-0.495359	9.22518	0.0495791	0.128281
SL1344_1130	-0.625051	8.92185	0.0301676	0.0883507
SL1344_1131	-0.1424	9.44464	0.536414	0.694769
SL1344_1132	0.558757	10.1418	0.0123661	0.0439409
SL1344_1134	-0.813299	10.4268	0.00260761	0.0122095
SL1344_1135	-1.30622	5.86424	0.0546121	0.137895
SL1344_1136	-0.546688	6.70576	0.24502	0.410419
SL1344_1137	-0.575273	6.46989	0.257478	0.425246
SL1344_1138	-0.398825	6.54995	0.430969	0.599394
SL1344_1139	0.268156	7.07553	0.44357	0.611906
SL1344_1140	2.38254	9.42016	1.52747e-12	4.10719e-11
SL1344_1141	-0.405502	6.42897	0.420295	0.587927
SL1344_1142	-0.039909	6.58442	0.935094	0.968858
SL1344_1143	-0.0193297	6.16349	0.970031	0.989069
SL1344_1144	0.0129285	6.30446	0.978477	0.993059
SL1344_1145	-0.165928	6.29795	0.742119	0.844201
SL1344_1146	-1.58615	6.59073	0.00703741	0.0274221
SL1344_1147	0.331548	5.90467	0.547641	0.701603
SL1344_1148	-3.27064	9.32795	1.03181e-15	4.23596e-14
SL1344_1149	-2.06085	7.30359	0.000226265	0.00151878
SL1344_1150	-2.60662	7.07963	0.00351819	0.0156485
SL1344_1152	-1.84533	6.57261	0.000701171	0.00405023
SL1344_1153	-0.437567	7.10072	0.279327	0.448601
SL1344_1154	-1.32536	7.27792	0.000489764	0.00297482
SL1344_1155	-2.01502	5.84322	0.0044986	0.0190641
SL1344_1156	-0.54852	6.82636	0.163732	0.310706
SL1344_1157	0.282762	7.89967	0.379047	0.550145
SL1344_1158	0.0203444	7.11658	0.957854	0.981112
SL1344_1159	1.04875	8.03305	0.00278565	0.0129117
SL1344_1160	0.679239	7.72435	0.03297	0.0944524
SL1344_1161	4.06869	7.73908	9.9385e-15	3.547e-13
SL1344_1162	-1.57039	5.62677	0.062143	0.152596
SL1344_1163	-1.43403	6.96141	0.00397104	0.0171606
SL1344_1164	-0.291139	5.74307	0.722137	0.831135
SL1344_1165	-6.23736	5.53903	0.0393889	0.108061
SL1344_1167	0.963885	8.12279	0.00148298	0.00763235
SL1344_1168	2.31744	9.76873	6.16901e-13	1.76181e-11
SL1344_1169	2.4119	9.55041	8.48338e-13	2.37845e-11
SL1344_1170	0.209134	7.56556	0.558628	0.707595
SL1344_1171	-0.785953	6.86009	0.0792333	0.180053
SL1344_1172	-1.03159	8.44435	0.000461122	0.00284214
SL1344_1173	-1.43901	4.51586	0.189286	0.343927
SL1344_1174	-0.426404	4.65332	0.670403	0.794088
SL1344_1175	0.375375	5.47636	0.60202	0.743222
SL1344_1176	0.0241442	10.3968	0.908377	0.948494
SL1344_1177	0.904061	6.47981	0.0103208	0.037964
SL1344_1179	0.577602	5.51471	0.743847	0.845122
SL1344_1181	1.64023	7.97264	2.02158e-06	2.3008e-05
SL1344_1184	5.9974	11.1748	1.55334e-27	7.14226e-25
SL1344_tRNA0022	-0.0311748	5.48723	0.970795	0.989298
SL1344_1185	2.68038	7.90116	3.60973e-10	7.31168e-09
SL1344_1187	0.202198	7.70591	0.621777	0.758865
SL1344_1188	4.17878	7.44209	4.25711e-14	1.42877e-12
SL1344_1189	0.138332	5.11439	0.893485	0.940317
SL1344_1190	1.92918	6.2186	0.00022308	0.00150179
SL1344_1191	0.32347	6.79795	0.609893	0.749408
SL1344_1192	-1.46733	5.58544	0.299173	0.471417
SL1344_1193	-1.03682	4.67138	0.508464	0.671043
SL1344_1194	-5.97057	4.81773	0.0552618	0.138925
SL1344_1195	-2.83436	4.14738	0.522964	0.683705
SL1344_1196	-0.357226	5.52135	0.539299	0.696081
SL1344_1197	0.139176	4.80302	0.835502	0.90614
SL1344_tRNA0023	-0.442101	4.72633	0.793567	0.879022
SL1344_1198	5.09931	8.2242	3.00979e-20	2.26869e-18
SL1344_1199	-1.97189	5.01354	0.0547593	0.138149
SL1344_1200	0.044973	4.37276	0.978589	0.993059
SL1344_1201	0.437325	5.9814	0.313044	0.484965
SL1344_1204	8.97593	8.77795	4.20927e-19	2.4499e-17
SL1344_1205	1.06624	7.72752	0.00108822	0.0059285
SL1344_1206	1.41842	4.40044	0.076137	0.17539
SL1344_1208	0.188119	4.36931	0.880593	0.93121
SL1344_1212	1.26933	7.34966	0.00114713	0.00619074
SL1344_1213	0.00502322	5.74283	0.995478	1
SL1344_1214	-4.96564	4.55495	0.175429	0.324989
SL1344_1215	-0.29329	6.7401	0.72276	0.831436
SL1344_1216	-6.92486	4.65704	0.0142284	0.0489319
SL1344_1217	-0.118458	5.4283	0.898011	0.942767
SL1344_1218	2.11116	7.17859	9.73415e-06	9.4625e-05
SL1344_1219	1.22379	7.43484	0.00383459	0.0166649
SL1344_1220	1.56705	8.52587	1.25257e-06	1.4933e-05
SL1344_1221	-0.537662	9.784	0.0164055	0.0547264
SL1344_1222	-0.00329222	4.49318	0.997945	1
SL1344_1223	0.0177016	5.07994	0.983674	0.997119
SL1344_1224	-0.36643	6.06042	0.482207	0.648258
SL1344_1225	-1.15024	10.892	5.98424e-06	6.101e-05
SL1344_1226	0.292234	6.88687	0.495259	0.659676
SL1344_1228	-0.757588	4.92338	0.355012	0.526848
SL1344_1229	-0.0113739	5.13107	0.987811	0.999526
SL1344_1230	-0.525908	6.45146	0.249549	0.416129
SL1344_1231	-0.492398	5.96843	0.315566	0.487394
SL1344_1232	0.0291838	6.26185	0.948832	0.976658
SL1344_1233	-1.97749	6.9852	0.000114873	0.000842405
SL1344_1234	-3.28426	6.23659	1.99631e-06	2.27767e-05
SL1344_1236	-1.07159	4.35921	0.364248	0.536455
SL1344_1237	-1.24983	5.94706	0.0272244	0.0814661
SL1344_1238	-1.4692	5.62047	0.0224691	0.0697615
SL1344_1239	-1.91845	5.24714	0.0191945	0.0618475
SL1344_1240	-3.37997	5.98776	3.25613e-05	0.000284093
SL1344_1241	-1.50401	5.96281	0.00548087	0.022381
SL1344_1242	-0.375887	5.21189	0.613681	0.752054
SL1344_1243	2.00329	6.85623	3.0635e-06	3.38605e-05
SL1344_1244	-3.30084	7.89695	0.00106222	0.00581439
SL1344_1245	0.245056	6.49833	0.533759	0.693407
SL1344_1246	-1.67084	8.13921	9.46215e-07	1.1571e-05
SL1344_1247	2.98077	5.24368	0.000165472	0.00115454
SL1344_1248	2.84914	5.21995	0.000519019	0.00310331
SL1344_1249	2.62793	5.18044	0.000634132	0.00369789
SL1344_1250	2.09362	5.02936	0.0277579	0.0827698
SL1344_1251	1.73652	6.8135	0.00352436	0.0156485
SL1344_1252	1.38449	6.42998	0.0230368	0.0710894
SL1344_1253	0.384754	5.97775	0.400636	0.570491
SL1344_1255	2.05764	7.008	5.90618e-06	6.04824e-05
SL1344_1256	0.905139	5.62902	0.257125	0.4249
SL1344_1257	1.51949	7.20144	7.43211e-05	0.000571145
SL1344_1258	-0.199111	5.84782	0.679644	0.801077
SL1344_1259	-0.227746	5.91316	0.693996	0.812992
SL1344_1261	-0.010471	5.95632	0.986801	0.9988
SL1344_1262	-0.900933	6.85468	0.0769445	0.176542
SL1344_1263	2.27078	8.61963	1.42958e-13	4.47156e-12
SL1344_1264	5.20237	8.00694	7.12058e-21	6.06304e-19
SL1344_1265	4.26776	8.5885	1.89665e-19	1.21122e-17
SL1344_1266	-1.39929	5.95382	0.00982953	0.0363898
SL1344_1267	-0.395221	10.5641	0.0791781	0.18005
SL1344_1268	-0.470493	10.8041	0.042837	0.115184
SL1344_1270	-0.292911	10.6907	0.220181	0.381464
SL1344_1271	-0.10025	6.36356	0.847359	0.912449
SL1344_1272	2.3385	11.4091	1.5981e-14	5.52486e-13
SL1344_1273	1.72773	10.1134	6.24916e-10	1.22104e-08
SL1344_1274	-1.1876	6.14341	0.024029	0.0735587
SL1344_1275	-0.745834	5.5399	0.286858	0.456708
SL1344_1276	-0.799889	5.20648	0.483118	0.649145
SL1344_1277	1.4269	6.07701	0.0107209	0.0390608
SL1344_1278	3.54323	6.38295	1.06879e-10	2.26466e-09
SL1344_1279	0.72536	7.99405	0.0104454	0.0383611
SL1344_1281	-2.48287	6.35415	0.000692919	0.00401265
SL1344_1282	-1.13745	4.56257	0.199282	0.355983
SL1344_1283	0.901907	8.26024	0.00265104	0.0123626
SL1344_1284	0.55605	4.9535	0.469922	0.636437
SL1344_1286	-4.52928	4.24514	0.23247	0.394573
SL1344_1287	2.90251	6.46777	5.777e-07	7.37851e-06
SL1344_1289	0.321645	3.52074	0.868767	0.922663
SL1344_1290	0.131836	5.30806	0.846131	0.911514
SL1344_1291	1.56568	4.26043	0.287939	0.457795
SL1344_1292	-0.371045	5.31967	0.555252	0.705652
SL1344_1293	-1.95189	4.22854	0.170925	0.319997
SL1344_1296	0.818052	3.44385	0.670241	0.794088
SL1344_1297	-2.03109	3.55446	0.655933	0.783372
SL1344_1298	-1.30456	5.79035	0.0905639	0.19884
SL1344_1299	-0.436947	7.99239	0.135467	0.269329
SL1344_1300	-0.123085	5.75936	0.831844	0.903571
SL1344_1302	-0.248472	4.17533	0.807852	0.886093
SL1344_1303	0.241763	5.02881	0.790763	0.876339
SL1344_1304	1.83593	6.93094	1.15466e-05	0.000110383
SL1344_1305	2.591	6.40259	3.45569e-06	3.75632e-05
SL1344_1306	2.38542	7.29454	5.88015e-08	8.80681e-07
SL1344_1307	1.49285	6.39998	0.0122181	0.043547
SL1344_1308	0.624583	4.8228	0.575247	0.720312
SL1344_1309	0.709123	6.21622	0.300589	0.472369
SL1344_1312	-0.902083	9.42249	0.000222473	0.0014999
SL1344_1313	-0.346962	4.40115	0.77631	0.867976
SL1344_1315	0.00935654	3.67926	0.994842	1
SL1344_1317	1.30166	4.73523	0.301338	0.472723
SL1344_1320	-0.161457	6.49157	0.776092	0.867976
SL1344_1321	0.807337	4.98117	0.487733	0.653627
SL1344_1323	-1.63258	6.6184	0.00126994	0.00673492
SL1344_1324	2.15323	5.7979	0.000189432	0.00130001
SL1344_1325	6.02259	7.3639	2.88496e-19	1.7454e-17
SL1344_1326	4.93066	8.20161	4.87257e-21	4.39296e-19
SL1344_1327	5.55111	7.34547	5.10965e-15	1.94167e-13
SL1344_1328	7.09235	8.96413	2.87691e-25	6.96212e-23
SL1344_1329	7.80147	9.58717	1.7693e-26	6.25787e-24
SL1344_1332	7.9017	10.7538	3.09564e-29	3.76438e-26
SL1344_1333	6.26094	9.80422	1.76235e-23	2.45555e-21
SL1344_1334	7.5946	12.0876	2.02473e-31	9.30973e-28
SL1344_1335	8.31587	9.92166	9.71493e-25	1.94214e-22
SL1344_1336	7.71333	9.17047	1.20038e-22	1.37983e-20
SL1344_1337	5.97822	8.46143	3.91278e-18	1.99899e-16
SL1344_1338	4.72914	7.47111	1.04388e-11	2.48693e-10
SL1344_1339	4.07636	7.55463	4.55769e-12	1.12668e-10
SL1344_1343	7.82371	10.8307	3.2748e-29	3.76438e-26
SL1344_1344	6.05874	9.67091	9.97984e-24	1.58232e-21
SL1344_1345	7.80814	9.8834	3.24479e-23	4.03231e-21
SL1344_1346	6.73418	10.5673	4.4846e-28	2.94574e-25
SL1344_1347	7.2245	9.5925	1.51091e-24	2.67198e-22
SL1344_1348	6.66073	10.3621	5.02883e-27	2.10205e-24
SL1344_1349	6.26184	10.3131	1.06509e-24	2.04053e-22
SL1344_1350	6.60104	8.26558	4.37389e-21	4.02223e-19
SL1344_1351	6.29762	8.06331	4.56645e-17	2.07886e-15
SL1344_1352	4.582	8.7219	9.7471e-20	6.47459e-18
SL1344_1353	7.20599	10.8943	1.34165e-27	6.85436e-25
SL1344_1355	8.64023	8.69195	1.67008e-23	2.3997e-21
SL1344_1356	5.90912	8.50373	1.16753e-16	5.21193e-15
SL1344_tRNA0024	-0.628479	13.6987	0.539395	0.696081
SL1344_tRNA0025	-1.49569	11.0594	0.134342	0.267984
SL1344_1357	-1.05097	6.33186	0.0621602	0.152596
SL1344_1358	2.20745	7.44567	1.95265e-07	2.72896e-06
SL1344_1359	0.759454	6.40719	0.146636	0.286055
SL1344_1360	0.531707	4.62041	0.546449	0.700271
SL1344_1361	-0.604174	5.00806	0.694808	0.813277
SL1344_1362	-1.15236	6.90062	0.0112112	0.0404943
SL1344_1363	-1.33624	8.49033	3.9832e-06	4.24936e-05
SL1344_1364	-0.900559	5.77406	0.225449	0.386651
SL1344_1365	-0.178142	8.42853	0.502057	0.664495
SL1344_1366	-1.50491	7.32207	0.00229599	0.0109969
SL1344_1367	-1.24462	6.26019	0.00908528	0.0340249
SL1344_1368	-0.140082	5.21201	0.822288	0.896581
SL1344_1369	-2.24515	5.20866	0.0954462	0.20701
SL1344_1371	0.0178716	5.12604	0.97656	0.992245
SL1344_1372	-0.301035	4.95529	0.694465	0.813131
SL1344_1373	0.494108	5.69696	0.394649	0.565647
SL1344_1374	0.285389	5.42026	0.710951	0.824037
SL1344_1376	0.625557	9.51784	0.0145943	0.0499661
SL1344_1377	2.27624	8.98005	2.77465e-12	7.04853e-11
SL1344_1378	0.276855	5.052	0.797247	0.880342
SL1344_1379	0.674366	5.2215	0.393477	0.564672
SL1344_1380	-0.931198	5.81168	0.150377	0.291557
SL1344_1381	-0.330643	8.50917	0.220787	0.38179
SL1344_1382	0.0374773	5.9669	0.945702	0.974963
SL1344_1383	-0.894243	5.43463	0.258388	0.426442
SL1344_1384	-1.94506	7.61442	6.66633e-06	6.75149e-05
SL1344_1385	-2.68742	5.97033	0.00318749	0.0144537
SL1344_1386	-0.51751	6.37183	0.257177	0.4249
SL1344_1387	0.0695741	5.81293	0.903261	0.945412
SL1344_1388	-0.576836	6.31641	0.26844	0.43643
SL1344_1389	-1.46355	7.69149	0.000715242	0.00412633
SL1344_1390	-1.36906	7.07347	0.0107138	0.0390608
SL1344_1391	-0.435215	8.30759	0.142181	0.2795
SL1344_1392	0.0725414	6.87312	0.851869	0.915126
SL1344_1394	1.47681	6.50237	0.00126189	0.00669997
SL1344_1395	-0.376216	7.44142	0.352724	0.524692
SL1344_1396	0.00826994	8.07774	0.976191	0.992159
SL1344_1397	-0.676085	6.37895	0.127151	0.257892
SL1344_1398	0.952444	8.88263	0.000987669	0.00543869
SL1344_1400	0.948045	6.9675	0.0357576	0.0999475
SL1344_1401	0.534161	4.66624	0.51145	0.673631
SL1344_1402	-1.15879	5.12227	0.171222	0.320238
SL1344_1403	-4.8465	3.39362	0.222831	0.38388
SL1344_1404	-1.0166	4.47758	0.505891	0.668609
SL1344_1405	1.8364	8.3954	1.39279e-08	2.25495e-07
SL1344_1406	-7.46918	4.49157	0.00203683	0.00993143
SL1344_1407	-0.951294	5.84637	0.135045	0.26885
SL1344_1408	-0.89074	7.48979	0.0202725	0.0644627
SL1344_1409	-1.41341	8.00203	8.48035e-06	8.36752e-05
SL1344_1410	-0.893309	7.94458	0.00243717	0.0115646
SL1344_1411	-0.279776	5.79841	0.728763	0.83514
SL1344_1412	-1.34088	5.42933	0.450345	0.618484
SL1344_1413	-1.09056	5.0558	0.485722	0.651502
SL1344_1414	0.706706	5.83547	0.315262	0.487251
SL1344_1416	-2.34765	5.46879	0.00245126	0.0116195
SL1344_1417	-4.66979	4.44805	0.223744	0.384732
SL1344_1418	0.660602	6.54341	0.172686	0.321675
SL1344_1419	-0.274661	5.78776	0.743014	0.844695
SL1344_1420	-0.744654	4.95213	0.408262	0.576724
SL1344_1421	-1.05448	6.02483	0.0505963	0.129755
SL1344_1422	-1.3926	5.07409	0.0853055	0.189944
SL1344_1423	-0.791538	4.51773	0.399279	0.56962
SL1344_1424	-1.95509	5.10347	0.0572283	0.142931
SL1344_1425	-0.718226	6.15838	0.33742	0.508345
SL1344_1426	1.02345	5.97061	0.0685005	0.163194
SL1344_1427	0.379663	3.54247	0.781825	0.871897
SL1344_1428	1.80749	4.17433	0.0752125	0.17422
SL1344_1429	-1.09284	5.40231	0.306517	0.479213
SL1344_1430	-1.48208	5.49496	0.0466515	0.122573
SL1344_1431	0.40508	5.71967	0.497834	0.661687
SL1344_1432	0.225777	7.66953	0.509344	0.67182
SL1344_1433	0.111149	7.06368	0.767566	0.862541
SL1344_1434	0.699679	3.95915	0.49154	0.65615
SL1344_1435	-4.15253	3.28654	0.296909	0.468331
SL1344_1437	0.390229	5.01028	0.767394	0.862541
SL1344_1438	1.14645	5.89809	0.0785231	0.179181
SL1344_1440	-0.306622	5.87655	0.629426	0.765001
SL1344_1441	0.041607	7.87829	0.887623	0.936505
SL1344_1442	-0.102523	6.31847	0.845544	0.911284
SL1344_1444	2.36704	3.83889	0.0335595	0.0952692
SL1344_1445	0.599593	4.88199	0.326576	0.498056
SL1344_1446	-3.32602	4.7113	0.00465351	0.0195584
SL1344_1447	-0.400295	4.86175	0.691874	0.811333
SL1344_1449	0.322371	4.60945	0.85549	0.91798
SL1344_1450	-0.978797	4.70855	0.496435	0.660589
SL1344_1451	1.94279	6.61585	0.000613992	0.00359178
SL1344_1452	-1.66276	5.49512	0.022244	0.0694351
SL1344_1453	-1.8786	5.11406	0.165954	0.313657
SL1344_1454	-0.619638	4.88387	0.596228	0.73834
SL1344_1455	-6.96958	5.03793	0.00821797	0.0313059
SL1344_1456	-1.14852	4.35473	0.486266	0.652042
SL1344_1457	-0.80033	6.73264	0.0475407	0.124591
SL1344_1458	0.765133	3.64294	0.68762	0.807787
SL1344_1459	0.37434	4.18701	0.730202	0.83514
SL1344_1461	0.740007	4.40955	0.533313	0.693097
SL1344_1462	2.94641	5.65649	6.75468e-06	6.82594e-05
SL1344_1463	2.62311	4.29961	0.00239573	0.0114033
SL1344_1465	2.28952	5.34246	0.000172855	0.00119878
SL1344_1466	1.77748	6.18093	0.000224722	0.00151063
SL1344_1467	3.47632	6.8344	1.22821e-11	2.89606e-10
SL1344_1468	3.04533	4.96923	0.00209188	0.0101461
SL1344_1469	4.92224	6.93376	8.12928e-17	3.66455e-15
SL1344_1470	0.859752	6.292	0.0272322	0.0814661
SL1344_1471	4.46013	7.287	3.90408e-11	8.84284e-10
SL1344_1472	4.6484	7.56894	6.33066e-14	2.07917e-12
SL1344_1473	5.37901	7.31252	3.30527e-15	1.28793e-13
SL1344_1474	1.63548	4.48181	0.1967	0.352328
SL1344_1475	-3.62984	4.38062	0.383825	0.555873
SL1344_1476	0.445813	4.96203	0.637203	0.770831
SL1344_1477	6.26324	9.41175	1.41538e-22	1.58729e-20
SL1344_1478	-0.598668	5.89948	0.481071	0.647152
SL1344_1481	0.650839	3.86288	0.647345	0.778168
SL1344_1482	1.03187	4.39184	0.476618	0.642666
SL1344_1483	-2.75894	3.44989	0.550628	0.702689
SL1344_1484	-0.816543	5.77123	0.0859874	0.191092
SL1344_1485	1.09767	4.82493	0.0950125	0.206434
SL1344_1486	-1.08191	4.60806	0.325471	0.497512
SL1344_1487	0.277337	4.62297	0.795243	0.879966
SL1344_1488	-0.263574	6.19097	0.583386	0.727335
SL1344_1489	-0.470412	4.98128	0.513927	0.675851
SL1344_1490	-1.39229	4.72582	0.173492	0.322832
SL1344_1491	-6.02527	3.61505	0.0739553	0.172416
SL1344_1492	-0.653674	4.74098	0.385775	0.557868
SL1344_1493	0.424288	5.82409	0.492482	0.656548
SL1344_1496	-0.628265	7.54686	0.0637951	0.155613
SL1344_1497	1.89426	6.85016	4.22353e-05	0.000349906
SL1344_1498	0.617037	6.02145	0.288141	0.457958
SL1344_1499	0.447219	5.94362	0.45739	0.62573
SL1344_1500	0.39265	6.58625	0.336119	0.507211
SL1344_1503	-1.83566	10.5062	2.54165e-10	5.17103e-09
SL1344_1504	1.15869	3.27448	0.58382	0.727678
SL1344_1505	-0.175267	6.39569	0.705325	0.820411
SL1344_1506	-0.975855	5.31679	0.227544	0.389084
SL1344_1507	3.34001	3.66048	0.00208781	0.010137
SL1344_1508	1.33424	6.13334	0.0436461	0.116447
SL1344_1509	0.0128994	4.77726	0.9923	1
SL1344_1510	-4.4865	3.67527	0.25114	0.418357
SL1344_1511	0.688682	4.1539	0.568997	0.715302
SL1344_1512	-2.72767	4.88284	0.0246202	0.0751185
SL1344_1513	-2.51478	5.59605	0.00486924	0.020243
SL1344_1514	4.94753	9.40818	4.67027e-23	5.65103e-21
SL1344_1515	0.0637117	6.3307	0.908177	0.948494
SL1344_1517	0.00792555	7.82665	0.981231	0.995081
SL1344_1518	0.462611	4.76863	0.52728	0.687092
SL1344_1519	-4.61508	4.50261	0.2218	0.382534
SL1344_1520	-0.387633	7.00214	0.377862	0.548945
SL1344_1521	-1.48686	4.93879	0.0858714	0.190927
SL1344_1522	-1.86093	5.08992	0.0561814	0.140545
SL1344_1524	-9.21927	5.48911	4.25405e-07	5.62072e-06
SL1344_1525	-3.20261	5.78775	2.44196e-05	0.000218447
SL1344_1526	-1.91619	5.85832	0.00339907	0.015218
SL1344_1528	4.09877	8.78027	6.70808e-19	3.71611e-17
SL1344_1529	4.57623	8.23948	2.65984e-17	1.26076e-15
SL1344_1530	5.97473	8.05824	4.81008e-19	2.73046e-17
SL1344_1531	5.37487	8.82869	8.84945e-21	7.26603e-19
SL1344_1532	6.52141	9.03088	6.00988e-20	4.25129e-18
SL1344_1534	-1.39931	6.78916	0.0106104	0.0388427
SL1344_1535	-2.85711	5.64495	0.00392773	0.0169894
SL1344_1536	-1.85684	6.03176	0.0206171	0.0654533
SL1344_1537	-0.00484655	6.32022	0.990821	1
SL1344_1538	0.219055	6.18225	0.652892	0.781974
SL1344_1539	-0.485419	5.88246	0.432695	0.601067
SL1344_1540	-5.62641	4.37205	0.0924549	0.202143
SL1344_1541	-0.598602	4.52802	0.606376	0.746684
SL1344_1542	-4.64239	3.66754	0.236174	0.399386
SL1344_1544	1.26092	4.45234	0.137895	0.273411
SL1344_1545	1.67933	3.88238	0.135484	0.269329
SL1344_1546	4.52817	2.91249	0.106386	0.224902
SL1344_1547	4.78887	3.37297	0.00454073	0.0192072
SL1344_1548	0.501638	4.46218	0.593199	0.736116
SL1344_1549	-4.37191	4.60274	0.265157	0.433568
SL1344_1550	4.61654	4.21546	0.00374206	0.0163245
SL1344_1552	-0.858061	6.29201	0.124662	0.25464
SL1344_1553	0.680126	6.16363	0.22004	0.381464
SL1344_1554	1.91501	6.12452	0.0119893	0.0429671
SL1344_1555	3.66043	7.89316	4.98359e-13	1.43216e-11
SL1344_1556	-8.23234	5.93871	3.87173e-05	0.000325204
SL1344_1557	-0.658827	7.228	0.208395	0.367972
SL1344_1559	2.59666	4.63342	0.022719	0.0703446
SL1344_1560	4.57792	6.51239	8.27295e-10	1.57838e-08
SL1344_1561	6.76445	8.28687	7.45991e-19	4.08341e-17
SL1344_1562	-5.25631	3.66693	0.147727	0.287209
SL1344_1563	5.69123	8.01494	4.15477e-19	2.44918e-17
SL1344_1564	4.03895	6.53307	1.64115e-10	3.44566e-09
SL1344_1565	6.16272	6.0565	3.73828e-11	8.50922e-10
SL1344_1566	5.6806	5.08909	1.17853e-09	2.20279e-08
SL1344_1567	3.4628	6.34897	1.43713e-08	2.31857e-07
SL1344_1568	-1.81939	6.66953	0.000594362	0.00350818
SL1344_1569	-0.224996	5.12585	0.739259	0.842178
SL1344_1570	-0.916187	5.74182	0.130551	0.263047
SL1344_1571	-1.70106	7.88071	5.5939e-06	5.74124e-05
SL1344_1572	2.43454	3.80653	0.0331982	0.0946747
SL1344_1573	0.705599	5.18989	0.296611	0.468023
SL1344_1574	1.24196	4.90134	0.0929973	0.203136
SL1344_1576	1.4962	7.89087	3.37729e-06	3.69396e-05
SL1344_1577	-0.570985	6.75506	0.1492	0.289706
SL1344_1578	-0.870717	5.37303	0.26777	0.436078
SL1344_1581	0.179161	7.10392	0.69887	0.817036
SL1344_1582	0.520001	6.30456	0.244815	0.410376
SL1344_1583	2.21737	7.75002	1.06527e-08	1.74799e-07
SL1344_1584	-0.113472	4.74786	0.886283	0.935306
SL1344_1585	-0.348116	5.87437	0.549747	0.70235
SL1344_1586	-0.935065	6.10192	0.13253	0.265338
SL1344_1587	-0.285817	5.98802	0.589396	0.732048
SL1344_1588	0.511052	5.36324	0.466996	0.633407
SL1344_1589	-0.127011	5.86235	0.85907	0.918922
SL1344_1590	-0.246625	7.12287	0.57667	0.72124
SL1344_1591	-0.541894	8.90209	0.03522	0.0989258
SL1344_1592	1.0031	8.09323	0.000538851	0.00321771
SL1344_1594	0.330902	5.69225	0.663841	0.789513
SL1344_1595	-1.06894	5.08045	0.475829	0.641857
SL1344_1596	-0.846721	5.6535	0.594237	0.736668
SL1344_1598	-1.96862	3.63465	0.673828	0.796673
SL1344_1599	1.52082	4.37868	0.307106	0.479808
SL1344_1600	-4.47216	3.88449	0.23901	0.402701
SL1344_1602	4.27209	8.93775	3.60926e-20	2.67668e-18
SL1344_1604	0.601305	4.32803	0.542324	0.697708
SL1344_1605	-1.52604	4.30596	0.277399	0.446597
SL1344_1606	3.20768	5.87249	7.72674e-09	1.29191e-07
SL1344_1607	-0.583514	4.23173	0.720947	0.831098
SL1344_1609	1.48052	8.08525	6.26836e-06	6.37654e-05
SL1344_1610	-7.17438	4.19627	0.0053542	0.0220005
SL1344_1611	2.76836	7.82858	2.02338e-09	3.64843e-08
SL1344_1612	0.0408089	9.43717	0.862652	0.920723
SL1344_1613	-0.0214786	7.73938	0.952988	0.978744
SL1344_1614	1.03456	7.58184	0.0677964	0.161852
SL1344_1615	1.3373	8.29692	0.0304084	0.0887732
SL1344_1616	3.44805	7.25011	2.56193e-07	3.51635e-06
SL1344_1618	4.95057	8.82694	8.78244e-14	2.84378e-12
SL1344_1620	4.1822	9.81027	3.09082e-11	7.10579e-10
SL1344_1621	-2.55022	5.15211	0.0504144	0.129718
SL1344_1622	-0.714438	6.44121	0.104846	0.222308
SL1344_1623	-1.8117	5.11424	0.0308296	0.089775
SL1344_1624	-0.972522	5.26977	0.18152	0.334027
SL1344_1625	-0.253876	5.32501	0.68724	0.807547
SL1344_1626	-2.59203	4.58929	0.0430052	0.115472
SL1344_1627	-1.08713	6.71765	0.189366	0.343927
SL1344_1628	6.09175	9.89549	1.91467e-25	5.07136e-23
SL1344_1631	-0.200663	9.21335	0.381672	0.553779
SL1344_1632	0.155129	5.24016	0.856528	0.918022
SL1344_1633	-0.949373	7.89446	0.00749668	0.0289875
SL1344_1634	1.08434	5.15709	0.143992	0.282175
SL1344_1636	-0.247032	5.94164	0.618382	0.756001
SL1344_1638	-5.87382	4.24369	0.0651695	0.15771
SL1344_1639	-1.02293	5.26618	0.262088	0.43092
SL1344_1640	-0.246714	7.06651	0.551585	0.703488
SL1344_1641	-1.18502	7.56844	0.00776249	0.0298169
SL1344_1642	-1.03701	5.06276	0.246075	0.411888
SL1344_1643	-0.271305	6.73148	0.52028	0.681746
SL1344_1644	0.444556	7.7697	0.183971	0.337124
SL1344_1645	-1.39663	7.00654	0.00209588	0.0101547
SL1344_1646	-1.27494	8.9349	1.15473e-05	0.000110383
SL1344_1648	1.14823	7.50508	0.000773331	0.00438985
SL1344_1649	-1.69214	5.1305	0.198512	0.355021
SL1344_1650	0.370736	5.33412	0.582323	0.726402
SL1344_1651	-1.32008	7.93168	0.000516255	0.00309484
SL1344_1652	-1.20603	5.87757	0.164236	0.311428
SL1344_1653	-0.221099	6.63522	0.649639	0.779703
SL1344_1654	-0.35043	5.88339	0.593312	0.736116
SL1344_1655	-1.44563	6.37584	0.00408478	0.0175695
SL1344_1656	-0.610333	6.19722	0.183009	0.336322
SL1344_1657	-3.02983	6.5352	5.93167e-06	6.06085e-05
SL1344_1658	-1.46111	5.89734	0.0199152	0.0635902
SL1344_1660	-0.617875	3.65974	0.707449	0.821634
SL1344_1661	-6.26986	3.98043	0.039614	0.108355
SL1344_1662	-2.45857	5.61056	0.0524008	0.133484
SL1344_1663	-0.345248	5.28322	0.620254	0.757887
SL1344_1664	0.162952	5.27096	0.777064	0.868483
SL1344_1665	2.18092	9.23281	9.9406e-11	2.13583e-09
SL1344_1666	1.25595	7.99266	4.03781e-05	0.000336338
SL1344_1667	-1.65447	4.98115	0.0919398	0.201208
SL1344_1668	-1.11105	7.16276	0.07599	0.175175
SL1344_1670	-1.9674	5.29186	0.0477909	0.124925
SL1344_1671	-0.016017	6.37449	0.968666	0.988538
SL1344_1672	0.676795	5.56522	0.259023	0.427115
SL1344_1673	0.828813	7.50503	0.0134137	0.0465164
SL1344_1674	1.31862	6.90333	0.00118702	0.00634642
SL1344_1675	0.248094	6.76351	0.544215	0.698967
SL1344_1676	0.668882	6.13444	0.145743	0.284676
SL1344_1677	-0.375905	7.87342	0.217442	0.378994
SL1344_1678	6.5228	3.63421	0.000987298	0.00543869
SL1344_1679	-1.45173	4.28242	0.29972	0.471957
SL1344_1680	2.03204	10.0622	1.94172e-10	4.0036e-09
SL1344_1681	-1.37089	6.03872	0.0456006	0.120224
SL1344_1682	0.0372467	11.676	0.857625	0.918091
SL1344_1683	0.290364	7.78658	0.274817	0.443526
SL1344_1684	-0.385793	6.83988	0.366337	0.537525
SL1344_1685	-0.336627	7.06315	0.427805	0.595715
SL1344_1686	-1.66373	5.17995	0.0331755	0.0946747
SL1344_1687	-1.25698	6.95955	0.00647454	0.0257303
SL1344_tRNA0026	-1.79022	6.59527	0.00319087	0.0144548
SL1344_tRNA0027	-0.954708	7.28933	0.0743785	0.172986
SL1344_1688	-1.36826	4.75017	0.362125	0.534698
SL1344_1689	2.15039	4.08825	0.205848	0.364596
SL1344_1690	-0.831184	4.10694	0.613536	0.752054
SL1344_1691	-1.75604	5.15978	0.188231	0.342361
SL1344_1692	-0.262968	6.51433	0.83413	0.905627
SL1344_1693	-6.0914	5.43101	0.0625335	0.153431
SL1344_1694	-1.12887	6.49819	0.112932	0.235814
SL1344_1695	0.219729	5.16521	0.789978	0.875891
SL1344_1696	-0.44348	7.46355	0.178865	0.330259
SL1344_1697	0.117303	6.56544	0.754406	0.852694
SL1344_1699	-1.11948	7.42129	0.00483647	0.0201615
SL1344_1700	-1.18791	6.77426	0.0133254	0.0463818
SL1344_1701	-0.346018	6.78247	0.398576	0.56897
SL1344_1702	-1.55608	5.61835	0.0270063	0.0810542
SL1344_1703	-1.74887	6.20279	0.00207974	0.0101138
SL1344_1704	-1.00148	7.29576	0.00798872	0.0305338
SL1344_1705	-1.06068	8.46538	0.000420721	0.00261063
SL1344_1706	-2.57448	5.39767	0.00602022	0.024239
SL1344_1707	0.0498111	7.63267	0.870951	0.924004
SL1344_1708	-0.0089225	8.68011	0.975392	0.991904
SL1344_1709	-1.16326	5.61052	0.104848	0.222308
SL1344_1711	0.649853	5.29092	0.346544	0.517509
SL1344_1712	-1.34729	8.04721	6.78752e-05	0.000527179
SL1344_1713	-2.07092	7.00474	8.23849e-05	0.000628202
SL1344_1715	-4.85543	4.10534	0.189586	0.344144
SL1344_1720	-5.05218	3.81513	0.181108	0.333628
SL1344_1721	1.74801	3.64709	0.419629	0.587567
SL1344_1723	-1.8716	7.36767	3.49608e-06	3.79126e-05
SL1344_1724	1.79044	7.24498	0.000140885	0.00100589
SL1344_1726	-2.39722	4.9476	0.00184029	0.00911817
SL1344_1727	0.296188	5.56251	0.569582	0.715302
SL1344_1728	-1.90976	5.3941	0.0320567	0.0926441
SL1344_1729	-1.79886	7.64316	1.41156e-06	1.64312e-05
SL1344_1730	1.74468	6.48544	0.00037014	0.00236376
SL1344_1731	2.02341	7.0576	2.24959e-06	2.54143e-05
SL1344_1732	2.11784	7.70719	1.37926e-06	1.61782e-05
SL1344_1733	-0.330931	7.75146	0.282049	0.451869
SL1344_1734	-0.357135	5.6246	0.519782	0.681482
SL1344_1735	-0.211407	7.31536	0.539285	0.696081
SL1344_1736	2.55906	3.03344	0.268697	0.43643
SL1344_1739	-0.0443813	6.56682	0.926708	0.962242
SL1344_1740	-0.393751	6.41126	0.404246	0.574211
SL1344_1741	0.0579812	5.71961	0.899518	0.943642
SL1344_1742	-1.30275	7.54648	0.000448281	0.00277042
SL1344_1743	-0.527248	8.5359	0.0333211	0.0948671
SL1344_1745	0.887095	6.5337	0.167844	0.315773
SL1344_1747	1.57498	8.2999	1.61804e-07	2.28214e-06
SL1344_1748	-0.279714	7.17483	0.566637	0.713417
SL1344_1749	-2.19568	7.25619	1.76256e-05	0.000163344
SL1344_1750	-0.609983	7.00828	0.183868	0.337124
SL1344_1751	-0.125243	8.58531	0.706526	0.820959
SL1344_1753	0.854226	7.66817	0.0158717	0.0533465
SL1344_1754	0.130312	5.94408	0.850222	0.914034
SL1344_1755	-0.262139	7.02931	0.549485	0.70235
SL1344_1756	-0.115786	5.16247	0.902158	0.944472
SL1344_1757	-0.819639	6.97881	0.064616	0.157043
SL1344_1759	3.49316	9.42317	3.24698e-15	1.27603e-13
SL1344_1760	3.19865	9.39375	2.10823e-15	8.3566e-14
SL1344_1761	3.06354	10.2525	1.65694e-17	8.10489e-16
SL1344_1762	4.25454	5.75744	5.4038e-08	8.14646e-07
SL1344_1763	2.09299	5.34038	0.0404149	0.109957
SL1344_1764	-0.276836	6.31598	0.66819	0.792452
SL1344_1765	0.0644026	6.68918	0.899377	0.943642
SL1344_1771	-0.714587	7.81459	0.0839788	0.187809
SL1344_1772	-0.785831	4.53256	0.501079	0.663734
SL1344_1773	-1.20314	9.2364	0.000625583	0.00365493
SL1344_1774	-0.469425	9.67269	0.0505062	0.129755
SL1344_1775	-0.780296	8.25308	0.013036	0.0457555
SL1344_1776	0.557986	8.32377	0.0424628	0.114378
SL1344_1777	2.09897	7.46605	2.98781e-08	4.59463e-07
SL1344_1778	1.11124	7.98114	0.000785746	0.00444386
[truncated: 2,539 more rows]

## Sheet: 4h_dualRNAseq
Table S2: Dual RNA-seq time course, TraDIS, and Grad-seq data
Re-analysis of dual RNA-seq data from (Westermann et al., 2016) of Salmonella genes at 4h post-infection vs in the inoculum. For each gene is reported the locus tag (annotated or predicted in this work), log2 values of fold changes and counts per million, p-value and false-discovery rate.
genes	ctrl	logFC	logCPM	PValue	FDR
STsORF36	STsORF36	-0.0816517	3.11057	0.96219	0.9814
STsORF135	STsORF135	-1.53768	4.45917	0.113744	0.220488
STsORF119	STsORF119	-1.02683	3.88626	0.414983	0.564905
STsORF43	STsORF43	7.11842	10.4796	9.95274e-25	1.83051e-22
STsORF120	STsORF120	-1.70109	5.64297	0.206594	0.342313
STsORF84	STsORF84	-0.557955	6.07338	0.30614	0.457766
STsORF107	STsORF107	0.440093	3.30353	0.677854	0.78627
STsORF1	STsORF1	0.811693	4.77026	0.501955	0.637919
STsORF12	STsORF12	0.0606883	2.96484	0.958971	0.979637
STsORF18	STsORF18	-0.00408261	5.62162	0.993307	0.999831
STsORF48	STsORF48	-0.923012	3.29188	0.388399	0.539046
STsORF68	STsORF68	-1.49667	7.62177	0.00049467	0.00235943
STsORF95	STsORF95	3.19275	4.33887	0.051129	0.119822
STsORF114	STsORF114	8.37809	5.02053	3.64805e-09	5.02208e-08
STsORF137	STsORF137	1.99374	5.95838	0.00584948	0.020253
STsORF26	STsORF26	-0.273739	4.33437	0.754273	0.84158
STsORF72	STsORF72	3.48021	3.87185	0.135015	0.251539
STsORF125	STsORF125	-2.63415	5.34194	0.000871668	0.00385378
STsORF133	STsORF133	1.75035	7.48991	6.89724e-07	6.48538e-06
STsORF138	STsORF138	-1.07133	6.44777	0.00409699	0.0148464
STsORF37	STsORF37	1.9117	5.90017	0.000140871	0.000803631
STsORF67	STsORF67	-0.803294	3.51347	0.519397	0.651976
STsORF110	STsORF110	-0.269155	3.66841	0.813503	0.886792
STsORF94	STsORF94	-0.763667	3.28257	0.461055	0.603454
STsORF105	STsORF105	-0.0554904	3.67011	0.964433	0.98258
STsORF46	STsORF46	0.226963	4.678	0.706582	0.805371
STsORF88	STsORF88	-0.454654	3.78485	0.654745	0.769832
STsORF106	STsORF106	-1.88032	4.8701	0.00879829	0.0283692
SL1344_2548	SL1344_2548	2.66091	2.96118	0.0296182	0.0771583
STsORF74	STsORF74	1.18493	3.66273	0.443101	0.588438
STsORF32	STsORF32	4.44139	3.60268	0.0478506	0.113543
STsORF29	STsORF29	1.06863	4.40073	0.0608273	0.136832
STsORF63	STsORF63	1.97749	6.25805	0.000968333	0.00421229
STsORF64	STsORF64	5.47528	2.35853	0.0079821	0.0260851
STsORF8	STsORF8	0.315343	4.64969	0.661301	0.773509
STsORF22	STsORF22	-1.08544	4.09065	0.182233	0.311606
STsORF39	STsORF39	6.17982	9.50694	2.18214e-23	2.71176e-21
STsORF55	STsORF55	0.779752	4.19119	0.675462	0.784485
STsORF127	STsORF127	-1.10315	10.3059	1.853e-05	0.000133126
SL1344_P1_0100	SL1344_P1_0100	-0.886618	7.4716	0.00698689	0.0233982
STsORF11	STsORF11	-2.00882	4.40317	0.522788	0.655517
STsORF27	STsORF27	0.714153	6.57923	0.0439081	0.105757
STsORF65	STsORF65	-1.71194	5.34171	0.0680403	0.149047
STsORF78	STsORF78	-2.01459	4.47175	0.0123922	0.0380877
STsORF109	STsORF109	1.68722	5.40673	0.00406888	0.0147778
STsORF122	STsORF122	-0.174965	4.17439	0.850302	0.912838
STsORF124	STsORF124	-0.894813	4.75542	0.154877	0.277813
STsORF6	STsORF6	2.38526	3.5555	0.0317155	0.0813772
STsORF10	STsORF10	3.59896	2.99698	0.0214022	0.0589619
STsORF118	STsORF118	3.41667	6.00733	0.000141235	0.000804705
SL1344_0463	SL1344_0463	6.46772	8.7157	2.91008e-24	4.18142e-22
STsORF52	STsORF52	3.36838	4.86968	0.00115673	0.00490198
STsORF69	STsORF69	-0.22995	6.87353	0.749355	0.837656
SL1344_0001	SL1344_0001	-1.52262	10.1113	1.24023e-08	1.56235e-07
SL1344_0114	SL1344_0114	-0.649175	9.85727	0.0691783	0.150464
STsORF112	STsORF112	6.63176	6.54848	1.07321e-14	3.12319e-13
SL1344_1722	SL1344_1722	0.166867	3.19577	0.906059	0.946576
SL1344_P2_0001	SL1344_P2_0001	-1.11353	7.03559	0.0157456	0.0466728
STsORF90	STsORF90	0.41415	4.55237	0.474572	0.614847
STsORF97	STsORF97	1.26561	4.95079	0.0521728	0.121648
STsORF128	STsORF128	0.0798535	6.20632	0.853292	0.915221
STsORF28	STsORF28	-1.15172	7.7984	0.000142223	0.000808332
STsORF38	STsORF38	6.40345	8.53806	8.42659e-19	4.35342e-17
STsORF60	STsORF60	1.55887	8.10315	5.36105e-08	5.96855e-07
STsORF7	STsORF7	0.449142	5.04831	0.429886	0.575267
STsORF49	STsORF49	0.835349	6.89923	0.0179092	0.0515632
STsORF51	STsORF51	-1.65569	5.91329	0.00409745	0.0148464
STsORF75	STsORF75	1.94222	5.68373	0.00219618	0.0086456
SL1344_3763	SL1344_3763	1.8317	9.44698	0.000401537	0.0019683
STsORF13	STsORF13	-0.983481	3.82814	0.352842	0.504781
STsORF59	STsORF59	0.9634	4.82778	0.124603	0.236321
STsORF129	STsORF129	8.21723	5.6684	3.34723e-10	5.45764e-09
SL1344_0354	SL1344_0354	-1.20819	4.97202	0.0628915	0.140172
SL1344_4392	SL1344_4392	-1.78756	3.38333	0.231042	0.372356
STsORF20	STsORF20	-2.15592	5.38402	0.000261147	0.00137386
STsORF31	STsORF31	-0.0293853	3.53777	0.977958	0.989144
STsORF130	STsORF130	0.984396	5.57067	0.0488967	0.115403
STsORF3	STsORF3	-4.07566	3.6437	0.173165	0.301711
STsORF42	STsORF42	6.65834	6.81587	6.68335e-16	2.34581e-14
SL1344_0724	SL1344_0724	0.648615	6.13354	0.150893	0.27326
SL1344_3386	SL1344_3386	0.21526	9.36192	0.482507	0.62175
SL1344_4408	SL1344_4408	-0.373808	6.26407	0.35468	0.505865
STsORF40	STsORF40	1.07916	7.73764	0.000956917	0.00417207
STsORF81	STsORF81	-0.338203	9.99529	0.512365	0.646835
STsORF23	STsORF23	1.04556	9.15971	7.84833e-05	0.000476077
SL1344_0696	SL1344_0696	3.44135	2.96761	0.166152	0.293156
SL1344_3063	SL1344_3063	-0.972785	5.08214	0.130537	0.244684
SL1344_3209	SL1344_3209	1.46572	3.83297	0.18395	0.313495
SL1344_P2_0054	SL1344_P2_0054	-0.973881	10.8976	0.000349836	0.001751
SL1344_0709	SL1344_0709	0.268226	5.43247	0.602737	0.727016
SL1344_1738	SL1344_1738	0.544989	5.26801	0.328496	0.480262
STsORF101	STsORF101	3.90683	6.97539	6.16831e-13	1.37014e-11
SL1344_4526	SL1344_4526	1.79067	3.96354	0.0292565	0.0763893
STsORF21	STsORF21	0.257133	6.70895	0.42937	0.574911
STsORF24	STsORF24	1.909	3.92931	0.0722991	0.155998
SL1344_1495	SL1344_1495	0.0392036	6.67091	0.912562	0.95056
SL1344_1767	SL1344_1767	0.207896	10.3525	0.374586	0.525566
SL1344_1769	SL1344_1769	2.89217	8.30112	1.95485e-13	4.73075e-12
STsORF62	STsORF62	-0.919148	7.45114	0.0420459	0.101966
SL1344_4212	SL1344_4212	0.926024	3.52634	0.28214	0.431851
SL1344_4273	SL1344_4273	-2.54763	9.68288	5.66752e-06	4.49297e-05
SL1344_0757	SL1344_0757	-1.09455	7.80638	0.0963387	0.194115
SL1344_1203	SL1344_1203	-0.718411	4.04084	0.559875	0.689607
SL1344_3134	SL1344_3134	-1.89567	7.58631	1.30308e-06	1.17023e-05
STsORF86	STsORF86	0.088577	4.44328	0.891161	0.937958
STsORF33	STsORF33	0.240389	4.05134	0.835234	0.901504
SL1344_1579	SL1344_1579	0.293172	3.78556	0.756497	0.843447
STsORF47	STsORF47	-0.240151	5.11388	0.681684	0.789119
SL1344_1794	SL1344_1794	7.05461	7.98947	2.8624e-21	2.309e-19
SL1344_2780	SL1344_2780	-1.29945	5.58512	0.025464	0.0680323
STsORF121	STsORF121	-2.64485	3.86642	0.0399167	0.0979387
SL1344_1927	SL1344_1927	-0.0917845	5.13753	0.929644	0.960141
STsORF139	STsORF139	-0.687333	7.07663	0.047857	0.113543
SL1344_1783	SL1344_1783	6.19372	9.50751	3.13759e-24	4.37171e-22
SL1344_3360	SL1344_3360	0.262107	5.2886	0.670285	0.780246
SL1344_4452	SL1344_4452	7.5012	7.72654	3.34682e-17	1.37399e-15
STsORF102	STsORF102	1.47063	3.87195	0.181417	0.310769
SL1344_0473	SL1344_0473	0.0107782	3.63037	0.993584	0.99989
SL1344_1006	SL1344_1006	-0.025481	7.6564	0.929654	0.960141
SL1344_1059	SL1344_1059	2.85478	5.95304	9.43244e-05	0.000558896
SL1344_1802	SL1344_1802	-0.479402	4.65387	0.476568	0.616215
SL1344_1989	SL1344_1989	0.423861	4.87955	0.511108	0.645802
SL1344_3438	SL1344_3438	0.617049	4.9905	0.337572	0.488715
SL1344_3693	SL1344_3693	-0.931381	8.47048	0.0384152	0.0952713
SL1344_1031	SL1344_1031	2.20562	3.73558	0.0209538	0.0582619
SL1344_3447	SL1344_3447	-1.1874	4.25833	0.162489	0.288243
STsORF82	STsORF82	1.39454	2.7211	0.208898	0.345532
SL1344_1128	SL1344_1128	-0.879501	9.68506	0.000261628	0.0013748
SL1344_1737	SL1344_1737	-0.657841	5.25651	0.248242	0.392375
STsORF56	STsORF56	-0.918323	7.41951	0.00620436	0.0213371
SL1344_2257	SL1344_2257	0.258176	4.64698	0.706945	0.805585
SL1344_4272	SL1344_4272	-1.64339	4.42594	0.153726	0.276539
STsORF99	STsORF99	-0.791449	3.61932	0.642184	0.758761
SL1344_1629	SL1344_1629	3.70237	3.47391	0.000660422	0.00304882
SL1344_1752	SL1344_1752	0.000797279	6.35044	0.998148	1
SL1344_3389	SL1344_3389	-0.641604	9.45144	0.0351986	0.0887297
STsORF89	STsORF89	-1.3958	6.34112	0.0340464	0.0861561
SL1344_0924	SL1344_0924	-2.03564	5.62126	0.00125499	0.00529399
SL1344_1207	SL1344_1207	0.760344	4.87649	0.284726	0.435374
SL1344_1443	SL1344_1443	-0.264247	4.51832	0.698149	0.800798
SL1344_1659	SL1344_1659	1.14544	4.69162	0.128765	0.242518
SL1344_1797	SL1344_1797	5.03482	7.62966	1.69001e-17	7.3308e-16
STsORF54	STsORF54	0.147476	3.92238	0.867081	0.923735
SL1344_1209	SL1344_1209	-1.60612	5.25274	0.00627837	0.0215328
SL1344_1916	SL1344_1916	0.706399	6.27486	0.0690588	0.150418
SL1344_2806	SL1344_2806	-0.215012	8.51016	0.34927	0.500919
STsORF79	STsORF79	3.50559	6.25787	4.68621e-07	4.50778e-06
SL1344_1301	SL1344_1301	-0.899362	7.24214	0.0201686	0.0566495
SL1344_2700	SL1344_2700	2.14551	7.11299	0.000499335	0.00237675
SL1344_4097	SL1344_4097	0.74763	4.15635	0.691244	0.795978
STsORF80	STsORF80	0.526642	4.69866	0.529282	0.661854
SL1344_0138	SL1344_0138	-1.09065	4.65812	0.111558	0.21735
SL1344_0384	SL1344_0384	-0.626209	7.39687	0.0409035	0.0996685
SL1344_0996	SL1344_0996	-0.732842	3.76324	0.587664	0.715404
SL1344_1280	SL1344_1280	-1.88169	6.97363	2.56898e-06	2.1634e-05
SL1344_1575	SL1344_1575	1.91565	5.66712	8.22509e-05	0.000495012
SL1344_1781	SL1344_1781	0.286923	4.5896	0.685857	0.791956
SL1344_2468	SL1344_2468	0.108847	6.38851	0.771288	0.853649
SL1344_2585	SL1344_2585	-0.44458	5.32809	0.378766	0.529834
SL1344_3399	SL1344_3399	0.163284	11.3497	0.448541	0.592878
SL1344_3588	SL1344_3588	-0.254553	4.2757	0.703306	0.803229
STsORF25	STsORF25	3.53332	3.48549	0.148787	0.271045
STsORF66	STsORF66	0.0740457	4.52033	0.938698	0.966227
SL1344_0350	SL1344_0350	2.34704	3.32764	0.0405968	0.0991313
SL1344_0624	SL1344_0624	0.0129246	7.94208	0.965448	0.98258
SL1344_1912	SL1344_1912	-0.494685	6.23319	0.244313	0.388166
SL1344_3411	SL1344_3411	-0.526546	8.5267	0.0423412	0.102466
STsORF98	STsORF98	0.46562	4.49805	0.741721	0.83135
SL1344_0589	SL1344_0589	3.01596	6.18554	3.23007e-08	3.76951e-07
SL1344_1269	SL1344_1269	-0.593035	9.61954	0.0166286	0.0486686
SL1344_4180	SL1344_4180	1.68767	6.83709	0.0427618	0.103429
STsORF44	STsORF44	7.06746	10.5341	2.25719e-27	1.29732e-24
STsORF132	STsORF132	0.134272	4.38763	0.876763	0.929575
SL1344_1792	SL1344_1792	0.175603	3.96583	0.921912	0.955528
SL1344_1799	SL1344_1799	6.46775	11.1707	1.53425e-05	0.000112332
SL1344_1946	SL1344_1946	1.89692	3.38193	0.197088	0.330992
SL1344_2447	SL1344_2447	1.01742	5.71811	0.0338737	0.0857661
SL1344_2499	SL1344_2499	0.0386742	7.4089	0.905695	0.946576
SL1344_3423	SL1344_3423	2.23958	6.64753	3.21422e-06	2.64857e-05
SL1344_3615	SL1344_3615	-1.68278	12.5703	4.75925e-05	0.000309083
SL1344_0620	SL1344_0620	1.77275	7.46642	9.63499e-07	8.82503e-06
SL1344_1439	SL1344_1439	0.838572	4.17641	0.297328	0.448087
SL1344_2673	SL1344_2673	-1.94427	3.48983	0.541291	0.673435
SL1344_3338	SL1344_3338	-0.226599	4.17953	0.818978	0.891245
SL1344_3586	SL1344_3586	0.262145	5.04117	0.641417	0.758515
SL1344_3900	SL1344_3900	-1.35559	6.58719	0.000339407	0.0017109
SL1344_4462	SL1344_4462	1.07487	4.50563	0.118658	0.227518
SL1344_P2_0018	SL1344_P2_0018	-2.30082	5.62064	0.0101279	0.0319177
SL1344_0689	SL1344_0689	1.84463	7.25573	1.61057e-05	0.00011736
SL1344_1330A	SL1344_1330A	0.0601422	4.36872	0.937863	0.966016
SL1344_2595	SL1344_2595	0.882712	4.6691	0.34304	0.494296
SL1344_4323	SL1344_4323	-2.22041	5.89943	8.93855e-05	0.000534453
SL1344_4339	SL1344_4339	0.335061	10.0106	0.169519	0.29682
SL1344_P3_0005	SL1344_P3_0005	0.970246	9.34161	0.00127878	0.00537952
SL1344_1766	SL1344_1766	0.365835	10.5297	0.353489	0.504921
SL1344_3170	SL1344_3170	0.393914	5.60046	0.468343	0.609223
SL1344_3653	SL1344_3653	0.850794	3.31505	0.487703	0.626107
SL1344_P1_0085	SL1344_P1_0085	-5.5236	4.59335	0.0221967	0.060642
STsORF35	STsORF35	5.3593	2.75977	0.00940263	0.0300649
SL1344_0534	SL1344_0534	-1.25385	5.69963	0.0164537	0.0483104
SL1344_0617	SL1344_0617	-0.0596361	12.0208	0.759108	0.845128
SL1344_1182	SL1344_1182	1.56867	4.7977	0.0365508	0.0915362
SL1344_1322	SL1344_1322	-1.04481	5.70037	0.0464966	0.110945
SL1344_1635	SL1344_1635	-0.868081	6.27916	0.0348664	0.0879888
SL1344_1924	SL1344_1924	-1.68278	9.68654	2.03128e-06	1.74903e-05
SL1344_4045	SL1344_4045	-1.41419	8.79288	2.87058e-06	2.39981e-05
SL1344_4176	SL1344_4176	-2.98201	8.79306	1.66117e-13	4.08452e-12
SL1344_P3_0006	SL1344_P3_0006	-0.169124	8.57343	0.622458	0.7432
SL1344_P1_0092	SL1344_P1_0092	-0.89289	6.25083	0.274993	0.423874
SL1344_0045	SL1344_0045	-0.913863	4.22207	0.297158	0.448007
SL1344_0301	SL1344_0301	-1.57651	3.9448	0.178879	0.307702
SL1344_0374	SL1344_0374	1.15498	6.49709	0.00374119	0.0137177
SL1344_1340	SL1344_1340	7.11915	8.62157	3.17114e-22	2.91618e-20
SL1344_1494	SL1344_1494	-2.46096	4.03944	0.0773452	0.164493
SL1344_3183	SL1344_3183	-1.59505	10.5618	5.6421e-09	7.49779e-08
SL1344_4249	SL1344_4249	-3.00053	4.93963	3.20414e-05	0.000217296
SL1344_P1_0015	SL1344_P1_0015	-0.625357	4.07744	0.70088	0.801853
STsORF45	STsORF45	-0.53339	4.31642	0.601955	0.726454
SL1344_0239	SL1344_0239	-0.316809	7.29538	0.315156	0.465625
SL1344_0466	SL1344_0466	1.16364	7.63911	0.000313007	0.00159734
SL1344_0575	SL1344_0575	-0.112734	5.3307	0.839216	0.904528
SL1344_0891	SL1344_0891	-1.74658	9.30679	2.5753e-09	3.63229e-08
SL1344_1617	SL1344_1617	3.18624	7.36846	0.00022855	0.00122909
SL1344_1637	SL1344_1637	-2.95892	6.35273	6.1885e-06	4.87238e-05
SL1344_2645	SL1344_2645	-5.4806	3.95922	0.0264366	0.0703446
SL1344_2665	SL1344_2665	2.43332	3.75588	0.00370893	0.0136211
SL1344_2985	SL1344_2985	-2.91656	5.0028	0.00037416	0.00184988
SL1344_3421	SL1344_3421	-0.841248	4.73866	0.37198	0.522568
SL1344_3430	SL1344_3430	-0.477463	5.45618	0.35301	0.504864
SL1344_P1_0080	SL1344_P1_0080	1.25489	7.9272	0.000941462	0.0041227
SL1344_0882	SL1344_0882	2.32536	6.96622	3.57818e-07	3.50053e-06
SL1344_1516	SL1344_1516	0.985921	4.65649	0.208913	0.345532
SL1344_2480	SL1344_2480	0.960566	4.94846	0.130427	0.244578
SL1344_3365	SL1344_3365	-0.147642	4.68932	0.851369	0.913771
SL1344_3427	SL1344_3427	-1.41648	3.58753	0.370312	0.5215
SL1344_P2_0028	SL1344_P2_0028	4.47879	4.54207	0.0396655	0.0974783
SL1344_P1_0048	SL1344_P1_0048	3.57638	3.81413	0.155993	0.279087
STsORF117	STsORF117	-0.88626	6.24148	0.0545798	0.12611
STsORF136	STsORF136	-1.06922	3.92573	0.499622	0.635941
SL1344_0343	SL1344_0343	1.7444	4.00251	0.285191	0.435651
SL1344_0357	SL1344_0357	-1.74053	3.64313	0.254605	0.400642
SL1344_1125	SL1344_1125	0.282928	3.99675	0.781802	0.861838
SL1344_1619	SL1344_1619	4.22471	8.56023	1.37854e-10	2.41009e-09
SL1344_1878	SL1344_1878	-1.67263	5.32479	0.00256141	0.00988033
SL1344_3882	SL1344_3882	-1.0935	4.91545	0.0756406	0.161465
SL1344_P3_0002	SL1344_P3_0002	-1.81277	7.62877	0.0504787	0.118419
SL1344_1057	SL1344_1057	1.22622	7.43655	0.00443775	0.015896
SL1344_1089	SL1344_1089	-0.985354	3.75896	0.394163	0.545893
SL1344_1341	SL1344_1341	7.34295	9.23198	1.37728e-25	3.95797e-23
SL1344_1913	SL1344_1913	2.08556	4.98507	0.00170125	0.00691935
SL1344_2204	SL1344_2204	-1.35066	6.69082	0.000577778	0.00269374
SL1344_2389	SL1344_2389	-0.317426	4.33562	0.727413	0.820168
SL1344_2549	SL1344_2549	5.82623	6.00704	3.69758e-12	7.62398e-11
SL1344_2703	SL1344_2703	3.84259	2.53288	0.135332	0.251926
SL1344_2963	SL1344_2963	-1.31147	8.53352	0.000644418	0.00298392
SL1344_3012	SL1344_3012	0.939589	7.81809	0.00279533	0.010631
SL1344_3472	SL1344_3472	0.847075	6.9559	0.022913	0.0623397
SL1344_3525	SL1344_3525	-0.352303	5.75876	0.821215	0.892665
SL1344_4326	SL1344_4326	-1.75746	8.38558	6.05983e-08	6.63408e-07
SL1344_0081	SL1344_0081	-1.19811	3.68927	0.182572	0.312069
SL1344_1393	SL1344_1393	1.30166	7.66658	3.5724e-05	0.000238056
SL1344_1530A	SL1344_1530A	5.6546	8.72868	1.87634e-19	1.06511e-17
SL1344_1533	SL1344_1533	5.49169	7.16817	4.11265e-13	9.36138e-12
SL1344_1698	SL1344_1698	-0.38186	5.09335	0.545599	0.677285
SL1344_1810	SL1344_1810	-1.13812	4.15806	0.141385	0.260036
SL1344_2438	SL1344_2438	0.360431	5.55925	0.458327	0.601767
STsORF73	STsORF73	4.91796	5.02603	8.13626e-08	8.70012e-07
SL1344_0957	SL1344_0957	0.996737	5.46073	0.0744627	0.159617
SL1344_1523	SL1344_1523	-2.34283	4.96006	0.00397208	0.014472
SL1344_2584	SL1344_2584	1.03862	6.31041	0.0561219	0.12896
SL1344_2699	SL1344_2699	1.49534	6.84526	0.0175749	0.0508556
SL1344_2714	SL1344_2714	-1.05456	4.78139	0.0991222	0.19859
SL1344_3686	SL1344_3686	0.164985	5.59103	0.744506	0.833564
SL1344_P2_0007	SL1344_P2_0007	-1.43617	6.09698	0.00668506	0.0226014
SL1344_1133	SL1344_1133	-0.557839	10.9474	0.0163555	0.048075
SL1344_1311	SL1344_1311	-2.15997	14.368	4.94294e-05	0.000319952
SL1344_1375	SL1344_1375	-3.04854	4.0936	0.0165317	0.0484466
SL1344_3474	SL1344_3474	1.34799	7.22751	5.89691e-05	0.000372948
SL1344_3694	SL1344_3694	-1.46747	9.3837	1.671e-07	1.71119e-06
SL1344_4483	SL1344_4483	1.5889	7.71454	0.0102074	0.0321023
SL1344_1180	SL1344_1180	0.287886	7.57072	0.451917	0.595562
SL1344_1310	SL1344_1310	0.349269	5.66831	0.543792	0.675224
SL1344_1370	SL1344_1370	-0.0490362	3.6571	0.968814	0.983791
SL1344_1770	SL1344_1770	-4.01583	4.69093	4.01594e-06	3.27399e-05
SL1344_1780	SL1344_1780	2.92153	7.06373	7.7078e-07	7.17419e-06
SL1344_2397	SL1344_2397	2.34382	4.02231	0.0245933	0.0661673
SL1344_2781	SL1344_2781	-0.868073	6.40614	0.345758	0.497433
SL1344_3837	SL1344_3837	0.635212	9.71643	0.0109803	0.0342984
SL1344_4037	SL1344_4037	-0.445167	8.81436	0.0599283	0.13517
STsORF100	STsORF100	-1.41065	6.47949	0.00446747	0.0159731
SL1344_0418	SL1344_0418	-0.234482	5.66253	0.60134	0.725902
SL1344_1254	SL1344_1254	0.88639	4.7951	0.21399	0.351027
SL1344_1330	SL1344_1330	6.43852	8.1245	3.24257e-20	2.16077e-18
SL1344_1927A	SL1344_1927A	0.483734	5.68918	0.426058	0.573482
SL1344_1975	SL1344_1975	-3.38139	3.28518	0.308535	0.460001
SL1344_2368	SL1344_2368	0.294018	4.58878	0.684992	0.791225
SL1344_2455	SL1344_2455	-5.11262	3.4201	0.0615713	0.137965
SL1344_2853	SL1344_2853	-2.57248	8.36568	3.9609e-05	0.000261294
SL1344_3354	SL1344_3354	-1.60124	3.77067	0.153696	0.276539
SL1344_3539	SL1344_3539	-1.72878	3.9735	0.160741	0.286025
SL1344_4158	SL1344_4158	1.40393	4.60157	0.0601846	0.135585
SL1344_4379	SL1344_4379	0.480572	5.97697	0.324709	0.476237
SL1344_1099	SL1344_1099	0.905356	7.53425	0.0341701	0.0864213
SL1344_2162	SL1344_2162	-1.2086	3.03481	0.46061	0.603046
SL1344_2790	SL1344_2790	2.23613	5.70921	0.00103622	0.00446956
SL1344_3543	SL1344_3543	-0.923528	5.75739	0.111863	0.217758
SL1344_P2_0024	SL1344_P2_0024	0.402704	6.36072	0.548038	0.679396
SL1344_P2_0082	SL1344_P2_0082	-1.69699	3.64253	0.235916	0.378262
SL1344_P1_0026	SL1344_P1_0026	-1.38856	3.69418	0.366134	0.518004
SL1344_P1_0102	SL1344_P1_0102	-0.765916	9.04849	0.0692244	0.150493
STsORF92	STsORF92	-0.412611	3.57227	0.709221	0.806778
SL1344_0570	SL1344_0570	0.383569	3.94543	0.64785	0.763995
SL1344_1202	SL1344_1202	1.46673	5.33879	0.0295082	0.076959
SL1344_1210	SL1344_1210	-1.36106	6.95899	0.000223228	0.00120753
SL1344_1342	SL1344_1342	7.89451	9.32018	2.70956e-25	6.22927e-23
SL1344_1480	SL1344_1480	1.53321	7.10887	0.00252099	0.00973682
SL1344_2583	SL1344_2583	-0.112672	6.90723	0.841558	0.90556
SL1344_2649	SL1344_2649	-0.90109	8.846	0.0529351	0.123114
SL1344_2860	SL1344_2860	0.714684	6.98118	0.0285125	0.0747863
SL1344_3117	SL1344_3117	0.164091	3.76218	0.887194	0.936268
SL1344_0781	SL1344_0781	-0.825949	3.4733	0.418458	0.567908
SL1344_1211	SL1344_1211	2.87201	7.30284	1.51143e-10	2.62247e-09
SL1344_1647	SL1344_1647	0.424188	6.57921	0.246337	0.390298
SL1344_3668	SL1344_3668	-0.327659	6.74923	0.353607	0.504933
SL1344_0238	SL1344_0238	0.937204	7.23423	0.00557427	0.0194318
SL1344_1224A	SL1344_1224A	-0.606991	4.60734	0.429515	0.574937
SL1344_1593	SL1344_1593	-0.679849	6.72807	0.0596269	0.134857
SL1344_1603	SL1344_1603	-0.230859	4.53602	0.760065	0.845597
SL1344_1725	SL1344_1725	1.0815	4.72193	0.170399	0.298148
SL1344_1985	SL1344_1985	-1.44327	4.37863	0.114641	0.221479
SL1344_2187	SL1344_2187	0.252111	4.00948	0.74132	0.83135
SL1344_2248	SL1344_2248	-1.46374	6.06124	0.000608059	0.00282125
SL1344_3398	SL1344_3398	0.67245	11.8481	0.00168261	0.00685266
SL1344_3927	SL1344_3927	0.394829	8.65614	0.104249	0.20599
SL1344_1098	SL1344_1098	-0.732289	5.88303	0.16844	0.295802
SL1344_1151	SL1344_1151	0.991237	8.6867	0.012809	0.0392117
SL1344_2271	SL1344_2271	-0.840706	4.95016	0.174824	0.303451
SL1344_2273	SL1344_2273	3.99285	8.39097	1.13953e-17	5.08696e-16
SL1344_2394	SL1344_2394	1.16844	8.81144	6.91015e-06	5.37447e-05
SL1344_2935	SL1344_2935	-0.159913	5.68914	0.790583	0.869017
SL1344_3275	SL1344_3275	-1.33653	10.0662	2.05862e-07	2.08034e-06
SL1344_3367	SL1344_3367	0.6411	5.4901	0.209393	0.345953
SL1344_3808	SL1344_3808	-1.52883	6.57363	0.000492473	0.00235383
SL1344_4431	SL1344_4431	0.511024	4.03355	0.668381	0.778881
SL1344_0462	SL1344_0462	7.30108	9.72865	1.80574e-25	4.61266e-23
SL1344_0799	SL1344_0799	-0.330653	4.47284	0.731394	0.823243
SL1344_0949	SL1344_0949	-0.382471	3.38121	0.708951	0.806744
SL1344_2538	SL1344_2538	0.373523	6.55535	0.512396	0.646835
SL1344_2868	SL1344_2868	-1.09847	6.29983	0.00575552	0.0199727
SL1344_3484	SL1344_3484	1.02284	7.99763	0.0102839	0.0322769
SL1344_3862	SL1344_3862	-3.02062	6.28973	1.33242e-09	1.9619e-08
STsORF87	STsORF87	-1.74852	5.79258	0.000957271	0.00417207
SL1344_0044	SL1344_0044	-1.61993	11.2875	1.5703e-06	1.38319e-05
SL1344_0286A	SL1344_0286A	-0.0790561	6.22946	0.92207	0.955528
SL1344_0848	SL1344_0848	-1.01575	8.53218	0.00198019	0.00792419
SL1344_0979	SL1344_0979	1.32377	3.44117	0.310009	0.46145
SL1344_1183	SL1344_1183	6.50261	6.13166	3.06361e-11	5.66775e-10
SL1344_1527	SL1344_1527	-0.767619	5.96842	0.175449	0.304077
SL1344_2230	SL1344_2230	-1.98696	3.59893	0.554949	0.685009
SL1344_3333	SL1344_3333	-6.71217	4.11862	0.00117757	0.00498569
SL1344_P1_0071	SL1344_P1_0071	-0.539068	5.29975	0.369898	0.5215
SL1344_0378	SL1344_0378	3.40967	7.56167	6.84802e-12	1.40568e-10
SL1344_0800	SL1344_0800	1.55928	4.44143	0.0390865	0.0964625
SL1344_1354	SL1344_1354	8.11557	8.15751	1.71955e-22	1.68223e-20
SL1344_1744	SL1344_1744	-1.39765	6.27415	0.00352909	0.013065
SL1344_2750	SL1344_2750	2.41499	3.76054	0.00921738	0.0295136
SL1344_3023	SL1344_3023	-0.89899	6.92388	0.0102731	0.0322648
SL1344_3334	SL1344_3334	-3.96033	4.51738	0.000363333	0.00180411
SL1344_4020	SL1344_4020	2.73163	4.01869	0.0169342	0.0494058
SL1344_4239	SL1344_4239	-6.89658	3.5931	0.0020129	0.00803413
SL1344_P2_0043	SL1344_P2_0043	1.18045	3.53834	0.425544	0.572958
SL1344_1331	SL1344_1331	7.38108	9.90978	7.04721e-25	1.35013e-22
SL1344_1909	SL1344_1909	-1.61805	4.59777	0.0068124	0.0229501
SL1344_3256	SL1344_3256	-0.703052	10.2149	0.0410433	0.0999562
SL1344_3378	SL1344_3378	0.234726	6.08003	0.658486	0.771903
SL1344_3745	SL1344_3745	1.04996	3.55373	0.386707	0.537021
SL1344_3943	SL1344_3943	-0.566136	6.29115	0.141651	0.260317
SL1344_4248	SL1344_4248	-2.2387	3.84031	0.0190339	0.0540045
SL1344_P2_0003	SL1344_P2_0003	1.44505	8.11716	5.28848e-05	0.000339141
SL1344_P2_0008	SL1344_P2_0008	2.1153	4.96773	0.00223771	0.00875658
SL1344_0329	SL1344_0329	-0.198819	3.44023	0.831719	0.899245
SL1344_0445	SL1344_0445	-0.493729	10.5141	0.0588725	0.133448
SL1344_1186	SL1344_1186	0.839408	6.79917	0.0400658	0.0982521
SL1344_2312	SL1344_2312	6.04897	7.69576	4.95474e-17	1.93067e-15
SL1344_2836	SL1344_2836	1.12024	5.64923	0.0597824	0.13501
SL1344_3001	SL1344_3001	1.78326	7.55431	0.00304779	0.0114961
SL1344_3296	SL1344_3296	0.519928	4.92082	0.415945	0.565498
SL1344_3335	SL1344_3335	1.18748	4.48642	0.151347	0.273865
SL1344_3538	SL1344_3538	-0.749619	4.63305	0.428074	0.574194
SL1344_4109	SL1344_4109	-1.1137	11.7525	1.40634e-06	1.25317e-05
SL1344_4129	SL1344_4129	-0.139248	5.30868	0.778185	0.858939
SL1344_0361	SL1344_0361	1.73412	5.51603	0.000169916	0.000942429
SL1344_1235	SL1344_1235	-2.70876	4.3477	0.0013112	0.00547585
SL1344_1558	SL1344_1558	-0.461828	5.83014	0.404795	0.555596
SL1344_2349	SL1344_2349	-0.783373	5.82892	0.073311	0.157589
SL1344_2936	SL1344_2936	0.88771	7.12119	0.00869565	0.0280868
SL1344_3086	SL1344_3086	-0.754182	5.886	0.100811	0.201271
SL1344_3483	SL1344_3483	0.816345	7.97121	0.0325386	0.0831564
SL1344_3707	SL1344_3707	-0.965479	8.23646	0.00023289	0.00124951
SL1344_4322	SL1344_4322	2.14682	3.75034	0.139135	0.256925
STsORF61	STsORF61	3.93774	5.19413	2.25609e-09	3.2017e-08
SL1344_1227	SL1344_1227	0.992336	6.11915	0.0350024	0.0882836
SL1344_1710	SL1344_1710	4.25357	4.99348	3.25557e-05	0.000219488
SL1344_3403	SL1344_3403	-0.735174	10.6253	0.00322143	0.0120424
SL1344_0677	SL1344_0677	-2.0399	5.31386	0.0015803	0.00649351
SL1344_0725	SL1344_0725	-0.530532	6.54085	0.148127	0.270273
SL1344_1023	SL1344_1023	1.97483	4.05448	0.0333384	0.0846439
SL1344_1998	SL1344_1998	-1.76067	3.50909	0.120057	0.229627
SL1344_2130	SL1344_2130	2.18698	3.57538	0.0704364	0.15254
SL1344_2586	SL1344_2586	0.774474	3.24008	0.48622	0.624727
SL1344_3870	SL1344_3870	0.161779	5.47014	0.71102	0.807829
SL1344_4199	SL1344_4199	-3.12528	7.02892	4.28286e-08	4.8865e-07
SL1344_P2_0004	SL1344_P2_0004	1.77285	7.48197	0.00082669	0.00370119
SL1344_0155	SL1344_0155	-3.15239	3.47178	0.0157265	0.0466728
SL1344_0386	SL1344_0386	-1.83991	6.63478	2.83213e-05	0.00019436
SL1344_0919	SL1344_0919	-0.158177	8.11082	0.536022	0.668465
SL1344_1415	SL1344_1415	6.84275	8.98214	1.67612e-24	2.75243e-22
SL1344_1479	SL1344_1479	1.41794	5.57137	0.0354796	0.0892912
SL1344_2201	SL1344_2201	-1.01149	8.7279	0.0543292	0.125594
SL1344_2359	SL1344_2359	-0.348519	6.95926	0.376772	0.527849
SL1344_2599	SL1344_2599	0.54861	3.05285	0.708309	0.806339
SL1344_2733	SL1344_2733	0.100976	5.26324	0.928668	0.959905
SL1344_4380	SL1344_4380	-0.533428	5.97399	0.441281	0.587438
SL1344_P2_0053	SL1344_P2_0053	-0.900606	11.7152	0.000182937	0.00100968
SL1344_P3_0011	SL1344_P3_0011	1.7425	7.83448	0.000862643	0.00382122
SL1344_P1_0104	SL1344_P1_0104	-0.725524	5.49039	0.209812	0.346521
SL1344_1768	SL1344_1768	2.15472	8.44479	2.63028e-11	4.95658e-10
SL1344_3125	SL1344_3125	2.14842	5.31788	0.00105568	0.00453646
SL1344_3278	SL1344_3278	0.442839	5.70992	0.65621	0.77069
SL1344_3293	SL1344_3293	0.53671	7.34031	0.0655678	0.144856
SL1344_3416	SL1344_3416	-0.139632	6.02624	0.780865	0.861012
SL1344_3618	SL1344_3618	1.51287	7.59739	0.000213601	0.00116229
SL1344_3749	SL1344_3749	1.64911	4.66756	0.0846384	0.175776
SL1344_4250	SL1344_4250	-3.40264	5.73555	3.04613e-08	3.57299e-07
SL1344_4459	SL1344_4459	0.137569	7.04238	0.808971	0.882898
SL1344_P2_0103	SL1344_P2_0103	-0.0652837	6.4442	0.897553	0.941392
SL1344_0083	SL1344_0083	4.40901	9.35544	5.6591e-21	4.26566e-19
SL1344_0849	SL1344_0849	-1.064	3.85714	0.269785	0.418231
SL1344_0956	SL1344_0956	-1.69879	7.19062	6.91133e-06	5.37447e-05
SL1344_1260	SL1344_1260	-0.127776	4.79126	0.862729	0.921245
SL1344_1816	SL1344_1816	0.167726	8.82329	0.604003	0.727903
SL1344_2658	SL1344_2658	-1.77997	5.7713	0.0182091	0.0522304
SL1344_2732	SL1344_2732	-1.72113	5.83303	0.000775879	0.00349412
SL1344_2884	SL1344_2884	2.07553	8.08707	6.86438e-06	5.36776e-05
SL1344_3077	SL1344_3077	-1.82013	5.40895	0.00522373	0.0183489
SL1344_3394	SL1344_3394	-0.944256	10.6631	0.000330114	0.0016735
SL1344_3614	SL1344_3614	0.399687	5.61532	0.407837	0.558587
SL1344_3761	SL1344_3761	-1.20919	5.49461	0.0180849	0.0519389
SL1344_3980	SL1344_3980	1.7936	6.16206	0.0729318	0.156921
SL1344_P1_0078	SL1344_P1_0078	0.426105	7.05878	0.370503	0.521608
SL1344_1109	SL1344_1109	-6.00027	5.46196	2.14303e-10	3.6495e-09
SL1344_3270	SL1344_3270	-1.60913	7.49784	3.17293e-05	0.000215497
SL1344_3280	SL1344_3280	-1.61261	5.73285	0.00359276	0.0132368
SL1344_3739	SL1344_3739	0.725064	3.38331	0.499171	0.635786
SL1344_4028	SL1344_4028	4.03183	6.83971	4.92399e-13	1.1153e-11
SL1344_4253	SL1344_4253	0.116979	6.06406	0.79273	0.870337
SL1344_4266	SL1344_4266	0.46645	9.67081	0.0614604	0.137784
SL1344_P1_0013	SL1344_P1_0013	2.24228	3.58926	0.102338	0.203166
SL1344_1669	SL1344_1669	-1.10699	5.97758	0.0177659	0.0512356
SL1344_2705	SL1344_2705	2.2443	3.17096	0.0817535	0.17108
SL1344_2916	SL1344_2916	1.49142	4.41188	0.0308455	0.0796336
SL1344_3281	SL1344_3281	-0.574595	6.76139	0.0816693	0.17108
SL1344_3358	SL1344_3358	-1.86101	8.30957	3.30286e-08	3.8447e-07
SL1344_P2_0054A	SL1344_P2_0054A	0.19767	14.0514	0.509937	0.644499
SL1344_P1_0082	SL1344_P1_0082	0.501072	5.53885	0.513278	0.647623
STsORF34	STsORF34	1.36362	6.93892	0.000457999	0.00219793
SL1344_1464	SL1344_1464	2.08264	4.25311	0.0116137	0.0360901
SL1344_1630	SL1344_1630	1.93956	6.35897	2.3772e-06	2.01667e-05
SL1344_1922	SL1344_1922	-0.655297	4.79775	0.669587	0.779631
SL1344_2753	SL1344_2753	-4.68369	3.82231	0.0778113	0.165249
SL1344_3064	SL1344_3064	-1.9592	4.75423	0.00610159	0.0210151
SL1344_3169	SL1344_3169	-1.20493	5.00662	0.0776677	0.165026
SL1344_3203	SL1344_3203	-1.74683	6.17162	0.000258855	0.00136492
SL1344_0002	SL1344_0002	-0.978756	8.60964	0.000269813	0.00140978
SL1344_0003	SL1344_0003	2.21919	8.95074	1.68391e-12	3.58454e-11
SL1344_0004	SL1344_0004	2.10807	9.4898	1.2261e-11	2.44051e-10
SL1344_0005	SL1344_0005	1.20872	6.38911	0.00386518	0.014116
SL1344_0006	SL1344_0006	1.91564	7.46577	3.39613e-08	3.94328e-07
SL1344_0007	SL1344_0007	-0.979241	9.18777	0.000117397	0.000680693
SL1344_0008	SL1344_0008	-1.58573	6.14383	0.000305342	0.00156867
SL1344_0009	SL1344_0009	-3.32733	4.67072	0.0033562	0.0124954
SL1344_0011	SL1344_0011	-5.03481	3.32123	0.0632108	0.140816
SL1344_0012	SL1344_0012	0.171205	8.81094	0.507289	0.642743
SL1344_0013	SL1344_0013	0.214882	6.43204	0.554719	0.684908
SL1344_0014	SL1344_0014	0.0494419	3.8497	0.956615	0.978317
SL1344_0016	SL1344_0016	-3.76945	3.6992	0.237333	0.379964
SL1344_0018	SL1344_0018	-0.102365	7.17056	0.862941	0.921245
SL1344_0019	SL1344_0019	-2.34659	5.71375	0.0136314	0.0413438
SL1344_0020	SL1344_0020	0.707924	3.44906	0.709534	0.806935
SL1344_0021	SL1344_0021	-3.94989	3.58967	0.181473	0.310769
SL1344_0023	SL1344_0023	-0.621466	4.08917	0.608203	0.731307
SL1344_0024	SL1344_0024	-1.25183	3.48965	0.447305	0.592029
SL1344_0028	SL1344_0028	0.305902	4.75794	0.696997	0.800257
SL1344_0029	SL1344_0029	0.310093	4.13551	0.693665	0.798085
SL1344_0031	SL1344_0031	0.737352	3.44472	0.605834	0.729221
SL1344_0033	SL1344_0033	0.435884	4.70806	0.597077	0.72257
SL1344_0034	SL1344_0034	-1.55703	5.09133	0.107479	0.210831
SL1344_0036	SL1344_0036	-0.440121	5.50913	0.678899	0.787084
SL1344_0037	SL1344_0037	0.288252	4.72363	0.717132	0.812399
SL1344_0038	SL1344_0038	-1.35707	4.23318	0.354076	0.505445
SL1344_0039	SL1344_0039	-0.126471	5.5515	0.862132	0.921028
SL1344_0040	SL1344_0040	-0.720782	8.82794	0.00860324	0.0278575
SL1344_0041	SL1344_0041	-1.82806	7.88385	1.02072e-06	9.3117e-06
SL1344_0042	SL1344_0042	0.751709	4.48966	0.414162	0.564576
SL1344_0046	SL1344_0046	-0.464234	7.79582	0.0773945	0.164521
SL1344_0047	SL1344_0047	-0.237081	9.83688	0.263713	0.411584
SL1344_0048	SL1344_0048	0.263526	7.76123	0.34953	0.501135
SL1344_0049	SL1344_0049	-0.592266	5.83522	0.263342	0.411573
SL1344_0050	SL1344_0050	-0.259351	7.5916	0.414572	0.564775
SL1344_0051	SL1344_0051	-1.82539	5.65108	0.00458152	0.0163353
SL1344_0052	SL1344_0052	-0.56191	5.84015	0.277329	0.426331
SL1344_0053	SL1344_0053	2.38729	3.89371	0.00897259	0.0288503
SL1344_0054	SL1344_0054	2.80974	4.7134	0.00109306	0.00466222
SL1344_0059	SL1344_0059	-2.72995	3.58184	0.404201	0.55506
SL1344_0061	SL1344_0061	-2.81144	3.3955	0.402392	0.553455
SL1344_0062	SL1344_0062	1.7884	4.13164	0.188713	0.319756
SL1344_0063	SL1344_0063	0.200311	3.49165	0.917787	0.953176
SL1344_0064	SL1344_0064	-5.06591	3.8104	0.0610635	0.137229
SL1344_0065	SL1344_0065	1.16216	7.01426	0.000437519	0.00211092
SL1344_0067	SL1344_0067	-1.11837	6.98637	0.00161378	0.00660157
SL1344_0068	SL1344_0068	1.27931	8.29174	0.0247841	0.066564
SL1344_0069	SL1344_0069	0.00239639	4.41463	0.998147	1
SL1344_0071	SL1344_0071	0.202584	3.4176	0.915806	0.952414
SL1344_0072	SL1344_0072	-5.56855	4.173	0.0233606	0.0634448
SL1344_0073	SL1344_0073	0.133872	4.35877	0.891708	0.937958
SL1344_0074	SL1344_0074	0.822473	5.23183	0.246424	0.390298
SL1344_0076	SL1344_0076	-1.21815	3.34587	0.457215	0.600994
SL1344_0080	SL1344_0080	0.049873	5.28663	0.944	0.969904
SL1344_0082	SL1344_0082	5.07278	8.39584	1.00721e-20	7.46962e-19
SL1344_0083A	SL1344_0083A	5.55794	7.10501	7.64094e-16	2.6616e-14
SL1344_0084	SL1344_0084	2.51336	6.60256	3.24425e-05	0.000219313
SL1344_0086	SL1344_0086	-0.0711251	3.79854	0.935385	0.964328
SL1344_0087	SL1344_0087	-0.294697	5.21259	0.620186	0.74145
SL1344_0088	SL1344_0088	-0.783158	7.4333	0.0523316	0.121957
SL1344_0089	SL1344_0089	-0.305252	6.96675	0.367857	0.51989
SL1344_0090	SL1344_0090	0.000846581	6.35217	0.998325	1
SL1344_0091	SL1344_0091	-0.215485	7.55654	0.450944	0.594961
SL1344_0092	SL1344_0092	-0.120184	7.73043	0.65171	0.767169
SL1344_0093	SL1344_0093	0.211733	8.94826	0.324811	0.476237
SL1344_0094	SL1344_0094	0.113129	9.53904	0.59067	0.717543
SL1344_0095	SL1344_0095	-0.842081	6.06659	0.0841873	0.174997
SL1344_0096	SL1344_0096	-2.90589	5.75381	1.05568e-05	7.93137e-05
SL1344_0097	SL1344_0097	-1.29768	7.47184	0.000235689	0.00126305
SL1344_0098	SL1344_0098	-0.839752	7.52172	0.0225337	0.0614896
SL1344_0099	SL1344_0099	-0.92198	4.35015	0.277825	0.426809
SL1344_0100	SL1344_0100	3.02216	4.44063	0.0561993	0.129073
SL1344_0101	SL1344_0101	-4.72555	3.52361	0.0784931	0.166395
SL1344_0102	SL1344_0102	-4.55793	4.29445	0.107177	0.210418
SL1344_0103	SL1344_0103	3.49668	4.07375	0.130215	0.244386
SL1344_0104	SL1344_0104	2.96405	5.52272	4.15331e-05	0.000272813
SL1344_0105	SL1344_0105	-0.156244	6.4201	0.739054	0.829632
SL1344_0106	SL1344_0106	-1.15621	3.58607	0.333024	0.484112
SL1344_0107	SL1344_0107	-1.86614	5.1083	0.0245389	0.0660596
SL1344_0108	SL1344_0108	-0.220394	5.32426	0.760081	0.845597
SL1344_0109	SL1344_0109	-2.16714	4.68699	0.0154835	0.0460798
SL1344_0110	SL1344_0110	-0.728712	5.18466	0.213136	0.35025
SL1344_0111	SL1344_0111	-0.31479	6.26597	0.442495	0.588202
SL1344_0112	SL1344_0112	0.456536	6.47054	0.205225	0.34029
SL1344_0113	SL1344_0113	0.143161	6.90511	0.643692	0.759871
SL1344_0115	SL1344_0115	1.55548	4.47266	0.0970132	0.195044
SL1344_0116	SL1344_0116	0.536908	6.53872	0.135888	0.252465
SL1344_0117	SL1344_0117	0.141922	6.05716	0.764181	0.84885
SL1344_0118	SL1344_0118	-0.291257	7.18043	0.349212	0.500919
SL1344_0119	SL1344_0119	-0.0169405	8.84601	0.942977	0.969546
SL1344_0120	SL1344_0120	0.348296	9.09558	0.133805	0.249893
SL1344_0121	SL1344_0121	0.417774	8.85782	0.133878	0.249927
SL1344_0122	SL1344_0122	-0.919388	11.0382	0.0336036	0.08527
SL1344_0123	SL1344_0123	-0.0985766	8.0301	0.693449	0.798085
SL1344_0124	SL1344_0124	-0.140925	7.41785	0.631846	0.750898
SL1344_0125	SL1344_0125	0.116546	8.21566	0.625743	0.745556
SL1344_0126	SL1344_0126	-0.0622475	8.5526	0.771435	0.853649
SL1344_0127	SL1344_0127	-0.286255	7.43792	0.315019	0.465625
SL1344_0128	SL1344_0128	-0.285296	7.67318	0.304299	0.455559
SL1344_0129	SL1344_0129	-0.319736	8.22045	0.20242	0.337342
SL1344_0130	SL1344_0130	-0.566567	8.46567	0.0189438	0.0539626
SL1344_0131	SL1344_0131	-0.837607	8.01111	0.003968	0.014469
SL1344_0132	SL1344_0132	-1.26038	9.23764	1.47875e-06	1.31486e-05
SL1344_0133	SL1344_0133	-0.0881503	9.51738	0.677609	0.786184
SL1344_0134	SL1344_0134	-0.694785	11.168	0.000989869	0.00429379
SL1344_0135	SL1344_0135	-1.18125	6.01871	0.00773081	0.0253721
SL1344_0136	SL1344_0136	-1.51181	8.87085	1.55992e-07	1.60459e-06
SL1344_0137	SL1344_0137	-2.12628	3.83176	0.0365062	0.0914743
SL1344_0139	SL1344_0139	-1.37742	5.75831	0.0128719	0.039369
SL1344_0140	SL1344_0140	-0.696948	5.77305	0.153964	0.276763
SL1344_0141	SL1344_0141	-0.697557	7.99337	0.00946022	0.0301695
SL1344_0143	SL1344_0143	0.55995	3.77975	0.688899	0.793676
SL1344_0145	SL1344_0145	-0.926242	5.19193	0.0791622	0.167448
SL1344_0146	SL1344_0146	-1.28237	6.16823	0.00863733	0.0279286
SL1344_0147	SL1344_0147	-0.189013	6.38763	0.594339	0.720668
SL1344_0148	SL1344_0148	-2.46977	3.86373	0.0655631	0.144856
SL1344_0149	SL1344_0149	-2.48121	4.09895	0.0491681	0.115877
SL1344_0150	SL1344_0150	-0.733776	6.36638	0.0449755	0.107932
SL1344_0151	SL1344_0151	-3.11322	9.37313	1.30618e-09	1.93113e-08
SL1344_0152	SL1344_0152	-2.69659	11.121	6.48231e-15	1.9609e-13
SL1344_0153	SL1344_0153	-2.27059	10.2146	5.3723e-13	1.21087e-11
SL1344_0154	SL1344_0154	-1.75204	10.2604	1.04916e-09	1.57648e-08
SL1344_0157	SL1344_0157	1.04104	3.65827	0.314433	0.465211
SL1344_0159	SL1344_0159	-0.984734	9.61316	8.03645e-05	0.000486205
SL1344_0160	SL1344_0160	-1.41365	6.78944	0.000152178	0.000853309
SL1344_0161	SL1344_0161	-1.90493	6.97802	3.71534e-06	3.04512e-05
SL1344_0162	SL1344_0162	-1.4961	3.8905	0.311735	0.462523
SL1344_0163	SL1344_0163	-1.05719	4.37578	0.358223	0.510461
SL1344_0164	SL1344_0164	-0.551857	6.71178	0.0934135	0.189297
SL1344_0165	SL1344_0165	-0.649313	7.54453	0.0213615	0.0589533
SL1344_0166	SL1344_0166	-0.019721	6.05056	0.963509	0.982309
SL1344_0167	SL1344_0167	-0.621054	7.39348	0.0444998	0.106902
SL1344_0168	SL1344_0168	-1.01066	6.70152	0.00681317	0.0229501
SL1344_0169	SL1344_0169	-1.47867	6.45369	0.00113619	0.00483276
SL1344_0170	SL1344_0170	-0.236744	7.40586	0.446355	0.591112
SL1344_0171	SL1344_0171	-1.53023	7.47168	2.03819e-05	0.000144623
SL1344_0172	SL1344_0172	-1.41853	7.91119	2.7758e-06	2.32479e-05
SL1344_0173	SL1344_0173	-0.706034	6.16805	0.197144	0.330992
SL1344_0174	SL1344_0174	-1.04839	5.97124	0.0395893	0.0973952
SL1344_0175	SL1344_0175	-1.43028	3.96589	0.325072	0.476468
SL1344_0176	SL1344_0176	0.505167	3.8474	0.719708	0.814476
SL1344_0179	SL1344_0179	0.799244	3.8388	0.687656	0.79264
SL1344_0180	SL1344_0180	-0.346706	5.93152	0.462383	0.604503
SL1344_0181	SL1344_0181	-0.170599	5.79715	0.700605	0.801853
SL1344_0182	SL1344_0182	0.15109	5.52695	0.774795	0.855961
SL1344_0183	SL1344_0183	-1.18589	4.42844	0.167564	0.294972
SL1344_0184	SL1344_0184	-1.22722	4.64257	0.0780932	0.165624
SL1344_0185	SL1344_0185	-1.91577	7.71038	8.29664e-08	8.85104e-07
SL1344_0186	SL1344_0186	-0.478817	6.10365	0.263581	0.411584
SL1344_0187	SL1344_0187	-0.222841	8.42616	0.334871	0.485415
SL1344_0188	SL1344_0188	-0.025599	6.25604	0.945777	0.970552
SL1344_0189	SL1344_0189	-0.783885	5.06871	0.154389	0.277297
SL1344_0190	SL1344_0190	-0.689597	7.18975	0.0584355	0.132882
SL1344_0191	SL1344_0191	-0.0266538	8.7927	0.908751	0.947921
SL1344_0192	SL1344_0192	-1.22562	8.87413	1.48129e-06	1.31486e-05
SL1344_0193	SL1344_0193	-1.59285	6.17343	0.00306093	0.0115362
SL1344_0194	SL1344_0194	-0.0939247	6.65922	0.768037	0.851358
SL1344_0195	SL1344_0195	-0.97367	6.83989	0.00357555	0.0132264
SL1344_0196	SL1344_0196	-0.775092	3.52318	0.641061	0.758515
SL1344_0197	SL1344_0197	1.21615	5.28262	0.094818	0.191637
SL1344_0202	SL1344_0202	0.985363	5.04728	0.13605	0.252546
SL1344_0203	SL1344_0203	-0.337222	7.36066	0.307752	0.45943
SL1344_0204	SL1344_0204	-0.707388	6.46646	0.0676475	0.148281
SL1344_0205	SL1344_0205	-0.335487	9.44322	0.165379	0.292578
SL1344_0206	SL1344_0206	-1.03445	5.30638	0.190888	0.322686
SL1344_0207	SL1344_0207	-1.59241	5.28503	0.0111578	0.0347586
SL1344_0208	SL1344_0208	-1.90488	6.39028	0.000376523	0.00185956
SL1344_0209	SL1344_0209	0.0411598	6.57364	0.9174	0.953176
SL1344_0210	SL1344_0210	1.47555	10.0351	1.18822e-07	1.24736e-06
SL1344_0211	SL1344_0211	1.54658	7.2121	0.000334444	0.00168801
SL1344_0212	SL1344_0212	0.515114	7.91243	0.0814146	0.170856
SL1344_0213	SL1344_0213	2.90325	8.68068	3.56843e-15	1.13942e-13
SL1344_0214	SL1344_0214	-0.10085	7.30473	0.743417	0.8327
SL1344_0215	SL1344_0215	-0.854947	6.63098	0.0285935	0.0749561
SL1344_0216	SL1344_0216	-1.17422	8.01413	2.28957e-05	0.00016048
SL1344_0217	SL1344_0217	-0.565666	11.4011	0.0187792	0.0536316
SL1344_0218	SL1344_0218	-0.295923	10.9083	0.151842	0.274332
SL1344_0219	SL1344_0219	-0.726583	8.14649	0.00880904	0.028384
SL1344_0220	SL1344_0220	-0.495421	9.14975	0.0290733	0.0759973
SL1344_0221	SL1344_0221	-1.1567	7.35239	0.000867427	0.00383872
SL1344_0222	SL1344_0222	-0.64037	8.49113	0.00953857	0.0303518
SL1344_0223	SL1344_0223	-0.799909	8.33977	0.0017035	0.00691935
SL1344_0224	SL1344_0224	-0.235852	9.70051	0.27337	0.42208
SL1344_0225	SL1344_0225	0.0939553	10.5246	0.653737	0.768964
SL1344_0226	SL1344_0226	1.02133	10.4408	2.01797e-05	0.00014341
SL1344_0227	SL1344_0227	0.366845	9.86153	0.0983138	0.197395
SL1344_0228	SL1344_0228	-0.364	8.65145	0.143351	0.262915
SL1344_0229	SL1344_0229	-0.0996358	8.8686	0.66063	0.773117
SL1344_0230	SL1344_0230	-0.971141	7.51174	0.00222177	0.00873135
SL1344_0231	SL1344_0231	-0.0262123	7.04039	0.931226	0.961549
SL1344_0232	SL1344_0232	-0.121551	9.39061	0.588879	0.716125
SL1344_0233	SL1344_0233	-0.62281	7.81323	0.0403106	0.0986418
SL1344_0234	SL1344_0234	-0.192051	6.55224	0.602734	0.727016
SL1344_0235	SL1344_0235	-1.28492	5.86278	0.00941748	0.0300914
SL1344_0236	SL1344_0236	-2.01897	4.49292	0.0447256	0.107388
SL1344_0237	SL1344_0237	-1.9252	5.61365	0.00119352	0.00504395
SL1344_0240	SL1344_0240	1.39122	6.21537	0.00041778	0.00203491
SL1344_0241	SL1344_0241	0.86211	5.17378	0.13337	0.249485
SL1344_0242	SL1344_0242	-0.738899	6.55222	0.085051	0.176314
SL1344_0243	SL1344_0243	-1.0862	7.80566	0.000364742	0.00180726
SL1344_0244	SL1344_0244	-0.429053	5.46638	0.338974	0.490281
SL1344_0245	SL1344_0245	-1.45914	6.10426	0.0013486	0.00561672
SL1344_0246	SL1344_0246	-0.855109	7.84135	0.00182055	0.00734935
SL1344_0247	SL1344_0247	-0.607808	5.99545	0.167652	0.294972
SL1344_0248	SL1344_0248	-1.98483	6.74731	0.000203836	0.00111576
SL1344_0249	SL1344_0249	-1.05709	5.8498	0.057419	0.131415
SL1344_rRNA0001	SL1344_rRNA0001	3.35043	9.80306	0.00665728	0.0225406
SL1344_tRNA0001	SL1344_tRNA0001	-1.44923	6.79949	0.00059167	0.00275076
SL1344_tRNA0002	SL1344_tRNA0002	-0.989303	8.23089	0.105341	0.207612
SL1344_rRNA0002	SL1344_rRNA0002	1.59169	7.69958	0.128801	0.242518
SL1344_tRNA0003	SL1344_tRNA0003	0.0777831	5.54238	0.895343	0.940289
SL1344_0250	SL1344_0250	-0.286429	6.12168	0.619107	0.740867
SL1344_0251	SL1344_0251	-0.317603	4.20817	0.683595	0.790536
SL1344_0252	SL1344_0252	-0.546061	4.56106	0.657058	0.77111
SL1344_0253	SL1344_0253	-0.975975	6.41552	0.0157401	0.0466728
SL1344_0254	SL1344_0254	-1.38747	4.72149	0.096431	0.194214
SL1344_0255	SL1344_0255	-0.914618	10.9272	3.92381e-05	0.00025922
SL1344_0256	SL1344_0256	-0.880679	5.29182	0.135639	0.252192
SL1344_0257	SL1344_0257	-0.396281	4.47317	0.558849	0.689083
SL1344_0258	SL1344_0258	-0.418901	5.51992	0.378694	0.529834
SL1344_0259	SL1344_0259	-0.363169	5.80667	0.411812	0.562374
SL1344_tRNA0004	SL1344_tRNA0004	-0.66638	8.00468	0.237635	0.380316
SL1344_0260	SL1344_0260	0.899343	4.05982	0.300373	0.451104
SL1344_0262	SL1344_0262	0.751382	4.26028	0.305106	0.456449
SL1344_0264	SL1344_0264	0.886825	3.61423	0.385962	0.536473
SL1344_0265	SL1344_0265	2.70812	3.79061	0.00108042	0.00462255
SL1344_0266	SL1344_0266	1.60516	4.85822	0.128727	0.242518
SL1344_0267	SL1344_0267	-0.179961	3.66536	0.918401	0.953442
SL1344_0268	SL1344_0268	0.29546	4.42326	0.777218	0.858412
SL1344_0270	SL1344_0270	2.49706	3.75515	0.0175963	0.0508853
SL1344_0272	SL1344_0272	1.11967	4.42648	0.278667	0.427725
SL1344_0273	SL1344_0273	4.58114	4.31117	0.0378069	0.0941559
SL1344_0274	SL1344_0274	5.43114	3.741	0.00541292	0.0189123
SL1344_0276	SL1344_0276	0.53541	4.10475	0.625938	0.745556
SL1344_0277	SL1344_0277	-4.8729	4.15555	0.0660862	0.145875
SL1344_0278	SL1344_0278	-0.377648	3.41561	0.823994	0.893823
SL1344_0279	SL1344_0279	0.0286209	3.32746	0.999904	1
SL1344_0280	SL1344_0280	-2.03047	5.69291	0.0354349	0.0892275
SL1344_0281	SL1344_0281	-1.92827	3.93819	0.404284	0.55506
SL1344_0282	SL1344_0282	3.09665	3.60604	0.0597611	0.13501
SL1344_0283	SL1344_0283	-4.99739	4.26664	0.0494732	0.116417
SL1344_0284	SL1344_0284	-1.94855	5.27444	0.148694	0.271045
SL1344_0286	SL1344_0286	-0.76509	7.17518	0.0895055	0.18348
SL1344_0286C	SL1344_0286C	0.149098	6.39372	0.735848	0.82684
SL1344_0288	SL1344_0288	-0.387984	5.64677	0.630025	0.749478
SL1344_0289	SL1344_0289	-0.15252	5.75926	0.839587	0.904715
SL1344_0291	SL1344_0291	0.0821438	4.48759	0.935056	0.964204
SL1344_0293	SL1344_0293	-0.320475	3.51736	0.808402	0.882885
SL1344_0294	SL1344_0294	-0.00924404	3.42045	0.999939	1
SL1344_0295	SL1344_0295	3.59529	7.66327	5.54609e-11	9.93645e-10
SL1344_0296	SL1344_0296	4.04114	5.32932	3.97039e-06	3.2426e-05
SL1344_0297	SL1344_0297	2.73352	7.52488	1.33514e-07	1.38891e-06
SL1344_0298	SL1344_0298	2.45574	5.72555	5.26482e-06	4.20271e-05
SL1344_0299	SL1344_0299	4.60219	6.24428	3.41018e-10	5.54063e-09
SL1344_0300	SL1344_0300	0.282299	6.4733	0.43185	0.577726
SL1344_0302	SL1344_0302	6.36008	9.1095	2.88281e-23	3.39875e-21
SL1344_0303	SL1344_0303	3.96324	6.89031	5.03055e-14	1.3345e-12
SL1344_0304	SL1344_0304	-0.446448	6.32969	0.294042	0.444695
SL1344_0305	SL1344_0305	3.02817	8.68818	1.71923e-15	5.77008e-14
SL1344_0306	SL1344_0306	-0.204863	7.11164	0.489356	0.627631
SL1344_0307	SL1344_0307	-0.506211	6.46756	0.203777	0.338866
SL1344_0308	SL1344_0308	-0.307149	5.77016	0.55388	0.684791
SL1344_0309	SL1344_0309	0.487988	7.30078	0.247182	0.390968
SL1344_0310	SL1344_0310	1.26601	7.24488	0.00665122	0.0225367
SL1344_0311	SL1344_0311	2.53969	7.43752	2.41849e-05	0.000168744
SL1344_0312	SL1344_0312	0.1901	8.426	0.417254	0.566776
SL1344_0313	SL1344_0313	-1.00875	6.4422	0.0212618	0.0588571
SL1344_0314	SL1344_0314	-0.811728	6.52382	0.0897084	0.183782
SL1344_0315	SL1344_0315	-0.99412	6.61971	0.0106604	0.0333446
SL1344_0316	SL1344_0316	1.98712	5.68288	0.000554955	0.00260642
SL1344_0317	SL1344_0317	-0.00357778	7.96993	0.989235	0.996823
SL1344_0318	SL1344_0318	0.0141418	7.00159	0.967423	0.983465
SL1344_tRNA0005	SL1344_tRNA0005	-0.680548	10.5924	0.476183	0.61589
SL1344_0320	SL1344_0320	-0.464846	3.54914	0.796519	0.873047
SL1344_0322	SL1344_0322	1.16208	6.22642	0.0171794	0.0499312
SL1344_0323	SL1344_0323	1.39512	3.84577	0.288078	0.439174
SL1344_0324	SL1344_0324	0.539225	3.92812	0.660546	0.773117
SL1344_0325	SL1344_0325	1.66759	3.5511	0.312261	0.462706
SL1344_0326	SL1344_0326	1.3363	4.04972	0.135618	0.252192
SL1344_0327	SL1344_0327	1.1228	4.51954	0.135209	0.2518
SL1344_0328	SL1344_0328	0.0478234	5.57759	0.921856	0.955528
SL1344_0331	SL1344_0331	1.95517	4.5138	0.107356	0.210681
SL1344_0332	SL1344_0332	2.17477	4.43313	0.0138184	0.0418558
SL1344_0333	SL1344_0333	-0.260306	4.93584	0.788145	0.867167
SL1344_0336	SL1344_0336	-0.591354	5.82782	0.201922	0.336878
SL1344_0337	SL1344_0337	-0.00104165	5.33226	0.998882	1
SL1344_0338	SL1344_0338	-0.996692	5.8523	0.0576323	0.131706
SL1344_0339	SL1344_0339	0.370542	6.10717	0.416489	0.56607
SL1344_0340	SL1344_0340	-0.683515	4.949	0.310659	0.462119
SL1344_0341	SL1344_0341	4.57964	3.93788	0.0443222	0.106587
SL1344_0342	SL1344_0342	-0.660334	4.41725	0.704944	0.804548
SL1344_0344	SL1344_0344	-5.48907	4.59139	0.0273186	0.0721072
SL1344_0345	SL1344_0345	-3.92552	3.65067	0.200607	0.335658
SL1344_0346	SL1344_0346	-4.91508	4.20721	0.0967191	0.194623
SL1344_0348	SL1344_0348	0.080214	4.60655	0.947214	0.971729
SL1344_0349	SL1344_0349	-3.84149	3.56596	0.198037	0.332153
SL1344_0351	SL1344_0351	1.7097	5.24765	0.00869849	0.0280868
SL1344_0352	SL1344_0352	-1.11431	6.76064	0.00143291	0.00593928
SL1344_0353	SL1344_0353	-0.679827	7.23478	0.0304388	0.0787162
SL1344_0355	SL1344_0355	0.184677	7.24901	0.91909	0.953729
SL1344_0356	SL1344_0356	-0.514846	5.54662	0.408765	0.559376
SL1344_0358	SL1344_0358	0.0836301	7.29617	0.783724	0.863129
SL1344_0359	SL1344_0359	0.355125	6.42933	0.428211	0.574194
SL1344_0360	SL1344_0360	1.45092	5.39156	0.0152017	0.0454976
SL1344_0362	SL1344_0362	1.13018	4.41079	0.266394	0.414651
SL1344_0363	SL1344_0363	-2.13898	4.00953	0.121724	0.23185
SL1344_0364	SL1344_0364	0.142706	3.79004	0.879297	0.931059
SL1344_0365	SL1344_0365	1.01523	4.09759	0.528259	0.660972
SL1344_0366	SL1344_0366	0.487174	4.98828	0.465869	0.607678
SL1344_0367	SL1344_0367	-0.730841	7.65471	0.00923069	0.0295357
SL1344_0368	SL1344_0368	0.17265	8.24746	0.489775	0.627976
SL1344_0369	SL1344_0369	-0.407787	4.85221	0.65891	0.772087
SL1344_0370	SL1344_0370	1.20105	5.60831	0.0163246	0.0480541
SL1344_0371	SL1344_0371	-0.631456	6.10771	0.169	0.296362
SL1344_0372	SL1344_0372	-0.0124447	5.99701	0.978497	0.989255
SL1344_0373	SL1344_0373	1.47799	5.91133	0.0358232	0.0900082
SL1344_0375	SL1344_0375	-0.647699	7.01438	0.0489382	0.115403
SL1344_0376	SL1344_0376	1.92653	4.44962	0.021618	0.0594828
SL1344_0377	SL1344_0377	0.719744	5.58266	0.599383	0.7243
SL1344_0379	SL1344_0379	1.49248	5.4044	0.00497114	0.0175555
SL1344_0380	SL1344_0380	2.04207	5.2903	0.00108074	0.00462255
SL1344_0381	SL1344_0381	-0.0787917	7.13186	0.794242	0.871373
SL1344_0382	SL1344_0382	0.122539	4.8676	0.846533	0.909854
SL1344_0383	SL1344_0383	-1.39163	6.58908	0.000356106	0.00177205
SL1344_0385	SL1344_0385	0.0701116	6.96718	0.828613	0.896884
SL1344_0387	SL1344_0387	-0.967267	6.40372	0.0250762	0.0672698
SL1344_0388	SL1344_0388	-0.8847	4.74122	0.348394	0.500129
SL1344_0389	SL1344_0389	0.781457	5.34883	0.175141	0.303771
SL1344_0390	SL1344_0390	-0.408794	5.96821	0.350383	0.502045
SL1344_0391	SL1344_0391	-0.698849	5.0086	0.263503	0.411584
SL1344_0392	SL1344_0392	1.65238	8.02139	3.0334e-07	2.99304e-06
SL1344_0393	SL1344_0393	2.12336	7.2705	1.47315e-08	1.82575e-07
SL1344_0394	SL1344_0394	-2.12267	8.97455	1.95254e-11	3.70481e-10
SL1344_0395	SL1344_0395	-1.71776	7.2712	1.17567e-06	1.05995e-05
SL1344_0396	SL1344_0396	-1.05071	5.91174	0.038643	0.0957847
SL1344_0397	SL1344_0397	2.3807	9.52419	3.49503e-13	8.07546e-12
SL1344_0398	SL1344_0398	-1.04393	5.55408	0.072117	0.155751
SL1344_0399	SL1344_0399	-1.20338	6.55826	0.00618529	0.0212874
SL1344_0400	SL1344_0400	-0.875815	7.85606	0.00173871	0.00705613
SL1344_0401	SL1344_0401	-1.02825	7.90585	0.00109301	0.00466222
SL1344_0402	SL1344_0402	-0.6191	8.82421	0.00802051	0.0261734
SL1344_0403	SL1344_0403	-0.406523	8.80413	0.0675347	0.148151
SL1344_0404	SL1344_0404	1.17528	5.22727	0.0188315	0.0537474
SL1344_0405	SL1344_0405	0.538639	5.0167	0.369826	0.5215
SL1344_0406	SL1344_0406	-0.441419	5.78115	0.311556	0.462523
SL1344_0407	SL1344_0407	-0.505438	6.02714	0.213946	0.351027
SL1344_0408	SL1344_0408	-1.57192	4.24936	0.104479	0.206267
SL1344_0409	SL1344_0409	2.2278	7.84802	1.92402e-09	2.7474e-08
SL1344_0410	SL1344_0410	3.41192	8.68673	2.80738e-16	1.0164e-14
SL1344_0411	SL1344_0411	1.48336	8.52337	3.06094e-07	3.01375e-06
SL1344_0412	SL1344_0412	1.73651	8.95523	4.8439e-08	5.44553e-07
SL1344_0413	SL1344_0413	0.398777	7.38469	0.219145	0.357316
SL1344_0414	SL1344_0414	-0.112418	6.68586	0.789634	0.868399
SL1344_0415	SL1344_0415	-0.0512515	6.07392	0.900535	0.943418
SL1344_0416	SL1344_0416	-0.217044	7.54214	0.444475	0.589301
SL1344_0417	SL1344_0417	-0.0981579	7.63799	0.764809	0.849199
SL1344_0419	SL1344_0419	-1.34932	7.12979	0.000272615	0.0014228
SL1344_0420	SL1344_0420	0.933369	4.50286	0.246338	0.390298
SL1344_0421	SL1344_0421	2.08355	3.46632	0.102063	0.202803
SL1344_0422	SL1344_0422	1.12423	4.37275	0.326998	0.47868
SL1344_0423	SL1344_0423	2.11962	4.35133	0.00597839	0.0206371
SL1344_0424	SL1344_0424	-2.35045	4.70737	0.0725178	0.156323
SL1344_0425	SL1344_0425	0.581884	3.80494	0.697155	0.800257
SL1344_0426	SL1344_0426	2.41308	3.23596	0.130219	0.244386
SL1344_0427	SL1344_0427	-1.48705	4.80778	0.0619712	0.138591
SL1344_0428	SL1344_0428	0.173211	5.98096	0.682922	0.790155
SL1344_0429	SL1344_0429	-0.600348	6.5644	0.105552	0.207938
SL1344_0430	SL1344_0430	0.0401042	6.16822	0.917935	0.953176
SL1344_0430A	SL1344_0430A	-5.11613	3.62413	0.0535752	0.124288
SL1344_0431	SL1344_0431	0.865028	6.11226	0.210161	0.346972
SL1344_0432	SL1344_0432	0.270668	6.13742	0.712378	0.808769
SL1344_0433	SL1344_0433	-1.10988	8.25302	3.3433e-05	0.00022442
SL1344_0434	SL1344_0434	-0.713396	7.27874	0.0235154	0.063766
SL1344_0435	SL1344_0435	-0.869876	7.43946	0.00633165	0.0216132
SL1344_0436	SL1344_0436	-1.19588	9.38708	6.50791e-06	5.11511e-05
SL1344_0437	SL1344_0437	-1.1883	9.11829	4.04389e-06	3.28796e-05
SL1344_0438	SL1344_0438	-1.40935	5.40591	0.0070687	0.0236377
SL1344_0439	SL1344_0439	-1.56832	5.07199	0.00797	0.0260641
SL1344_0440	SL1344_0440	-0.218128	6.47678	0.575233	0.704748
SL1344_0441	SL1344_0441	-1.3516	10.166	8.43695e-07	7.83699e-06
SL1344_0442	SL1344_0442	-0.77834	8.45448	0.00358079	0.0132325
SL1344_0443	SL1344_0443	0.166297	10.184	0.422827	0.570475
SL1344_0444	SL1344_0444	0.975818	9.97207	1.9027e-05	0.000136483
SL1344_0446	SL1344_0446	0.442384	9.00353	0.054289	0.125564
SL1344_0448	SL1344_0448	1.77571	4.12082	0.0979793	0.196815
SL1344_0449	SL1344_0449	0.218761	6.61923	0.518169	0.651052
SL1344_0450	SL1344_0450	1.64825	4.6622	0.0359034	0.0901113
SL1344_0451	SL1344_0451	-1.01142	4.67084	0.198078	0.332153
SL1344_0452	SL1344_0452	-3.46128	6.73824	1.01156e-11	2.05804e-10
SL1344_0453	SL1344_0453	-0.55644	6.93191	0.117396	0.225597
SL1344_0454	SL1344_0454	-1.39259	7.51768	0.000231786	0.00124504
SL1344_0455	SL1344_0455	-1.49608	7.14376	0.000557488	0.00261298
SL1344_0456	SL1344_0456	-3.24044	5.01195	0.327481	0.479082
SL1344_0457	SL1344_0457	0.489531	6.46421	0.406902	0.557656
SL1344_0458	SL1344_0458	-0.864257	6.05672	0.0552134	0.127318
SL1344_0459	SL1344_0459	-0.759382	6.57828	0.027377	0.07222
SL1344_0460	SL1344_0460	-0.834071	5.2199	0.179606	0.308645
SL1344_0461	SL1344_0461	-0.352751	5.88438	0.395511	0.546606
SL1344_0464	SL1344_0464	-1.3411	5.40579	0.202699	0.337563
SL1344_0465	SL1344_0465	0.190149	7.02301	0.61528	0.737309
SL1344_0467	SL1344_0467	0.700561	7.26045	0.0326584	0.083193
SL1344_0468	SL1344_0468	-0.710914	9.32878	0.00237439	0.00922861
SL1344_0469	SL1344_0469	-0.297765	8.001	0.233245	0.375248
SL1344_0470	SL1344_0470	-2.10622	6.71599	1.95169e-06	1.68682e-05
SL1344_0471	SL1344_0471	-2.08121	7.85426	6.23601e-09	8.19234e-08
SL1344_0472	SL1344_0472	-0.613607	6.24293	0.243993	0.387824
SL1344_0474	SL1344_0474	0.153955	5.78765	0.730821	0.8228
SL1344_0476	SL1344_0476	-0.561579	6.69401	0.140232	0.258225
SL1344_0477	SL1344_0477	-1.07663	8.35137	3.27573e-05	0.000220524
SL1344_0478	SL1344_0478	-1.1155	6.92038	0.00328664	0.0122563
SL1344_0479	SL1344_0479	-0.752292	7.01395	0.0387715	0.0959479
SL1344_0480	SL1344_0480	0.359477	7.58615	0.185663	0.315827
SL1344_0481	SL1344_0481	-1.8981	7.72969	2.51111e-08	2.99121e-07
SL1344_0482	SL1344_0482	-0.0657446	5.93031	0.901341	0.943832
SL1344_0484	SL1344_0484	-1.32141	6.68568	0.00234423	0.00911909
SL1344_0485	SL1344_0485	-1.48136	8.0366	6.39313e-07	6.04848e-06
SL1344_0486	SL1344_0486	-2.48751	4.21075	0.00848893	0.0275456
SL1344_0487	SL1344_0487	0.797758	6.71898	0.0337173	0.0855114
SL1344_0488	SL1344_0488	-0.166764	6.28013	0.665053	0.776711
SL1344_0489	SL1344_0489	-0.541358	5.68513	0.310642	0.462119
SL1344_0490	SL1344_0490	-4.47784	4.43701	0.109116	0.213496
SL1344_0491	SL1344_0491	-3.62141	6.56653	4.07803e-10	6.55621e-09
SL1344_0492	SL1344_0492	-0.539119	6.15082	0.21979	0.357987
SL1344_0493	SL1344_0493	-0.590006	5.32125	0.353179	0.504921
SL1344_0494	SL1344_0494	0.344936	6.52567	0.410344	0.561035
SL1344_0495	SL1344_0495	-1.36495	4.03226	0.217672	0.355417
SL1344_0496	SL1344_0496	-1.74806	4.64085	0.0419984	0.101945
SL1344_0497	SL1344_0497	-0.0290932	6.03084	0.93828	0.966053
SL1344_0498	SL1344_0498	-1.06186	5.75933	0.0407968	0.0995139
SL1344_0499	SL1344_0499	-1.02418	5.26652	0.0661163	0.145875
SL1344_0500	SL1344_0500	-0.402788	6.75208	0.40346	0.554437
SL1344_0501	SL1344_0501	-0.818647	7.6074	0.0138344	0.0418767
SL1344_0502	SL1344_0502	-1.43293	5.66244	0.0271318	0.071788
SL1344_0503	SL1344_0503	-2.16189	5.22702	0.00211366	0.00837811
SL1344_0504	SL1344_0504	-3.20778	5.05162	0.000134592	0.000770678
SL1344_0505	SL1344_0505	-2.07494	4.75241	0.00524689	0.0184021
SL1344_0506	SL1344_0506	-0.479758	6.73664	0.263743	0.411584
SL1344_0507	SL1344_0507	-0.0594483	4.79415	0.96492	0.98258
SL1344_0508	SL1344_0508	2.89123	4.26781	0.00144023	0.00595638
SL1344_0509	SL1344_0509	-0.10341	6.26158	0.786301	0.865552
SL1344_0510	SL1344_0510	0.578275	4.18684	0.523225	0.655881
SL1344_0511	SL1344_0511	0.17221	3.44423	0.925742	0.957917
SL1344_0512	SL1344_0512	-3.66326	3.55254	0.242202	0.385345
SL1344_0513	SL1344_0513	0.0859684	3.99143	0.955413	0.978021
SL1344_0515	SL1344_0515	-0.0453521	3.9712	1	1
SL1344_0516	SL1344_0516	-4.73725	4.67922	0.0619148	0.138532
SL1344_0518	SL1344_0518	0.955832	3.56417	0.533953	0.666608
SL1344_0519	SL1344_0519	-0.0437621	5.11537	0.933871	0.963199
SL1344_0520	SL1344_0520	0.454948	3.74058	0.670456	0.780247
SL1344_0522	SL1344_0522	3.39571	4.40702	0.000708817	0.00323322
SL1344_0523	SL1344_0523	0.787832	3.47358	0.603218	0.727214
SL1344_0525	SL1344_0525	-1.89343	4.15671	0.0834228	0.173929
SL1344_0526	SL1344_0526	-0.462544	7.54504	0.135581	0.252192
SL1344_0527	SL1344_0527	-1.03231	5.73122	0.0467398	0.11141
SL1344_0528	SL1344_0528	-0.818977	5.44247	0.101928	0.202764
SL1344_0529	SL1344_0529	-0.443402	7.73232	0.105867	0.20838
SL1344_0530	SL1344_0530	-1.14889	7.77964	0.000100633	0.000590946
SL1344_0531	SL1344_0531	0.486299	4.2652	0.559044	0.689137
SL1344_0532	SL1344_0532	-1.29118	3.74336	0.279214	0.42837
SL1344_0533	SL1344_0533	0.353704	3.67553	0.762083	0.847209
SL1344_0535	SL1344_0535	-1.05942	7.54	0.000853813	0.00379307
SL1344_0536	SL1344_0536	-6.95387	3.98273	0.00103278	0.00445891
SL1344_0539	SL1344_0539	0.545116	4.43006	0.456846	0.60068
SL1344_0540	SL1344_0540	0.763235	3.91716	0.604392	0.727903
SL1344_0541	SL1344_0541	-2.40087	3.73992	0.0725811	0.156386
SL1344_0545	SL1344_0545	2.25562	3.25239	0.171631	0.299719
SL1344_tRNA0006	SL1344_tRNA0006	-1.49759	6.0344	0.245219	0.389337
SL1344_0547	SL1344_0547	-2.22732	4.54182	0.0272202	0.0719158
SL1344_0548	SL1344_0548	-0.334833	3.44159	0.728813	0.821485
SL1344_0550A	SL1344_0550A	-2.24325	3.99135	0.0968422	0.194786
SL1344_0552	SL1344_0552	-0.644627	4.75688	0.466227	0.607973
SL1344_0555	SL1344_0555	-1.02679	5.97266	0.0205647	0.0574812
SL1344_0556	SL1344_0556	-0.323344	7.37887	0.328785	0.480284
SL1344_0557	SL1344_0557	-0.293867	6.02722	0.47229	0.61327
SL1344_0558	SL1344_0558	3.79101	7.96753	5.65779e-13	1.269e-11
SL1344_0559	SL1344_0559	1.78279	6.4933	0.000360563	0.00179229
SL1344_0566	SL1344_0566	0.419429	5.35541	0.438731	0.584889
SL1344_0567	SL1344_0567	-0.663401	4.37946	0.514788	0.649025
SL1344_0568	SL1344_0568	-0.213448	6.06723	0.662233	0.774204
SL1344_0569	SL1344_0569	-0.360233	5.52182	0.695716	0.799326
SL1344_0571	SL1344_0571	2.18284	5.19463	0.000424987	0.00206345
SL1344_0572	SL1344_0572	1.68369	4.59183	0.010482	0.0328313
SL1344_0573	SL1344_0573	0.260387	8.05992	0.428802	0.574574
SL1344_0574	SL1344_0574	-0.855869	8.14243	0.0035119	0.0130119
SL1344_0576	SL1344_0576	1.19466	8.59529	1.12766e-05	8.37638e-05
SL1344_0577	SL1344_0577	-1.62911	6.59381	0.000369555	0.00182908
SL1344_0578	SL1344_0578	-1.97171	5.58725	0.000395615	0.00194341
SL1344_0579	SL1344_0579	-2.65692	6.15964	2.24197e-06	1.91254e-05
SL1344_0580	SL1344_0580	-2.30443	7.19645	9.58598e-08	1.01793e-06
SL1344_0581	SL1344_0581	-1.47447	6.72875	0.000944928	0.00413002
SL1344_0582	SL1344_0582	-0.431215	6.85548	0.291647	0.443107
SL1344_0583	SL1344_0583	-0.2233	6.97318	0.509927	0.644499
SL1344_0584	SL1344_0584	0.972804	6.6204	0.00482553	0.0170807
SL1344_0585	SL1344_0585	2.89318	5.72315	9.3299e-07	8.57978e-06
SL1344_0586	SL1344_0586	3.93794	4.71644	8.84121e-06	6.71932e-05
SL1344_0587	SL1344_0587	2.76211	4.83704	0.000939568	0.00411987
SL1344_0588	SL1344_0588	2.166	9.79821	1.60188e-12	3.42578e-11
SL1344_0590	SL1344_0590	-0.816081	6.87502	0.0820912	0.171649
SL1344_0591	SL1344_0591	-0.271552	5.72755	0.61134	0.733735
SL1344_0592	SL1344_0592	1.36815	4.89101	0.0487365	0.115214
SL1344_0593	SL1344_0593	0.632836	4.98913	0.358924	0.511097
SL1344_0594	SL1344_0594	-0.241872	4.7499	0.69546	0.799241
SL1344_0595	SL1344_0595	-0.630753	6.00108	0.157606	0.281425
SL1344_0596	SL1344_0596	-1.06495	8.28945	6.39774e-05	0.000399143
SL1344_0597	SL1344_0597	-0.417307	6.33376	0.31114	0.462523
SL1344_0598	SL1344_0598	1.16771	3.63361	0.193288	0.325903
SL1344_0599	SL1344_0599	2.22499	4.39535	0.0227597	0.0620327
SL1344_0600	SL1344_0600	-2.83458	3.7025	0.377806	0.529135
SL1344_0601	SL1344_0601	-1.36626	4.9471	0.0960842	0.19377
SL1344_0602	SL1344_0602	0.858352	8.10828	0.00222789	0.00874793
SL1344_0603	SL1344_0603	-0.864732	4.85142	0.466964	0.608307
SL1344_0604	SL1344_0604	0.579443	6.90889	0.0750983	0.160531
SL1344_0605	SL1344_0605	2.54047	8.82077	8.92888e-14	2.28083e-12
SL1344_0606	SL1344_0606	-0.392637	5.49856	0.492414	0.630322
SL1344_0613	SL1344_0613	0.639367	5.45356	0.183607	0.313256
SL1344_0614	SL1344_0614	1.43412	4.41198	0.0437289	0.105491
SL1344_0615	SL1344_0615	-0.721616	4.28743	0.42179	0.570074
SL1344_0616	SL1344_0616	2.85947	7.58216	3.27186e-12	6.80725e-11
SL1344_0618	SL1344_0618	-1.24077	4.89869	0.102554	0.203338
SL1344_0619	SL1344_0619	-0.336441	5.25018	0.686445	0.792039
SL1344_0621	SL1344_0621	-1.70868	7.23523	7.93618e-06	6.07164e-05
SL1344_0622	SL1344_0622	-0.213545	5.08609	0.732713	0.824123
SL1344_0623	SL1344_0623	-0.0134176	5.46075	0.979562	0.990049
SL1344_0625	SL1344_0625	-0.79876	8.1153	0.0030087	0.0113673
SL1344_0626	SL1344_0626	-0.495021	6.71833	0.150183	0.272511
SL1344_0627	SL1344_0627	-0.461923	6.03841	0.276303	0.425417
SL1344_0628	SL1344_0628	-0.860533	6.81793	0.0183425	0.052571
SL1344_0629	SL1344_0629	-0.506087	6.65297	0.141573	0.260277
SL1344_0630	SL1344_0630	-0.613817	7.00974	0.0529304	0.123114
SL1344_0631	SL1344_0631	0.487909	5.22215	0.556395	0.686609
SL1344_0632	SL1344_0632	1.16715	4.52153	0.19433	0.327419
SL1344_0633	SL1344_0633	-2.8848	5.01758	0.000437056	0.00211091
SL1344_0634	SL1344_0634	-0.216789	6.75609	0.515745	0.649697
SL1344_0635	SL1344_0635	-0.244977	7.33339	0.412115	0.56262
SL1344_0636	SL1344_0636	-0.576977	8.81784	0.0147404	0.0442692
SL1344_0638	SL1344_0638	-0.374267	4.04285	0.764981	0.849199
SL1344_0639	SL1344_0639	-3.47216	6.02753	2.25868e-05	0.000158556
SL1344_0640	SL1344_0640	-1.08126	6.56971	0.0186756	0.0533689
SL1344_0641	SL1344_0641	1.16776	6.31388	0.00972762	0.0308679
SL1344_0642	SL1344_0642	0.377582	4.39934	0.668431	0.778881
SL1344_0643	SL1344_0643	-3.6913	3.72324	0.24931	0.393521
SL1344_0644	SL1344_0644	0.877391	3.74156	0.502704	0.638517
SL1344_0645	SL1344_0645	2.41225	3.50798	0.0551881	0.127318
SL1344_0647	SL1344_0647	-0.788365	5.34229	0.31212	0.462706
SL1344_0648	SL1344_0648	2.48035	4.33302	0.0407652	0.0994897
SL1344_0649	SL1344_0649	1.93941	5.04714	0.00256895	0.00990113
SL1344_0650	SL1344_0650	2.12632	5.46693	0.000162608	0.000906266
SL1344_0651	SL1344_0651	1.7153	7.25775	5.30551e-06	4.22786e-05
SL1344_0652	SL1344_0652	1.0269	6.9372	0.00190695	0.00765111
SL1344_0653	SL1344_0653	1.78978	7.25295	8.56693e-07	7.936e-06
SL1344_0654	SL1344_0654	0.32661	10.0979	0.115406	0.222676
SL1344_0655	SL1344_0655	-0.085291	7.08681	0.780342	0.860641
SL1344_0656	SL1344_0656	0.177355	7.63943	0.538989	0.671266
SL1344_0657	SL1344_0657	-0.367433	6.39976	0.301058	0.451783
SL1344_0658	SL1344_0658	0.182614	7.67561	0.504978	0.640697
SL1344_0659	SL1344_0659	0.613691	8.14031	0.0163565	0.048075
SL1344_0660	SL1344_0660	0.0684934	6.20991	0.871557	0.927564
SL1344_0661	SL1344_0661	-1.87184	4.44886	0.0188927	0.0538553
SL1344_tRNA0007	SL1344_tRNA0007	-1.60691	7.54853	0.106605	0.209564
SL1344_tRNA0008	SL1344_tRNA0008	-1.30977	7.69142	0.100529	0.200884
SL1344_tRNA0009	SL1344_tRNA0009	-1.6274	5.523	0.0581874	0.132556
SL1344_tRNA0010	SL1344_tRNA0010	-2.29249	6.55858	0.000185914	0.00102253
SL1344_tRNA0011	SL1344_tRNA0011	-1.84316	7.37164	6.91996e-06	5.37447e-05
SL1344_tRNA0012	SL1344_tRNA0012	-0.415835	11.2937	0.722083	0.81616
SL1344_tRNA0013	SL1344_tRNA0013	-1.99379	7.87296	8.16328e-09	1.04846e-07
SL1344_0662	SL1344_0662	-0.143322	6.81075	0.706266	0.805209
SL1344_0663	SL1344_0663	-1.41684	6.26783	0.000650358	0.00300537
SL1344_0664	SL1344_0664	-0.0133346	7.08515	0.968308	0.983712
SL1344_0665	SL1344_0665	0.543304	7.4502	0.0764574	0.162873
SL1344_0666	SL1344_0666	2.09527	6.59534	5.23799e-07	5.00712e-06
SL1344_0667	SL1344_0667	0.331005	7.06072	0.414676	0.564775
SL1344_0668	SL1344_0668	-1.19145	8.32087	9.36008e-06	7.09023e-05
SL1344_0669	SL1344_0669	-1.48998	4.91771	0.0287506	0.075282
SL1344_0671	SL1344_0671	0.883792	4.88347	0.220541	0.359082
SL1344_0672	SL1344_0672	0.939658	3.90804	0.461328	0.60355
SL1344_0673	SL1344_0673	0.728797	4.24052	0.483466	0.622508
SL1344_0674	SL1344_0674	-0.668727	5.37472	0.2696	0.418226
SL1344_0675	SL1344_0675	-0.388158	8.50238	0.10631	0.209164
SL1344_0676	SL1344_0676	-0.461809	7.66436	0.0998976	0.199969
SL1344_0678	SL1344_0678	-1.90419	5.44007	0.0019177	0.00768081
SL1344_0679	SL1344_0679	-0.351756	7.32305	0.27336	0.42208
SL1344_0680	SL1344_0680	-0.651137	8.13389	0.0100256	0.0316604
SL1344_0681	SL1344_0681	0.435289	3.88011	0.759599	0.84547
SL1344_0682	SL1344_0682	1.36578	4.2387	0.293073	0.443564
SL1344_0683	SL1344_0683	0.302459	4.08747	0.806346	0.881378
SL1344_0684	SL1344_0684	0.574218	6.34616	0.199221	0.333705
SL1344_0685	SL1344_0685	0.673013	7.13274	0.290485	0.441975
SL1344_0686	SL1344_0686	0.430524	5.12752	0.642257	0.758761
SL1344_0687	SL1344_0687	0.297135	6.24636	0.763876	0.848792
SL1344_0688	SL1344_0688	1.13343	7.6749	0.394556	0.546108
SL1344_0690	SL1344_0690	0.490661	5.39697	0.435427	0.581983
SL1344_0691	SL1344_0691	-2.52187	6.36722	1.98828e-07	2.01368e-06
SL1344_0692	SL1344_0692	-0.269819	7.18226	0.343972	0.495483
SL1344_0693	SL1344_0693	-0.221656	5.5963	0.680709	0.788586
SL1344_0694	SL1344_0694	0.386149	6.26272	0.328963	0.480284
SL1344_0695	SL1344_0695	0.289074	5.73707	0.532753	0.665471
SL1344_0697	SL1344_0697	-0.224566	5.06374	0.674138	0.783343
SL1344_0698	SL1344_0698	-2.73149	3.26199	0.42428	0.571758
SL1344_0699	SL1344_0699	-0.603197	3.46245	0.709015	0.806744
SL1344_0700	SL1344_0700	0.248602	3.47153	0.861844	0.921028
SL1344_0703	SL1344_0703	4.56169	3.59718	0.0402183	0.0984684
SL1344_0706	SL1344_0706	-1.84126	3.88211	0.212664	0.349712
SL1344_0708	SL1344_0708	0.563214	4.18165	0.604115	0.727903
SL1344_0710	SL1344_0710	-0.877585	5.7868	0.0860996	0.177766
SL1344_0711	SL1344_0711	-0.189137	4.16418	0.863645	0.921737
SL1344_0712	SL1344_0712	-0.567969	8.43723	0.0315668	0.0810862
SL1344_0714	SL1344_0714	3.41424	7.48102	1.05383e-13	2.66236e-12
SL1344_0715	SL1344_0715	2.70546	7.06135	4.55601e-08	5.13445e-07
SL1344_0716	SL1344_0716	2.25371	8.29331	1.83952e-08	2.2555e-07
SL1344_0717	SL1344_0717	1.58738	8.04406	2.42783e-07	2.43207e-06
SL1344_0718	SL1344_0718	0.355711	9.97826	0.101999	0.202764
SL1344_0719	SL1344_0719	-0.933849	9.6615	6.76474e-05	0.000419195
SL1344_0720	SL1344_0720	-1.5971	9.42183	2.28923e-09	3.23873e-08
SL1344_0721	SL1344_0721	-1.88822	8.71541	4.76339e-10	7.55244e-09
SL1344_0722	SL1344_0722	-0.943581	9.01211	0.000453616	0.00217944
SL1344_0723	SL1344_0723	-0.610706	8.518	0.0246486	0.0662773
SL1344_0726	SL1344_0726	-0.223304	6.51587	0.554718	0.684908
SL1344_0727	SL1344_0727	-0.223553	7.51943	0.477103	0.61656
SL1344_0728	SL1344_0728	0.281104	7.17725	0.447764	0.592466
SL1344_0729	SL1344_0729	-0.303399	7.19153	0.435643	0.581983
SL1344_0730	SL1344_0730	-0.172448	9.28026	0.44382	0.588979
SL1344_0731	SL1344_0731	-0.484222	9.59953	0.0368248	0.0920719
SL1344_0732	SL1344_0732	0.456184	7.85546	0.164472	0.291311
SL1344_tRNA0014	SL1344_tRNA0014	-1.9842	9.48366	2.77257e-05	0.000190557
SL1344_tRNA0015	SL1344_tRNA0015	-2.4983	7.21214	9.73703e-08	1.03159e-06
SL1344_tRNA0016	SL1344_tRNA0016	-2.62373	5.37889	0.000279649	0.0014562
SL1344_tRNA0017	SL1344_tRNA0017	-1.65774	6.70228	5.71479e-05	0.000362936
SL1344_tRNA0018	SL1344_tRNA0018	-1.06997	5.00175	0.247072	0.390928
SL1344_0733	SL1344_0733	-2.2684	4.9934	0.0817482	0.17108
SL1344_0734	SL1344_0734	0.530455	5.47388	0.37091	0.522022
SL1344_0735	SL1344_0735	-2.37907	4.51515	0.00641812	0.0218759
SL1344_0736	SL1344_0736	-0.976245	5.04987	0.0927656	0.188773
SL1344_0737	SL1344_0737	-1.35352	7.75624	2.86028e-05	0.000195999
SL1344_0738	SL1344_0738	1.97218	4.20057	0.0809667	0.170148
SL1344_0739	SL1344_0739	3.04022	4.65837	1.77796e-05	0.000128337
SL1344_0740	SL1344_0740	0.342218	4.62335	0.622411	0.7432
SL1344_0741	SL1344_0741	0.211231	3.70721	0.908314	0.947896
SL1344_0746	SL1344_0746	0.554296	4.21438	0.717165	0.812399
SL1344_0747	SL1344_0747	2.60982	4.96567	0.000178961	0.000990207
SL1344_0748	SL1344_0748	-0.068905	4.38786	0.95827	0.979139
SL1344_0749	SL1344_0749	-0.286202	9.52662	0.180308	0.309349
SL1344_0750	SL1344_0750	0.505654	5.65918	0.288166	0.439174
SL1344_0751	SL1344_0751	-0.62422	5.65699	0.223448	0.361893
SL1344_0752	SL1344_0752	-1.19341	4.58208	0.162318	0.28805
SL1344_0753	SL1344_0753	0.859123	5.52056	0.165464	0.292617
SL1344_0754	SL1344_0754	-1.30019	3.98987	0.371592	0.522182
SL1344_0755	SL1344_0755	-1.98116	7.62092	4.12337e-08	4.71624e-07
SL1344_0756	SL1344_0756	-0.546214	5.63821	0.333143	0.484131
SL1344_0758	SL1344_0758	1.05602	7.52544	0.000709508	0.00323322
SL1344_0759	SL1344_0759	0.501515	6.88255	0.158699	0.283108
SL1344_0760	SL1344_0760	-0.32815	6.64111	0.342293	0.493994
SL1344_0761	SL1344_0761	0.246962	4.86737	0.665015	0.776711
SL1344_0762	SL1344_0762	0.277774	6.58627	0.473953	0.614847
SL1344_0763	SL1344_0763	-0.861675	6.0352	0.0667256	0.146796
SL1344_0764	SL1344_0764	3.11923	6.61776	3.87619e-11	7.10069e-10
SL1344_0765	SL1344_0765	2.44094	5.89127	3.52414e-05	0.000235181
SL1344_0766	SL1344_0766	2.67016	5.49069	4.75713e-06	3.81733e-05
SL1344_0767	SL1344_0767	3.35992	7.45952	1.54318e-11	3.00659e-10
SL1344_0768	SL1344_0768	2.33934	7.18952	2.77362e-08	3.27844e-07
SL1344_0769	SL1344_0769	2.88924	6.52702	6.22911e-07	5.90546e-06
SL1344_0770	SL1344_0770	3.32128	8.21816	8.10368e-14	2.0933e-12
SL1344_0771	SL1344_0771	3.97934	7.73104	1.30677e-14	3.73202e-13
SL1344_0772	SL1344_0772	3.46183	6.99353	2.80707e-09	3.92307e-08
SL1344_0773	SL1344_0773	3.56177	6.7134	2.0198e-10	3.45244e-09
SL1344_0774	SL1344_0774	3.64482	6.53631	1.51688e-09	2.20019e-08
SL1344_0775	SL1344_0775	-0.70517	8.57131	0.0146239	0.0439483
SL1344_0776	SL1344_0776	1.0002	8.76967	3.51217e-05	0.000234723
SL1344_0777	SL1344_0777	-2.58545	5.36829	0.000578821	0.00269374
SL1344_0778	SL1344_0778	-2.40147	5.27626	0.000777795	0.00349932
SL1344_0779	SL1344_0779	-1.00931	4.47477	0.163523	0.289965
SL1344_0780	SL1344_0780	-2.44672	3.61006	0.0897328	0.183782
SL1344_0782	SL1344_0782	0.449618	4.10901	0.55094	0.681706
SL1344_0783	SL1344_0783	-0.058007	7.22706	0.831772	0.899245
SL1344_0785	SL1344_0785	1.91342	3.4853	0.267864	0.416234
SL1344_0786	SL1344_0786	-0.366695	3.47518	0.836213	0.902348
SL1344_0787	SL1344_0787	1.31813	5.12142	0.0110313	0.0344282
SL1344_0788	SL1344_0788	-1.62355	4.23863	0.154921	0.277813
SL1344_0789	SL1344_0789	0.600363	3.88479	0.565637	0.695401
SL1344_0790	SL1344_0790	2.18827	8.52448	1.39377e-08	1.73674e-07
SL1344_0791	SL1344_0791	-0.832289	5.91037	0.0688426	0.150113
SL1344_0792	SL1344_0792	-0.100901	5.71073	0.825072	0.894592
SL1344_0793	SL1344_0793	0.550875	6.46026	0.106589	0.209564
SL1344_0794	SL1344_0794	0.231101	6.0903	0.50455	0.640509
SL1344_0795	SL1344_0795	0.177263	5.35229	0.686871	0.792146
SL1344_0796	SL1344_0796	-2.92059	6.73446	6.94202e-08	7.52816e-07
SL1344_0797	SL1344_0797	-1.26596	7.22023	0.000378987	0.00186972
SL1344_0798	SL1344_0798	-0.825754	5.8414	0.0949128	0.191744
SL1344_0801	SL1344_0801	-0.652723	5.35995	0.36842	0.520429
SL1344_0802	SL1344_0802	0.132319	5.69213	0.807428	0.88226
SL1344_0803	SL1344_0803	0.265396	7.67258	0.427878	0.574194
SL1344_0804	SL1344_0804	-0.060148	7.22768	0.877315	0.929575
SL1344_0805	SL1344_0805	0.319393	9.50786	0.204398	0.339408
SL1344_0806	SL1344_0806	0.925962	8.59027	0.000747761	0.00339073
SL1344_0807	SL1344_0807	-7.24049	4.53454	0.000287344	0.00149458
SL1344_0808	SL1344_0808	-0.957026	10.0347	0.000103243	0.000604818
SL1344_0809	SL1344_0809	-1.32592	5.57862	0.0499743	0.117411
SL1344_0810	SL1344_0810	-0.768601	6.22039	0.187788	0.318733
SL1344_0811	SL1344_0811	-0.27777	6.6669	0.587471	0.715404
SL1344_0812	SL1344_0812	-1.56596	6.57403	0.000227739	0.0012276
SL1344_0813	SL1344_0813	-0.365927	8.80371	0.117411	0.225597
SL1344_0814	SL1344_0814	0.139612	5.75784	0.905078	0.946236
SL1344_0817	SL1344_0817	-0.183817	3.92964	0.854721	0.915872
SL1344_0818	SL1344_0818	-1.05988	6.88646	0.00952536	0.0303307
SL1344_0819	SL1344_0819	1.91491	3.90496	0.175726	0.304314
SL1344_0821	SL1344_0821	-0.835456	5.08536	0.23597	0.378262
SL1344_0822	SL1344_0822	-0.60913	5.81532	0.203981	0.33906
SL1344_0823	SL1344_0823	-0.193872	6.136	0.621748	0.742931
SL1344_0824	SL1344_0824	-0.0433268	6.23243	0.917555	0.953176
SL1344_0825	SL1344_0825	0.403229	5.4908	0.407326	0.558071
SL1344_0826	SL1344_0826	0.371658	4.86064	0.505705	0.641443
SL1344_0827	SL1344_0827	0.22828	4.632	0.707525	0.805719
SL1344_0828	SL1344_0828	-1.57273	6.31376	0.00190158	0.00763621
SL1344_0829	SL1344_0829	1.67567	7.34106	0.00113925	0.00484128
SL1344_0830	SL1344_0830	2.83081	4.97615	0.000796074	0.00357805
SL1344_0831	SL1344_0831	4.72402	5.29071	5.18559e-08	5.81546e-07
SL1344_0832	SL1344_0832	3.03644	5.54437	9.02018e-05	0.000537238
SL1344_0833	SL1344_0833	0.99774	6.02152	0.101508	0.202311
SL1344_0834	SL1344_0834	0.716858	5.80453	0.289805	0.441087
SL1344_0835	SL1344_0835	4.99213	8.124	1.43351e-19	8.45036e-18
SL1344_0836	SL1344_0836	3.88681	6.98243	1.78866e-11	3.42677e-10
SL1344_0837	SL1344_0837	-0.693091	5.01337	0.659854	0.772985
SL1344_0838	SL1344_0838	0.632292	7.02877	0.0524229	0.122108
SL1344_0839	SL1344_0839	2.17735	8.13306	4.95982e-10	7.81001e-09
SL1344_0840	SL1344_0840	0.0685712	7.19372	0.835096	0.901504
SL1344_0841	SL1344_0841	1.79527	6.7025	4.3762e-06	3.53634e-05
SL1344_0842	SL1344_0842	-0.944391	5.83484	0.188757	0.319756
SL1344_0843	SL1344_0843	-1.52673	5.25916	0.0174412	0.0505323
SL1344_0844	SL1344_0844	-1.51506	6.33284	0.000288768	0.00149859
SL1344_0845	SL1344_0845	-2.94115	4.50577	0.0308266	0.0796297
SL1344_0846	SL1344_0846	-1.31654	6.93395	0.000533979	0.00252411
SL1344_0847	SL1344_0847	-1.25308	4.69005	0.104947	0.206924
SL1344_0850	SL1344_0850	-0.0107094	5.14501	0.984855	0.993716
SL1344_0852	SL1344_0852	-1.46337	5.45822	0.0202246	0.0567375
SL1344_0853	SL1344_0853	-0.904146	5.31075	0.153971	0.276763
SL1344_0854	SL1344_0854	0.702098	6.62299	0.0486972	0.11518
SL1344_0855	SL1344_0855	1.08198	5.8487	0.0173553	0.0503787
SL1344_0856	SL1344_0856	0.646267	4.76619	0.337554	0.488715
SL1344_0857	SL1344_0857	1.25335	5.6188	0.00373974	0.0137177
SL1344_0858	SL1344_0858	0.369535	5.37141	0.496782	0.633973
SL1344_0859	SL1344_0859	-1.52569	6.28779	0.00701149	0.0234635
SL1344_0860	SL1344_0860	0.115025	3.94104	0.948753	0.972657
SL1344_0862	SL1344_0862	-1.32005	4.88334	0.2219	0.360528
SL1344_0863	SL1344_0863	0.162083	8.17134	0.755565	0.842612
SL1344_0864	SL1344_0864	-1.00411	7.57041	0.000609368	0.00282447
SL1344_0865	SL1344_0865	-1.2054	7.86344	0.0198651	0.0558993
SL1344_0866	SL1344_0866	-1.3002	7.42154	6.94726e-05	0.000428772
SL1344_0867	SL1344_0867	-2.09031	8.32198	3.38368e-11	6.22327e-10
SL1344_0868	SL1344_0868	-3.19429	4.4327	0.00596202	0.0206115
SL1344_0869	SL1344_0869	1.4274	7.21626	2.50192e-05	0.000173251
SL1344_0870	SL1344_0870	2.22883	6.94957	1.71618e-07	1.75355e-06
SL1344_0871	SL1344_0871	-1.67506	5.05562	0.0179623	0.0516837
SL1344_0872	SL1344_0872	-0.788513	5.14307	0.188807	0.319756
SL1344_0873	SL1344_0873	-0.435894	6.39165	0.297177	0.448007
SL1344_0874	SL1344_0874	0.809134	5.81163	0.129711	0.244031
SL1344_0875	SL1344_0875	-0.866336	5.49773	0.25729	0.403899
SL1344_0876	SL1344_0876	-1.18182	5.64265	0.070616	0.152724
SL1344_0877	SL1344_0877	-2.00616	6.09891	2.09273e-05	0.000148036
SL1344_0878	SL1344_0878	-0.98494	6.28965	0.0209751	0.058274
SL1344_0879	SL1344_0879	1.69409	8.73887	2.68095e-09	3.76972e-08
SL1344_0880	SL1344_0880	1.91039	8.73725	8.0457e-10	1.22904e-08
SL1344_0881	SL1344_0881	1.56151	8.57436	6.86444e-08	7.46163e-07
SL1344_0883	SL1344_0883	0.477165	9.09679	0.0516007	0.120559
SL1344_0884	SL1344_0884	1.11723	10.7612	1.02271e-06	9.3117e-06
SL1344_0886	SL1344_0886	2.29811	4.83878	0.0311982	0.080454
SL1344_0887	SL1344_0887	-4.84333	4.16063	0.0744292	0.159617
SL1344_tRNA0019	SL1344_tRNA0019	-1.7144	8.26812	0.0382479	0.0949077
SL1344_0888	SL1344_0888	-0.0460846	4.30434	0.960105	0.98008
SL1344_0889	SL1344_0889	0.387608	4.04196	0.752782	0.840323
SL1344_0890	SL1344_0890	-0.208515	5.71639	0.795606	0.872454
SL1344_0892	SL1344_0892	-1.91385	8.92718	4.13904e-10	6.6081e-09
SL1344_0893	SL1344_0893	-0.966562	4.53714	0.112665	0.21895
SL1344_0894	SL1344_0894	-1.47306	6.1218	0.000577822	0.00269374
SL1344_0895	SL1344_0895	-1.60163	6.88039	0.000432048	0.00209331
SL1344_0896	SL1344_0896	1.29519	8.91151	1.90211e-06	1.64706e-05
SL1344_0897	SL1344_0897	-0.352803	9.2943	0.100262	0.200525
SL1344_0898	SL1344_0898	-0.503554	9.47766	0.0190021	0.0540045
SL1344_0899	SL1344_0899	-0.25254	7.58494	0.38158	0.532562
SL1344_0900	SL1344_0900	-0.224977	7.36819	0.466578	0.608215
SL1344_0901	SL1344_0901	-0.322674	8.94453	0.15	0.2725
SL1344_0902	SL1344_0902	0.669596	4.96452	0.342804	0.494265
SL1344_0903	SL1344_0903	0.345574	3.31968	0.860451	0.920511
SL1344_0904	SL1344_0904	3.72748	5.013	2.60652e-05	0.000180222
SL1344_0905	SL1344_0905	-0.255104	5.46381	0.736908	0.827659
SL1344_0906	SL1344_0906	3.45166	6.11159	5.77767e-09	7.63382e-08
SL1344_0907	SL1344_0907	-0.645744	7.2726	0.0442267	0.106413
SL1344_0908	SL1344_0908	-1.67947	5.38257	0.00431843	0.0155126
SL1344_0909	SL1344_0909	6.38365	11.6717	8.18964e-27	3.7656e-24
SL1344_0910	SL1344_0910	-0.575064	9.85798	0.0166416	0.0486756
SL1344_0911	SL1344_0911	-1.59813	7.32543	3.04876e-06	2.52126e-05
SL1344_0912	SL1344_0912	0.299523	7.77101	0.29189	0.443107
SL1344_0913	SL1344_0913	-0.436751	4.09567	0.576711	0.705995
SL1344_0914	SL1344_0914	-0.334025	7.1853	0.288147	0.439174
SL1344_0915	SL1344_0915	-0.29699	6.50345	0.386994	0.537258
SL1344_0916	SL1344_0916	-1.72782	4.9449	0.0145682	0.0438093
SL1344_0917	SL1344_0917	-0.368637	8.23382	0.234371	0.376797
SL1344_0918	SL1344_0918	-0.611384	12.6099	0.00270608	0.0103344
SL1344_0920	SL1344_0920	0.168936	5.83817	0.821007	0.892665
SL1344_0921	SL1344_0921	-0.623777	7.99275	0.0269712	0.0714365
SL1344_0922	SL1344_0922	-1.51055	6.3891	0.000759261	0.00343677
SL1344_0923	SL1344_0923	0.253035	5.39787	0.6287	0.74835
SL1344_0925	SL1344_0925	-1.51003	6.72321	0.00084865	0.00377379
SL1344_0926	SL1344_0926	0.646702	5.98737	0.215664	0.353017
SL1344_0927	SL1344_0927	-5.85001	4.35739	0.0102335	0.0321625
SL1344_0928	SL1344_0928	-0.535328	6.18044	0.238307	0.38114
SL1344_0929	SL1344_0929	-0.44711	7.05566	0.24886	0.392978
SL1344_0930	SL1344_0930	-0.461583	6.25994	0.284968	0.435599
SL1344_0931	SL1344_0931	0.39238	9.38811	0.0766972	0.16319
SL1344_0932	SL1344_0932	0.342	8.10286	0.212446	0.349491
SL1344_0933	SL1344_0933	0.55692	8.91842	0.0325536	0.0831564
SL1344_0934	SL1344_0934	0.85618	8.41667	0.000694516	0.00317445
SL1344_0935	SL1344_0935	-0.35705	7.96072	0.173006	0.301708
SL1344_0936	SL1344_0936	-2.88347	8.34698	5.05009e-14	1.3345e-12
SL1344_0937	SL1344_0937	-0.821536	8.9537	0.000439461	0.00211807
SL1344_0938	SL1344_0938	-0.359437	4.25702	0.683787	0.790559
SL1344_0939	SL1344_0939	1.99069	3.62862	0.0747707	0.159979
SL1344_0940	SL1344_0940	-0.0986842	3.9679	0.952508	0.975637
SL1344_0941	SL1344_0941	-1.52521	6.58552	0.000475847	0.00227911
SL1344_0942	SL1344_0942	-0.194251	7.84635	0.458801	0.601861
SL1344_0946	SL1344_0946	-1.87796	4.03666	0.206121	0.341652
SL1344_0950	SL1344_0950	-1.48185	7.06603	0.000148551	0.000836032
SL1344_0952	SL1344_0952	-3.33268	3.48155	0.297131	0.448007
SL1344_0955	SL1344_0955	0.0410708	3.692	0.955802	0.978021
SL1344_0958	SL1344_0958	-1.83269	6.54547	0.00422653	0.015254
SL1344_0959	SL1344_0959	-4.13816	4.25871	0.173445	0.30174
SL1344_0961	SL1344_0961	0.215032	4.60859	0.902	0.943908
SL1344_0962	SL1344_0962	-1.60131	5.978	0.00245897	0.00953316
SL1344_0964	SL1344_0964	0.111624	5.67546	0.853317	0.915221
SL1344_0965	SL1344_0965	-1.24802	3.68374	0.198494	0.332607
SL1344_0968	SL1344_0968	-0.611546	4.08191	0.633303	0.752241
SL1344_0969	SL1344_0969	1.11764	5.09695	0.095539	0.19284
SL1344_0971	SL1344_0971	-0.407972	5.35507	0.571812	0.70168
SL1344_0972	SL1344_0972	1.40937	5.25392	0.0469185	0.111662
SL1344_0973	SL1344_0973	-4.00478	3.08698	0.221388	0.360206
SL1344_0975	SL1344_0975	-0.0524841	3.32639	0.968571	0.983762
SL1344_0976	SL1344_0976	0.716121	3.45567	0.635502	0.75388
SL1344_0977	SL1344_0977	1.3019	4.06322	0.183464	0.313127
SL1344_0980	SL1344_0980	-0.160883	6.11749	0.731817	0.823518
SL1344_0981	SL1344_0981	0.32425	4.21896	0.777387	0.858412
SL1344_0982	SL1344_0982	-0.0586122	4.91824	0.938319	0.966053
SL1344_0983	SL1344_0983	4.09094	10.0873	2.25362e-21	1.85038e-19
SL1344_0984	SL1344_0984	-0.310735	3.46292	0.811288	0.885006
SL1344_0985	SL1344_0985	-0.0346852	3.61003	0.979713	0.990049
SL1344_0986	SL1344_0986	-1.78234	3.6117	0.211659	0.34882
SL1344_0987	SL1344_0987	1.21066	5.53056	0.0369118	0.0922394
SL1344_0988	SL1344_0988	-4.4272	4.08309	0.110515	0.215682
SL1344_0989	SL1344_0989	-0.893471	3.57012	0.594328	0.720668
SL1344_0991	SL1344_0991	5.69056	9.5836	1.90252e-19	1.0668e-17
SL1344_0992	SL1344_0992	4.77993	7.22819	1.9832e-15	6.5134e-14
SL1344_0993	SL1344_0993	-4.6461	3.55625	0.0992826	0.198825
SL1344_0994	SL1344_0994	-0.0263898	3.93365	0.975737	0.987767
SL1344_0995	SL1344_0995	-0.355891	6.68269	0.299755	0.450416
SL1344_0997	SL1344_0997	0.317552	8.1844	0.21051	0.347299
SL1344_0998	SL1344_0998	-0.756481	5.44809	0.198196	0.332229
SL1344_0999	SL1344_0999	-1.88534	6.8675	2.23018e-06	1.90602e-05
SL1344_1000	SL1344_1000	-1.01581	4.99236	0.167095	0.294595
SL1344_1001	SL1344_1001	-0.641804	7.58108	0.0595531	0.134756
SL1344_1002	SL1344_1002	-0.37322	7.27545	0.273259	0.42208
SL1344_1003	SL1344_1003	-0.427643	5.56497	0.42296	0.570482
SL1344_1004	SL1344_1004	-0.0364673	7.16557	0.903437	0.94495
SL1344_1005	SL1344_1005	0.0509741	4.96006	0.924242	0.956916
SL1344_1007	SL1344_1007	-2.05474	7.50341	1.89666e-08	2.31938e-07
SL1344_1008	SL1344_1008	-1.09132	7.44939	0.0117184	0.0363325
SL1344_1009	SL1344_1009	-0.0482413	5.84997	0.911929	0.950159
SL1344_1010	SL1344_1010	-1.68374	11.2082	6.42661e-10	9.94935e-09
SL1344_1011	SL1344_1011	0.625531	8.54916	0.031754	0.0814167
SL1344_1012	SL1344_1012	-0.975401	4.48479	0.273764	0.422404
SL1344_1013	SL1344_1013	-0.704497	6.14855	0.0757972	0.161724
SL1344_1014	SL1344_1014	-0.900618	4.73667	0.192986	0.325513
SL1344_1015	SL1344_1015	-0.353871	6.81132	0.299032	0.450066
SL1344_1016	SL1344_1016	0.0892273	5.9134	0.833008	0.900158
SL1344_1017	SL1344_1017	-0.90074	4.16402	0.576581	0.705995
SL1344_1018	SL1344_1018	0.682292	5.64572	0.152486	0.275278
SL1344_1019	SL1344_1019	0.372094	6.28712	0.381164	0.532379
SL1344_1020	SL1344_1020	-0.623803	6.53187	0.126348	0.238779
SL1344_1021	SL1344_1021	2.27664	4.4391	0.000981007	0.00426339
SL1344_1022	SL1344_1022	-0.0270227	5.48138	0.959886	0.98008
SL1344_1024	SL1344_1024	-0.753345	6.41277	0.0703989	0.15254
SL1344_1025	SL1344_1025	-0.475087	9.15457	0.0584237	0.132882
SL1344_tRNA0020	SL1344_tRNA0020	-0.21155	9.3212	0.767922	0.851358
SL1344_1026	SL1344_1026	1.26458	8.03083	2.45276e-05	0.000170876
SL1344_1027	SL1344_1027	7.7567	10.8303	3.54631e-28	3.26118e-25
SL1344_1029	SL1344_1029	-0.379467	6.88912	0.223228	0.361893
SL1344_1030	SL1344_1030	-0.19048	7.38591	0.516202	0.650095
SL1344_1033	SL1344_1033	4.27367	7.74655	9.74691e-17	3.76607e-15
SL1344_1034	SL1344_1034	0.0117441	5.54103	0.980927	0.990839
SL1344_1035	SL1344_1035	0.57103	6.06555	0.125136	0.236779
SL1344_1036	SL1344_1036	0.514919	5.55978	0.281319	0.430909
SL1344_1037	SL1344_1037	-0.160276	3.10577	0.928934	0.959905
SL1344_1038	SL1344_1038	-2.32919	4.36577	0.0686072	0.149789
SL1344_1039	SL1344_1039	-0.53781	3.57257	0.536297	0.668626
SL1344_1040	SL1344_1040	-0.676568	4.33347	0.445829	0.590756
SL1344_1041	SL1344_1041	-0.932322	4.41308	0.369742	0.5215
SL1344_1042	SL1344_1042	0.885793	4.39518	0.276963	0.426197
SL1344_1043	SL1344_1043	1.60755	3.3419	0.187724	0.318733
SL1344_1044	SL1344_1044	0.687524	3.67003	0.491958	0.63009
SL1344_1045	SL1344_1045	1.58014	3.98665	0.0802935	0.169275
SL1344_1046	SL1344_1046	0.306857	4.26395	0.714385	0.810529
SL1344_1047	SL1344_1047	-0.297616	3.47556	0.823261	0.893656
SL1344_1048	SL1344_1048	0.579538	4.32475	0.6358	0.754039
SL1344_1050	SL1344_1050	-0.558346	4.43283	0.522741	0.655517
SL1344_1051	SL1344_1051	-0.671812	6.05746	0.103667	0.205105
SL1344_1052	SL1344_1052	-2.06675	5.99316	0.00216719	0.00856814
SL1344_1053	SL1344_1053	-3.33914	6.11409	0.00225901	0.00882491
SL1344_1054	SL1344_1054	-0.856423	4.85187	0.450381	0.594576
SL1344_1055	SL1344_1055	0.907839	4.92219	0.2787	0.427725
SL1344_1056	SL1344_1056	1.40013	6.15116	0.00661548	0.0224487
SL1344_1058	SL1344_1058	0.880283	7.62573	0.00311781	0.011741
SL1344_1060	SL1344_1060	-0.081235	4.89474	0.911758	0.950159
SL1344_1061	SL1344_1061	0.0487163	6.77629	0.915316	0.952414
SL1344_1062	SL1344_1062	-1.14799	10.4381	1.63595e-06	1.43278e-05
SL1344_1063	SL1344_1063	1.47631	9.43487	7.27014e-08	7.86544e-07
SL1344_1064	SL1344_1064	2.74217	8.37955	2.03677e-13	4.87764e-12
SL1344_1065	SL1344_1065	-0.0482758	6.29482	0.900996	0.943685
SL1344_1066	SL1344_1066	1.8368	5.08981	0.0688441	0.150113
SL1344_1067	SL1344_1067	1.01807	3.86341	0.496421	0.633864
SL1344_1068	SL1344_1068	-0.166292	4.52592	0.895317	0.940289
SL1344_1069	SL1344_1069	-1.23584	4.53941	0.281431	0.430909
SL1344_1070	SL1344_1070	0.570141	4.48851	0.528308	0.660972
SL1344_1071	SL1344_1071	0.0252376	5.80831	0.965961	0.98258
SL1344_tRNA0021	SL1344_tRNA0021	-2.32072	9.33153	0.0192309	0.0544482
SL1344_1072	SL1344_1072	-2.22374	5.65214	0.00130433	0.00545704
SL1344_1073	SL1344_1073	-1.52545	6.79834	0.000238463	0.00127346
SL1344_1074	SL1344_1074	-1.06051	5.4032	0.0859786	0.177676
SL1344_1075	SL1344_1075	-1.13264	6.47838	0.027589	0.0726959
SL1344_1076	SL1344_1076	-5.15664	4.10942	0.0568489	0.13024
SL1344_1081	SL1344_1081	-2.95396	3.36338	0.386274	0.536582
SL1344_1082	SL1344_1082	-2.73049	4.11255	0.00200581	0.00801279
SL1344_1083	SL1344_1083	-0.333761	3.96057	0.672558	0.781902
SL1344_1084	SL1344_1084	-0.429588	5.5658	0.413557	0.564119
SL1344_1085	SL1344_1085	-0.373999	7.82519	0.194226	0.327365
SL1344_1086	SL1344_1086	-2.15347	5.39875	0.00151068	0.00624088
SL1344_1087	SL1344_1087	0.509666	7.8243	0.0856397	0.177055
SL1344_1088	SL1344_1088	0.133938	8.22152	0.589961	0.716871
SL1344_1090	SL1344_1090	0.193047	4.71023	0.762285	0.847229
SL1344_1091	SL1344_1091	-0.94926	3.70121	0.364235	0.516739
SL1344_1092	SL1344_1092	0.062308	6.47424	0.858671	0.919248
SL1344_1093	SL1344_1093	0.6983	5.98515	0.0749342	0.160255
SL1344_1094	SL1344_1094	-0.998968	4.78285	0.110702	0.215955
SL1344_1095	SL1344_1095	-1.87946	4.37029	0.0220351	0.0604158
SL1344_1097	SL1344_1097	-1.49747	5.37198	0.011689	0.036268
SL1344_1100	SL1344_1100	-0.144025	6.93459	0.697396	0.800257
SL1344_1101	SL1344_1101	-0.53697	7.28675	0.0665585	0.146621
SL1344_1102	SL1344_1102	0.507494	6.51216	0.155556	0.278414
SL1344_1103	SL1344_1103	-0.00248283	4.60606	0.99726	1
SL1344_1104	SL1344_1104	0.619794	6.56002	0.0943892	0.190994
SL1344_1105	SL1344_1105	0.396973	6.41831	0.320465	0.471671
SL1344_1106	SL1344_1106	0.0584692	6.22685	0.877405	0.929575
SL1344_1107	SL1344_1107	0.206113	6.58657	0.572937	0.702548
SL1344_1108	SL1344_1108	-4.0873	5.75482	1.48416e-09	2.15955e-08
SL1344_1110	SL1344_1110	-4.96252	5.2423	1.79725e-08	2.20956e-07
SL1344_1111	SL1344_1111	-9.33117	5.1675	1.30504e-09	1.93113e-08
SL1344_1112	SL1344_1112	-3.29491	4.3622	9.79164e-05	0.000577205
SL1344_1113	SL1344_1113	-3.38097	5.64057	2.71042e-08	3.22028e-07
SL1344_1114	SL1344_1114	-4.13065	6.52111	3.32328e-12	6.88308e-11
SL1344_1115	SL1344_1115	-3.67952	5.27347	1.72491e-07	1.75857e-06
SL1344_1116	SL1344_1116	-4.7312	6.09964	2.7404e-11	5.10136e-10
SL1344_1117	SL1344_1117	-2.97189	5.26742	1.81608e-06	1.57852e-05
SL1344_1118	SL1344_1118	-2.9892	6.34077	7.08606e-09	9.17795e-08
SL1344_1119	SL1344_1119	-4.70855	5.24948	7.87491e-08	8.46001e-07
SL1344_1120	SL1344_1120	-3.55343	7.5595	5.44966e-15	1.65944e-13
SL1344_1121	SL1344_1121	-4.70698	6.8576	1.5631e-09	2.25021e-08
SL1344_1122	SL1344_1122	-0.898341	9.17046	0.000497904	0.0023724
SL1344_1123	SL1344_1123	-0.778212	5.66027	0.0801661	0.169162
SL1344_1124	SL1344_1124	0.692166	5.0001	0.212225	0.349378
SL1344_1126	SL1344_1126	1.64154	4.86799	0.011819	0.0365706
SL1344_1127	SL1344_1127	-0.602568	10.2751	0.0164919	0.0483608
SL1344_1129	SL1344_1129	-0.560399	9.22518	0.0185108	0.0529968
SL1344_1130	SL1344_1130	-0.877389	8.92185	0.00138197	0.0057401
SL1344_1131	SL1344_1131	0.204861	9.44464	0.339204	0.490459
SL1344_1132	SL1344_1132	0.687351	10.1418	0.00191537	0.0076782
SL1344_1134	SL1344_1134	-0.5828	10.4268	0.0216301	0.0594828
SL1344_1135	SL1344_1135	-0.786565	5.86424	0.102695	0.203531
SL1344_1136	SL1344_1136	-0.343557	6.70576	0.344745	0.496286
SL1344_1137	SL1344_1137	-0.593942	6.46989	0.141211	0.25982
SL1344_1138	SL1344_1138	-0.576245	6.54995	0.167694	0.294972
SL1344_1139	SL1344_1139	0.552498	7.07553	0.0575244	0.131525
SL1344_1140	SL1344_1140	2.50039	9.42016	1.12734e-13	2.83251e-12
SL1344_1141	SL1344_1141	-0.74739	6.42897	0.0849619	0.176265
SL1344_1142	SL1344_1142	-0.0680868	6.58442	0.866201	0.923606
SL1344_1143	SL1344_1143	0.0562796	6.16349	0.890267	0.937958
SL1344_1144	SL1344_1144	0.271279	6.30446	0.467013	0.608307
SL1344_1145	SL1344_1145	-0.11951	6.29795	0.767222	0.85107
SL1344_1146	SL1344_1146	-0.530166	6.59073	0.170609	0.298386
SL1344_1147	SL1344_1147	0.453165	5.90467	0.295621	0.446393
SL1344_1148	SL1344_1148	-3.5558	9.32795	4.89498e-18	2.25071e-16
SL1344_1149	SL1344_1149	-3.13436	7.30359	5.62592e-08	6.21033e-07
SL1344_1150	SL1344_1150	-0.896983	7.07963	0.0688537	0.150113
SL1344_1152	SL1344_1152	-2.09007	6.57261	1.06126e-05	7.96032e-05
SL1344_1153	SL1344_1153	-0.209737	7.10072	0.517572	0.650929
SL1344_1154	SL1344_1154	-1.12378	7.27792	0.00034506	0.00173398
SL1344_1155	SL1344_1155	-0.361363	5.84322	0.370233	0.5215
SL1344_1156	SL1344_1156	-0.143616	6.82636	0.641546	0.758515
SL1344_1157	SL1344_1157	0.0308093	7.89967	0.915364	0.952414
SL1344_1158	SL1344_1158	-0.479581	7.11658	0.173015	0.301708
SL1344_1159	SL1344_1159	1.05843	8.03305	0.000763207	0.00344847
SL1344_1160	SL1344_1160	0.349728	7.72435	0.212733	0.349712
SL1344_1161	SL1344_1161	4.23604	7.73908	3.76432e-17	1.53171e-15
SL1344_1162	SL1344_1162	-0.698382	5.62677	0.19717	0.330992
SL1344_1163	SL1344_1163	-1.17212	6.96141	0.00261534	0.0100462
SL1344_1164	SL1344_1164	0.230287	5.74307	0.686883	0.792146
SL1344_1165	SL1344_1165	-0.0216375	5.53903	0.977239	0.988756
SL1344_1167	SL1344_1167	1.10959	8.12279	6.63673e-05	0.000412374
SL1344_1168	SL1344_1168	2.3354	9.76873	2.30217e-13	5.40071e-12
SL1344_1169	SL1344_1169	2.32341	9.55041	1.21497e-12	2.6602e-11
SL1344_1170	SL1344_1170	0.615152	7.56556	0.0480767	0.113947
SL1344_1171	SL1344_1171	0.262475	6.86009	0.405454	0.556168
SL1344_1172	SL1344_1172	-0.663121	8.44435	0.00739662	0.0245116
SL1344_1173	SL1344_1173	-0.134394	4.51586	0.838853	0.904349
SL1344_1174	SL1344_1174	-0.767764	4.65332	0.34588	0.497452
SL1344_1175	SL1344_1175	-0.0290235	5.47636	0.96142	0.980995
SL1344_1176	SL1344_1176	-0.0505373	10.3968	0.806014	0.881359
SL1344_1177	SL1344_1177	0.61723	6.47981	0.0474024	0.112639
SL1344_1179	SL1344_1179	3.08251	5.51471	0.000388977	0.00191695
SL1344_1181	SL1344_1181	1.8816	7.97264	5.66996e-09	7.5131e-08
SL1344_1184	SL1344_1184	5.54114	11.1748	1.90749e-26	7.97329e-24
SL1344_tRNA0022	SL1344_tRNA0022	0.45618	5.48723	0.468163	0.609223
SL1344_1185	SL1344_1185	1.93404	7.90116	3.166e-07	3.11053e-06
SL1344_1187	SL1344_1187	1.09209	7.70591	0.000942787	0.00412458
SL1344_1188	SL1344_1188	4.0703	7.44209	3.84976e-15	1.20416e-13
SL1344_1189	SL1344_1189	0.648333	5.11439	0.364573	0.517059
SL1344_1190	SL1344_1190	1.77776	6.2186	6.52872e-05	0.000406763
SL1344_1191	SL1344_1191	0.792802	6.79795	0.0852848	0.176639
SL1344_1192	SL1344_1192	-0.053328	5.58544	0.945855	0.970552
SL1344_1193	SL1344_1193	0.11163	4.67138	0.903664	0.944973
SL1344_1194	SL1344_1194	-0.984111	4.81773	0.316508	0.466893
SL1344_1195	SL1344_1195	2.85502	4.14738	0.0245158	0.0660596
SL1344_1196	SL1344_1196	-0.59512	5.52135	0.212427	0.349491
SL1344_1197	SL1344_1197	-0.826145	4.80302	0.191649	0.323496
SL1344_tRNA0023	SL1344_tRNA0023	0.483395	4.72633	0.648967	0.764919
SL1344_1198	SL1344_1198	4.94732	8.2242	1.80135e-20	1.28021e-18
SL1344_1199	SL1344_1199	0.305011	5.01354	0.564558	0.69426
SL1344_1200	SL1344_1200	1.46003	4.37276	0.139516	0.257318
SL1344_1201	SL1344_1201	-0.322689	5.9814	0.41433	0.564639
SL1344_1204	SL1344_1204	8.81544	8.77795	3.65167e-19	1.99885e-17
SL1344_1205	SL1344_1205	0.350189	7.72752	0.234897	0.377247
SL1344_1206	SL1344_1206	0.446233	4.40044	0.541473	0.673435
SL1344_1208	SL1344_1208	1.24034	4.36931	0.119532	0.228812
SL1344_1212	SL1344_1212	1.03901	7.34966	0.00252209	0.00973682
SL1344_1213	SL1344_1213	-0.822263	5.74283	0.277288	0.426331
SL1344_1214	SL1344_1214	-0.47263	4.55495	0.700789	0.801853
SL1344_1215	SL1344_1215	0.299554	6.7401	0.593568	0.720303
SL1344_1216	SL1344_1216	-0.183593	4.65704	0.792617	0.870337
SL1344_1217	SL1344_1217	1.01883	5.4283	0.079172	0.167448
SL1344_1218	SL1344_1218	2.62364	7.17859	7.74812e-10	1.1915e-08
SL1344_1219	SL1344_1219	1.25232	7.43484	0.000568098	0.00265729
SL1344_1220	SL1344_1220	1.78113	8.52587	7.05891e-09	9.1686e-08
SL1344_1221	SL1344_1221	-1.50248	9.784	1.31022e-08	1.64601e-07
SL1344_1222	SL1344_1222	-1.96781	4.49318	0.177441	0.306116
SL1344_1223	SL1344_1223	-0.579237	5.07994	0.4483	0.592834
SL1344_1224	SL1344_1224	0.133719	6.06042	0.730671	0.8228
SL1344_1225	SL1344_1225	-0.844412	10.892	0.000364754	0.00180726
SL1344_1226	SL1344_1226	0.755393	6.88687	0.0274063	0.0722558
SL1344_1228	SL1344_1228	-0.707829	4.92338	0.25616	0.402538
SL1344_1229	SL1344_1229	-0.590527	5.13107	0.367807	0.51989
SL1344_1230	SL1344_1230	-0.259116	6.45146	0.473456	0.614611
SL1344_1231	SL1344_1231	-0.689759	5.96843	0.0940316	0.190466
SL1344_1232	SL1344_1232	-0.808746	6.26185	0.0597202	0.135002
SL1344_1233	SL1344_1233	-1.13712	6.9852	0.00155357	0.00639507
SL1344_1234	SL1344_1234	-1.99438	6.23659	7.23771e-06	5.57437e-05
SL1344_1236	SL1344_1236	-0.629048	4.35921	0.443918	0.588979
SL1344_1237	SL1344_1237	-1.24163	5.94706	0.00628563	0.0215328
SL1344_1238	SL1344_1238	-1.15567	5.62047	0.0160639	0.047469
SL1344_1239	SL1344_1239	-0.574871	5.24714	0.245899	0.389986
SL1344_1240	SL1344_1240	-1.68295	5.98776	0.000301279	0.001553
SL1344_1241	SL1344_1241	-1.76849	5.96281	0.000145793	0.000824546
SL1344_1242	SL1344_1242	-1.2433	5.21189	0.0705261	0.152602
SL1344_1243	SL1344_1243	0.953836	6.85623	0.01274	0.0390523
SL1344_1244	SL1344_1244	-0.624788	7.89695	0.168566	0.295827
SL1344_1245	SL1344_1245	-0.603234	6.49833	0.103385	0.204633
SL1344_1246	SL1344_1246	-1.68207	8.13921	5.84053e-08	6.40925e-07
SL1344_1247	SL1344_1247	2.66055	5.24368	9.87575e-05	0.000581417
SL1344_1248	SL1344_1248	3.03256	5.21995	6.62739e-06	5.20013e-05
SL1344_1249	SL1344_1249	2.49216	5.18044	0.000134055	0.00076856
SL1344_1250	SL1344_1250	1.95284	5.02936	0.0119588	0.0369533
SL1344_1251	SL1344_1251	0.815489	6.8135	0.125336	0.23706
SL1344_1252	SL1344_1252	0.578065	6.42998	0.28134	0.430909
SL1344_1253	SL1344_1253	-0.151673	5.97775	0.707589	0.805719
SL1344_1255	SL1344_1255	1.47104	7.008	0.000276061	0.00143915
SL1344_1256	SL1344_1256	0.443466	5.62902	0.509342	0.644279
SL1344_1257	SL1344_1257	2.09358	7.20144	2.98648e-09	4.15232e-08
SL1344_1258	SL1344_1258	-0.718301	5.84782	0.0910214	0.185925
SL1344_1259	SL1344_1259	0.188089	5.91316	0.660568	0.773117
SL1344_1261	SL1344_1261	0.357449	5.95632	0.439212	0.585192
SL1344_1262	SL1344_1262	-0.749009	6.85468	0.0651259	0.144104
SL1344_1263	SL1344_1263	0.0865044	8.61963	0.703139	0.803229
SL1344_1264	SL1344_1264	4.18852	8.00694	2.13672e-17	8.93148e-16
SL1344_1265	SL1344_1265	3.68215	8.5885	1.70723e-17	7.33629e-16
SL1344_1266	SL1344_1266	-1.16691	5.95382	0.0063142	0.0215857
SL1344_1267	SL1344_1267	-0.624013	10.5641	0.00587848	0.020338
SL1344_1268	SL1344_1268	0.0497875	10.8041	0.821415	0.892665
SL1344_1270	SL1344_1270	-0.216361	10.6907	0.351391	0.503175
SL1344_1271	SL1344_1271	0.10977	6.36356	0.793886	0.871373
SL1344_1272	SL1344_1272	2.34343	11.4091	1.22359e-14	3.5163e-13
SL1344_1273	SL1344_1273	1.85977	10.1134	5.45193e-11	9.83058e-10
SL1344_1274	SL1344_1274	-0.81773	6.14341	0.0381599	0.0947405
SL1344_1275	SL1344_1275	-0.392725	5.5399	0.447927	0.592511
SL1344_1276	SL1344_1276	1.54201	5.20648	0.00878346	0.0283413
SL1344_1277	SL1344_1277	1.8089	6.07701	6.08192e-05	0.000382661
SL1344_1278	SL1344_1278	3.08688	6.38295	3.31973e-10	5.43207e-09
SL1344_1279	SL1344_1279	0.340672	7.99405	0.181988	0.311418
SL1344_1281	SL1344_1281	-1.19689	6.35415	0.00770367	0.0253098
SL1344_1282	SL1344_1282	-0.22545	4.56257	0.69871	0.800964
SL1344_1283	SL1344_1283	1.31358	8.26024	2.29533e-06	1.95082e-05
SL1344_1284	SL1344_1284	-0.266792	4.9535	0.701077	0.801879
SL1344_1286	SL1344_1286	0.836941	4.24514	0.436162	0.58214
SL1344_1287	SL1344_1287	2.91546	6.46777	1.4072e-08	1.74873e-07
SL1344_1289	SL1344_1289	-4.19086	3.52074	0.181965	0.311418
SL1344_1290	SL1344_1290	-1.17061	5.30806	0.0817648	0.17108
SL1344_1291	SL1344_1291	1.07511	4.26043	0.382242	0.532914
SL1344_1292	SL1344_1292	-0.00822602	5.31967	0.985845	0.994279
SL1344_1293	SL1344_1293	-1.41369	4.22854	0.151843	0.274332
SL1344_1296	SL1344_1296	1.34094	3.44385	0.315924	0.466311
SL1344_1297	SL1344_1297	2.38087	3.55446	0.174282	0.302853
SL1344_1298	SL1344_1298	-0.166488	5.79035	0.726606	0.819861
SL1344_1299	SL1344_1299	-0.0598207	7.99239	0.808166	0.882858
SL1344_1300	SL1344_1300	-0.447077	5.75936	0.363748	0.516247
SL1344_1302	SL1344_1302	-1.92518	4.17533	0.0696518	0.151137
SL1344_1303	SL1344_1303	1.24863	5.02881	0.0380217	0.0944993
SL1344_1304	SL1344_1304	1.80535	6.93094	1.07115e-06	9.71427e-06
SL1344_1305	SL1344_1305	2.51051	6.40259	3.38982e-07	3.32332e-06
SL1344_1306	SL1344_1306	2.54041	7.29454	2.37368e-10	3.99787e-09
SL1344_1307	SL1344_1307	2.54775	6.39998	4.5327e-08	5.13333e-07
SL1344_1308	SL1344_1308	1.71107	4.8228	0.0194953	0.0551289
SL1344_1309	SL1344_1309	0.780778	6.21622	0.138908	0.256609
SL1344_1312	SL1344_1312	-0.855399	9.42249	0.000237301	0.00126873
SL1344_1313	SL1344_1313	0.741236	4.40115	0.332967	0.484112
SL1344_1315	SL1344_1315	1.19573	3.67926	0.249461	0.393624
SL1344_1317	SL1344_1317	-1.23081	4.73523	0.42852	0.574442
SL1344_1320	SL1344_1320	0.517323	6.49157	0.207879	0.34407
SL1344_1321	SL1344_1321	0.973429	4.98117	0.261755	0.40937
SL1344_1323	SL1344_1323	-2.71567	6.6184	2.349e-07	2.35823e-06
SL1344_1324	SL1344_1324	2.39427	5.7979	1.00035e-06	9.14438e-06
SL1344_1325	SL1344_1325	5.3181	7.3639	1.35257e-17	5.92299e-16
SL1344_1326	SL1344_1326	4.29678	8.20161	4.38655e-19	2.37287e-17
SL1344_1327	SL1344_1327	5.74266	7.34547	1.30784e-17	5.78218e-16
SL1344_1328	SL1344_1328	6.71292	8.96413	1.56177e-24	2.65964e-22
SL1344_1329	SL1344_1329	7.34114	9.58717	1.49393e-25	4.04065e-23
SL1344_1332	SL1344_1332	8.06805	10.7538	1.10847e-29	1.69891e-26
SL1344_1333	SL1344_1333	6.73007	9.80422	3.61631e-25	7.62215e-23
SL1344_1334	SL1344_1334	7.79301	12.0876	7.95076e-32	3.65576e-28
SL1344_1335	SL1344_1335	8.79096	9.92166	4.51105e-26	1.59552e-23
SL1344_1336	SL1344_1336	8.35564	9.17047	6.29763e-25	1.25898e-22
SL1344_1337	SL1344_1337	6.87807	8.46143	5.20221e-23	5.69518e-21
SL1344_1338	SL1344_1338	5.41261	7.47111	2.16189e-16	8.14783e-15
SL1344_1339	SL1344_1339	4.35887	7.55463	3.7021e-15	1.17395e-13
SL1344_1343	SL1344_1343	7.83123	10.8307	2.57373e-29	2.9585e-26
SL1344_1344	SL1344_1344	6.15986	9.67091	2.58104e-24	3.82826e-22
SL1344_1345	SL1344_1345	8.03644	9.8834	6.13282e-24	8.05677e-22
SL1344_1346	SL1344_1346	6.61599	10.5673	6.55268e-28	5.02154e-25
SL1344_1347	SL1344_1347	7.43421	9.5925	2.2507e-25	5.44668e-23
SL1344_1348	SL1344_1348	6.79712	10.3621	1.71102e-27	1.12389e-24
SL1344_1349	SL1344_1349	6.19146	10.3131	1.098e-24	1.94177e-22
SL1344_1350	SL1344_1350	6.67824	8.26558	2.8404e-22	2.66534e-20
SL1344_1351	SL1344_1351	5.8551	8.06331	1.51481e-16	5.75628e-15
SL1344_1352	SL1344_1352	4.11687	8.7219	1.49454e-18	7.55154e-17
SL1344_1353	SL1344_1353	6.93959	10.8943	4.21134e-27	2.15153e-24
SL1344_1355	SL1344_1355	8.56284	8.69195	6.71989e-24	8.5828e-22
SL1344_1356	SL1344_1356	6.13065	8.50373	3.91373e-18	1.85519e-16
SL1344_tRNA0024	SL1344_tRNA0024	-0.714697	13.6987	0.486283	0.624727
SL1344_tRNA0025	SL1344_tRNA0025	-0.706797	11.0594	0.437785	0.583798
SL1344_1357	SL1344_1357	-0.644055	6.33186	0.119417	0.228688
SL1344_1358	SL1344_1358	2.3666	7.44567	1.33553e-09	1.9619e-08
SL1344_1359	SL1344_1359	1.51792	6.40719	0.00018481	0.00101767
SL1344_1360	SL1344_1360	-1.82448	4.62041	0.0830774	0.173474
SL1344_1361	SL1344_1361	1.0705	5.00806	0.201822	0.336834
SL1344_1362	SL1344_1362	-1.44849	6.90062	0.000255051	0.00134931
SL1344_1363	SL1344_1363	-1.34692	8.49033	4.6093e-07	4.45243e-06
SL1344_1364	SL1344_1364	0.0631919	5.77406	0.897539	0.941392
SL1344_1365	SL1344_1365	-0.291379	8.42853	0.235362	0.377597
SL1344_1366	SL1344_1366	-0.804938	7.32207	0.0213013	0.0588957
SL1344_1367	SL1344_1367	-1.50431	6.26019	0.000264724	0.00138476
SL1344_1368	SL1344_1368	-1.8405	5.21201	0.00678575	0.0228913
SL1344_1369	SL1344_1369	-0.368988	5.20866	0.600022	0.724882
SL1344_1371	SL1344_1371	-0.66969	5.12604	0.216237	0.353702
SL1344_1372	SL1344_1372	-1.08334	4.95529	0.117118	0.225317
SL1344_1373	SL1344_1373	0.911205	5.69696	0.0396486	0.0974783
SL1344_1374	SL1344_1374	0.50344	5.42026	0.383272	0.533385
SL1344_1376	SL1344_1376	0.53563	9.51784	0.0297113	0.077357
SL1344_1377	SL1344_1377	1.69077	8.98005	4.37659e-09	5.9187e-08
SL1344_1378	SL1344_1378	0.771784	5.052	0.306628	0.45819
SL1344_1379	SL1344_1379	-0.46747	5.2215	0.528191	0.660972
SL1344_1380	SL1344_1380	-0.513013	5.81168	0.27056	0.418867
SL1344_1381	SL1344_1381	-0.685581	8.50917	0.00768319	0.025288
SL1344_1382	SL1344_1382	-0.283261	5.9669	0.549292	0.680217
SL1344_1383	SL1344_1383	0.629826	5.43463	0.181321	0.310769
SL1344_1384	SL1344_1384	-2.50807	7.61442	3.72122e-09	5.07721e-08
SL1344_1385	SL1344_1385	-0.0808008	5.97033	0.852823	0.915118
SL1344_1386	SL1344_1386	-0.803251	6.37183	0.0405582	0.0991313
SL1344_1387	SL1344_1387	-0.619555	5.81293	0.223407	0.361893
SL1344_1388	SL1344_1388	-0.571606	6.31641	0.173843	0.302319
SL1344_1389	SL1344_1389	-0.381258	7.69149	0.204143	0.339107
SL1344_1390	SL1344_1390	-0.693801	7.07347	0.0632811	0.140904
SL1344_1391	SL1344_1391	-0.797132	8.30759	0.00427049	0.0153764
SL1344_1392	SL1344_1392	0.165289	6.87312	0.604581	0.727903
SL1344_1394	SL1344_1394	1.39773	6.50237	0.000355495	0.00177093
SL1344_1395	SL1344_1395	0.0973852	7.44142	0.758071	0.844587
SL1344_1396	SL1344_1396	0.169064	8.07774	0.493457	0.63078
SL1344_1397	SL1344_1397	-0.444359	6.37895	0.203516	0.338555
SL1344_1398	SL1344_1398	0.962005	8.88263	0.000412794	0.00201918
SL1344_1400	SL1344_1400	1.78107	6.9675	1.73114e-06	1.50753e-05
SL1344_1401	SL1344_1401	-1.50909	4.66624	0.101078	0.201717
SL1344_1402	SL1344_1402	-0.0205114	5.12227	0.969474	0.984027
SL1344_1403	SL1344_1403	0.18425	3.39362	0.881299	0.932428
SL1344_1404	SL1344_1404	0.447319	4.47758	0.607436	0.730767
SL1344_1405	SL1344_1405	1.85919	8.3954	1.05971e-09	1.58715e-08
SL1344_1406	SL1344_1406	-3.95789	4.49157	0.00043302	0.00209582
SL1344_1407	SL1344_1407	-0.945768	5.84637	0.0582061	0.132556
SL1344_1408	SL1344_1408	-0.443544	7.48979	0.152701	0.275506
SL1344_1409	SL1344_1409	-1.57704	8.00203	1.28015e-07	1.33776e-06
SL1344_1410	SL1344_1410	-0.951838	7.94458	0.000399731	0.00196154
SL1344_1411	SL1344_1411	0.083041	5.79841	0.884798	0.934598
SL1344_1412	SL1344_1412	1.1157	5.42933	0.182159	0.311596
SL1344_1413	SL1344_1413	-0.178226	5.0558	0.854117	0.915652
SL1344_1414	SL1344_1414	1.85461	5.83547	0.000261924	0.0013748
SL1344_1416	SL1344_1416	-1.12924	5.46879	0.01862	0.0532431
SL1344_1417	SL1344_1417	1.07419	4.44805	0.29235	0.4432
SL1344_1418	SL1344_1418	1.08229	6.54341	0.00505162	0.0177987
SL1344_1419	SL1344_1419	0.350958	5.78776	0.539119	0.671266
SL1344_1420	SL1344_1420	-0.668908	4.95213	0.331851	0.483323
SL1344_1421	SL1344_1421	-0.795557	6.02483	0.0530963	0.123364
SL1344_1422	SL1344_1422	-0.74208	5.07409	0.181442	0.310769
SL1344_1423	SL1344_1423	-1.88381	4.51773	0.032579	0.0831629
SL1344_1424	SL1344_1424	-2.04689	5.10347	0.0104783	0.0328313
SL1344_1425	SL1344_1425	0.352534	6.15838	0.461746	0.603842
SL1344_1426	SL1344_1426	0.843433	5.97061	0.0643726	0.142643
SL1344_1427	SL1344_1427	-5.1002	3.54247	0.0560226	0.128796
SL1344_1428	SL1344_1428	-0.534873	4.17433	0.655302	0.769876
SL1344_1429	SL1344_1429	-1.14727	5.40231	0.158943	0.283343
SL1344_1430	SL1344_1430	-1.00257	5.49496	0.0565898	0.129711
SL1344_1431	SL1344_1431	-0.810524	5.71967	0.164181	0.29102
SL1344_1432	SL1344_1432	0.263275	7.66953	0.367926	0.51989
SL1344_1433	SL1344_1433	-0.6218	7.06368	0.0806948	0.169965
SL1344_1434	SL1344_1434	0.479386	3.95915	0.563546	0.693387
SL1344_1435	SL1344_1435	1.27631	3.28654	0.260387	0.407924
SL1344_1437	SL1344_1437	1.43495	5.01028	0.0840009	0.174689
SL1344_1438	SL1344_1438	1.35489	5.89809	0.00757196	0.0249755
SL1344_1440	SL1344_1440	1.18158	5.87655	0.00439768	0.015785
SL1344_1441	SL1344_1441	0.0131075	7.87829	0.960203	0.98008
SL1344_1442	SL1344_1442	-0.135359	6.31847	0.755435	0.842612
SL1344_1444	SL1344_1444	1.49817	3.83889	0.136507	0.25319
SL1344_1445	SL1344_1445	0.0488814	4.88199	0.925834	0.957917
SL1344_1446	SL1344_1446	-2.80138	4.7113	0.000813803	0.00365417
SL1344_1447	SL1344_1447	-0.246067	4.86175	0.741851	0.83135
SL1344_1449	SL1344_1449	-0.697856	4.60945	0.660979	0.773329
SL1344_1450	SL1344_1450	-2.01027	4.70855	0.120388	0.230068
SL1344_1451	SL1344_1451	2.50104	6.61585	1.2889e-07	1.34385e-06
SL1344_1452	SL1344_1452	-3.1178	5.49512	4.18373e-05	0.000274419
SL1344_1453	SL1344_1453	-1.39724	5.11406	0.128879	0.242566
SL1344_1454	SL1344_1454	0.463153	4.88387	0.523456	0.655881
SL1344_1455	SL1344_1455	-1.26237	5.03793	0.101885	0.202764
SL1344_1456	SL1344_1456	0.867136	4.35473	0.308095	0.459643
SL1344_1457	SL1344_1457	-2.44636	6.73264	3.59246e-07	3.50704e-06
SL1344_1458	SL1344_1458	-0.239212	3.64294	0.891856	0.937958
SL1344_1459	SL1344_1459	-5.69717	4.18701	0.0151145	0.0452744
SL1344_1461	SL1344_1461	2.46367	4.40955	0.000731785	0.00332157
SL1344_1462	SL1344_1462	2.31856	5.65649	6.62481e-05	0.00041219
SL1344_1463	SL1344_1463	2.39472	4.29961	0.00129595	0.00542693
SL1344_1465	SL1344_1465	1.40786	5.34246	0.0100895	0.0318186
SL1344_1466	SL1344_1466	1.83224	6.18093	7.76484e-06	5.95046e-05
SL1344_1467	SL1344_1467	2.90121	6.8344	2.8389e-10	4.71237e-09
SL1344_1468	SL1344_1468	3.50349	4.96923	8.09509e-06	6.17267e-05
SL1344_1469	SL1344_1469	4.47069	6.93376	3.76548e-16	1.35263e-14
SL1344_1470	SL1344_1470	0.0559027	6.292	0.874562	0.928477
SL1344_1471	SL1344_1471	4.8145	7.287	3.49611e-14	9.56852e-13
SL1344_1472	SL1344_1472	5.2483	7.56894	6.3839e-18	2.90625e-16
SL1344_1473	SL1344_1473	5.41776	7.31252	4.94267e-17	1.93067e-15
SL1344_1474	SL1344_1474	2.51685	4.48181	0.00362688	0.0133411
SL1344_1475	SL1344_1475	2.79532	4.38062	0.00628224	0.0215328
SL1344_1476	SL1344_1476	0.295923	4.96203	0.686262	0.792039
SL1344_1477	SL1344_1477	5.67767	9.41175	3.20781e-21	2.49992e-19
SL1344_1478	SL1344_1478	-0.37136	5.89948	0.547966	0.679396
SL1344_1481	SL1344_1481	0.137607	3.86288	0.906487	0.94662
SL1344_1482	SL1344_1482	0.942209	4.39184	0.400117	0.551107
SL1344_1483	SL1344_1483	-2.74381	3.44989	0.402966	0.554078
SL1344_1484	SL1344_1484	-1.31279	5.77123	0.00223644	0.00875658
SL1344_1485	SL1344_1485	-0.240274	4.82493	0.710989	0.807829
SL1344_1486	SL1344_1486	0.130677	4.60806	0.845164	0.908596
SL1344_1487	SL1344_1487	1.35111	4.62297	0.0501547	0.117719
SL1344_1488	SL1344_1488	-0.643564	6.19097	0.119146	0.228265
SL1344_1489	SL1344_1489	-0.290357	4.98128	0.591704	0.718419
SL1344_1490	SL1344_1490	0.411099	4.72582	0.470402	0.611164
SL1344_1491	SL1344_1491	-2.55838	3.61505	0.0764774	0.162873
SL1344_1492	SL1344_1492	-0.226563	4.74098	0.681439	0.789035
SL1344_1493	SL1344_1493	1.20162	5.82409	0.0074164	0.0245505
SL1344_1496	SL1344_1496	-0.553453	7.54686	0.0598453	0.135085
SL1344_1497	SL1344_1497	1.53356	6.85016	0.000150682	0.000845951
SL1344_1498	SL1344_1498	0.381542	6.02145	0.421296	0.569908
SL1344_1499	SL1344_1499	1.00858	5.94362	0.0238231	0.0644345
SL1344_1500	SL1344_1500	-0.708149	6.58625	0.0817819	0.17108
SL1344_1503	SL1344_1503	-2.16097	10.5062	1.83555e-12	3.88934e-11
SL1344_1504	SL1344_1504	2.46087	3.27448	0.0638948	0.14191
SL1344_1505	SL1344_1505	-0.301296	6.39569	0.439687	0.585656
SL1344_1506	SL1344_1506	-0.323528	5.31679	0.560396	0.690065
SL1344_1507	SL1344_1507	-0.600442	3.66048	0.724638	0.818444
SL1344_1508	SL1344_1508	1.21321	6.13334	0.0221682	0.0606
SL1344_1509	SL1344_1509	0.936343	4.77726	0.276324	0.425417
SL1344_1510	SL1344_1510	0.589931	3.67527	0.624166	0.744956
SL1344_1511	SL1344_1511	0.0378287	4.1539	0.971475	0.984536
SL1344_1512	SL1344_1512	-0.546965	4.88284	0.372567	0.523073
SL1344_1513	SL1344_1513	-0.22303	5.59605	0.616801	0.738554
SL1344_1514	SL1344_1514	4.351	9.40818	3.28219e-21	2.51525e-19
SL1344_1515	SL1344_1515	-0.0185376	6.3307	0.966543	0.982787
SL1344_1517	SL1344_1517	0.483367	7.82665	0.0809359	0.170148
SL1344_1518	SL1344_1518	0.398407	4.76863	0.498022	0.634498
SL1344_1519	SL1344_1519	-1.10019	4.50261	0.467715	0.60905
SL1344_1520	SL1344_1520	-0.401321	7.00214	0.264515	0.412285
SL1344_1521	SL1344_1521	-0.449936	4.93879	0.41384	0.564305
SL1344_1522	SL1344_1522	-0.340817	5.08992	0.54379	0.675224
SL1344_1524	SL1344_1524	-3.22032	5.48911	4.06849e-07	3.95495e-06
SL1344_1525	SL1344_1525	-3.04667	5.78775	4.8458e-07	4.64188e-06
SL1344_1526	SL1344_1526	-2.49219	5.85832	2.46687e-05	0.000171599
SL1344_1528	SL1344_1528	4.06583	8.78027	1.64897e-19	9.5974e-18
SL1344_1529	SL1344_1529	4.42362	8.23948	1.03164e-17	4.65048e-16
SL1344_1530	SL1344_1530	5.55281	8.05824	2.71715e-18	1.3151e-16
SL1344_1531	SL1344_1531	5.76172	8.82869	6.90349e-23	7.38192e-21
SL1344_1532	SL1344_1532	6.87048	9.03088	1.57562e-21	1.34161e-19
SL1344_1534	SL1344_1534	-1.7905	6.78916	0.000228121	0.00122822
SL1344_1535	SL1344_1535	-2.35143	5.64495	0.000875522	0.0038671
SL1344_1536	SL1344_1536	-1.65363	6.03176	0.00578542	0.0200614
SL1344_1537	SL1344_1537	-0.757344	6.32022	0.054228	0.125486
SL1344_1538	SL1344_1538	0.638789	6.18225	0.0872941	0.179955
SL1344_1539	SL1344_1539	-0.828253	5.88246	0.110858	0.216169
SL1344_1540	SL1344_1540	0.0327025	4.37205	0.970955	0.984306
SL1344_1541	SL1344_1541	-1.12988	4.52802	0.240199	0.383219
SL1344_1542	SL1344_1542	0.790712	3.66754	0.481112	0.620694
SL1344_1544	SL1344_1544	0.551003	4.45234	0.458892	0.601861
SL1344_1545	SL1344_1545	1.58119	3.88238	0.0792849	0.16761
SL1344_1546	SL1344_1546	6.11503	2.91249	0.00130963	0.00547426
SL1344_1547	SL1344_1547	2.48214	3.37297	0.215383	0.352881
SL1344_1548	SL1344_1548	0.245142	4.46218	0.747361	0.836099
SL1344_1549	SL1344_1549	2.07383	4.60274	0.0267797	0.071134
SL1344_1550	SL1344_1550	3.55653	4.21546	0.0202717	0.0568003
SL1344_1552	SL1344_1552	0.00111571	6.29201	0.997701	1
SL1344_1553	SL1344_1553	1.7854	6.16363	1.36205e-05	0.000100364
SL1344_1554	SL1344_1554	2.75346	6.12452	1.99196e-06	1.71839e-05
SL1344_1555	SL1344_1555	3.7457	7.89316	9.45659e-15	2.7708e-13
SL1344_1556	SL1344_1556	-1.68241	5.93871	0.00219404	0.00864457
SL1344_1557	SL1344_1557	-0.538201	7.228	0.191294	0.323134
SL1344_1559	SL1344_1559	2.96563	4.63342	0.000833882	0.00372086
SL1344_1560	SL1344_1560	5.00907	6.51239	1.5437e-13	3.83672e-12
SL1344_1561	SL1344_1561	7.41181	8.28687	1.20181e-22	1.24928e-20
SL1344_1562	SL1344_1562	0.170627	3.66693	0.872699	0.927999
SL1344_1563	SL1344_1563	5.79618	8.01494	1.80978e-20	1.28021e-18
SL1344_1564	SL1344_1564	4.38123	6.53307	5.13874e-14	1.35017e-12
SL1344_1565	SL1344_1565	5.83289	6.0565	1.05743e-11	2.13249e-10
SL1344_1566	SL1344_1566	3.80838	5.08909	7.72622e-05	0.00046991
SL1344_1567	SL1344_1567	2.58952	6.34897	2.58228e-06	2.17063e-05
SL1344_1568	SL1344_1568	-0.988936	6.66953	0.00715084	0.0238603
SL1344_1569	SL1344_1569	-0.478417	5.12585	0.385907	0.536473
SL1344_1570	SL1344_1570	-0.489601	5.74182	0.267783	0.416234
SL1344_1571	SL1344_1571	-1.01345	7.88071	0.000289791	0.00150221
SL1344_1572	SL1344_1572	1.89117	3.80653	0.0578995	0.132054
SL1344_1573	SL1344_1573	-0.0193259	5.18989	0.974361	0.986591
SL1344_1574	SL1344_1574	0.853432	4.90134	0.167872	0.295094
SL1344_1576	SL1344_1576	1.65349	7.89087	2.95387e-08	3.47363e-07
SL1344_1577	SL1344_1577	-0.89153	6.75506	0.0113651	0.0353565
SL1344_1578	SL1344_1578	-1.69354	5.37303	0.0174406	0.0505323
SL1344_1581	SL1344_1581	0.813604	7.10392	0.0210104	0.0583367
SL1344_1582	SL1344_1582	0.0984266	6.30456	0.800862	0.876336
SL1344_1583	SL1344_1583	2.08242	7.75002	6.26918e-09	8.21245e-08
SL1344_1584	SL1344_1584	0.823347	4.74786	0.130103	0.244368
SL1344_1585	SL1344_1585	0.199515	5.87437	0.634698	0.753509
SL1344_1586	SL1344_1586	-0.0471444	6.10192	0.90826	0.947896
SL1344_1587	SL1344_1587	-0.626321	5.98802	0.158254	0.282474
SL1344_1588	SL1344_1588	-1.28355	5.36324	0.0880913	0.181147
SL1344_1589	SL1344_1589	0.0345126	5.86235	0.949252	0.972951
SL1344_1590	SL1344_1590	-0.0136183	7.12287	0.969074	0.983838
SL1344_1591	SL1344_1591	-0.768736	8.90209	0.00182308	0.00735307
SL1344_1592	SL1344_1592	0.969472	8.09323	0.00023709	0.00126873
SL1344_1594	SL1344_1594	-0.584328	5.69225	0.396661	0.547373
SL1344_1595	SL1344_1595	0.108118	5.08045	0.902293	0.943969
SL1344_1596	SL1344_1596	-0.351825	5.6535	0.740504	0.830651
SL1344_1598	SL1344_1598	-1.99058	3.63465	0.54986	0.680737
SL1344_1599	SL1344_1599	-0.43062	4.37868	0.792205	0.870337
SL1344_1600	SL1344_1600	-0.978022	3.88449	0.523507	0.655881
SL1344_1602	SL1344_1602	4.13328	8.93775	3.07885e-20	2.08184e-18
SL1344_1604	SL1344_1604	0.300305	4.32803	0.707502	0.805719
SL1344_1605	SL1344_1605	-6.03698	4.30596	0.00629405	0.0215328
SL1344_1606	SL1344_1606	2.08912	5.87249	3.143e-05	0.000214414
SL1344_1607	SL1344_1607	-0.671397	4.23173	0.585827	0.714079
SL1344_1609	SL1344_1609	1.93365	8.08525	6.29876e-10	9.81753e-09
SL1344_1610	SL1344_1610	-7.20231	4.19627	0.000244161	0.00129737
SL1344_1611	SL1344_1611	3.37192	7.82858	6.37036e-14	1.66426e-12
SL1344_1612	SL1344_1612	-0.200827	9.43717	0.383891	0.534079
SL1344_1613	SL1344_1613	-0.262051	7.73938	0.400206	0.551107
SL1344_1614	SL1344_1614	1.37586	7.58184	0.00160806	0.00658402
SL1344_1615	SL1344_1615	1.65755	8.29692	0.000939918	0.00411987
SL1344_1616	SL1344_1616	2.1114	7.25011	0.000816515	0.0036592
SL1344_1618	SL1344_1618	4.31564	8.82694	1.24463e-12	2.71224e-11
SL1344_1620	SL1344_1620	4.04482	9.81027	1.6925e-11	3.26979e-10
SL1344_1621	SL1344_1621	-2.04395	5.15211	0.0226779	0.0618463
SL1344_1622	SL1344_1622	-1.03126	6.44121	0.00754273	0.024897
SL1344_1623	SL1344_1623	-0.887408	5.11424	0.104863	0.206924
SL1344_1624	SL1344_1624	-0.610776	5.26977	0.250208	0.394532
SL1344_1625	SL1344_1625	-0.506715	5.32501	0.331269	0.482782
SL1344_1626	SL1344_1626	-0.588328	4.58929	0.378753	0.529834
SL1344_1627	SL1344_1627	0.8898	6.71765	0.0469015	0.111662
SL1344_1628	SL1344_1628	6.1006	9.89549	1.1488e-25	3.52145e-23
SL1344_1631	SL1344_1631	-0.244415	9.21335	0.260254	0.407855
SL1344_1632	SL1344_1632	-1.23109	5.24016	0.148845	0.271045
SL1344_1633	SL1344_1633	-0.438005	7.89446	0.114046	0.220707
SL1344_1634	SL1344_1634	-1.91875	5.15709	0.0574527	0.131427
SL1344_1636	SL1344_1636	-0.609885	5.94164	0.153636	0.276539
SL1344_1638	SL1344_1638	-1.40166	4.24369	0.213367	0.350378
SL1344_1639	SL1344_1639	-2.68816	5.26618	0.00470598	0.016696
SL1344_1640	SL1344_1640	-1.18765	7.06651	0.0040185	0.0146179
SL1344_1641	SL1344_1641	-0.234206	7.56844	0.4636	0.605405
SL1344_1642	SL1344_1642	-0.268464	5.06276	0.650526	0.766178
SL1344_1643	SL1344_1643	-0.267061	6.73148	0.441269	0.587438
SL1344_1644	SL1344_1644	0.328912	7.7697	0.259368	0.406606
SL1344_1645	SL1344_1645	-1.30348	7.00654	0.000535288	0.00252695
SL1344_1646	SL1344_1646	-0.738269	8.9349	0.0017842	0.00722162
SL1344_1648	SL1344_1648	1.00629	7.50508	0.000833477	0.00372086
SL1344_1649	SL1344_1649	0.311822	5.1305	0.639985	0.757634
SL1344_1650	SL1344_1650	0.120313	5.33412	0.826303	0.895227
SL1344_1651	SL1344_1651	-1.30152	7.93168	6.86866e-05	0.000425062
SL1344_1652	SL1344_1652	0.350506	5.87757	0.480446	0.620357
SL1344_1653	SL1344_1653	-0.316593	6.63522	0.435679	0.581983
SL1344_1654	SL1344_1654	-0.638746	5.88339	0.253185	0.398679
SL1344_1655	SL1344_1655	-1.52278	6.37584	0.00030344	0.00156064
SL1344_1656	SL1344_1656	-0.944255	6.19722	0.0170885	0.0497018
SL1344_1657	SL1344_1657	-0.765337	6.5352	0.0271352	0.071788
SL1344_1658	SL1344_1658	-1.1781	5.89734	0.0129845	0.0395908
SL1344_1660	SL1344_1660	-5.16264	3.65974	0.04921	0.115916
SL1344_1661	SL1344_1661	-0.845191	3.98043	0.365933	0.518004
SL1344_1662	SL1344_1662	-0.0961453	5.61056	0.873628	0.92811
SL1344_1663	SL1344_1663	0.418775	5.28322	0.382112	0.532914
SL1344_1664	SL1344_1664	-0.155562	5.27096	0.747936	0.836538
SL1344_1665	SL1344_1665	2.01637	9.23281	2.9855e-10	4.93789e-09
SL1344_1666	SL1344_1666	1.49121	7.99266	2.57722e-07	2.56495e-06
SL1344_1667	SL1344_1667	-2.12682	4.98115	0.00973874	0.0308819
SL1344_1668	SL1344_1668	-1.47608	7.16276	0.0060788	0.0209523
SL1344_1670	SL1344_1670	-1.46523	5.29186	0.0337699	0.0855977
SL1344_1671	SL1344_1671	-1.94273	6.37449	8.19707e-05	0.000493973
SL1344_1672	SL1344_1672	0.332425	5.56522	0.504755	0.640592
SL1344_1673	SL1344_1673	0.496215	7.50503	0.0965013	0.19427
SL1344_1674	SL1344_1674	1.15317	6.90333	0.00133024	0.00554529
SL1344_1675	SL1344_1675	0.233703	6.76351	0.497892	0.634498
SL1344_1676	SL1344_1676	0.504001	6.13444	0.190175	0.321826
SL1344_1677	SL1344_1677	-0.32459	7.87342	0.2286	0.368807
SL1344_1678	SL1344_1678	6.83321	3.63421	3.23811e-05	0.000219276
SL1344_1679	SL1344_1679	-1.52739	4.28242	0.150537	0.272721
SL1344_1680	SL1344_1680	1.87391	10.0622	9.01148e-10	1.36748e-08
SL1344_1681	SL1344_1681	-1.25441	6.03872	0.0154514	0.0460437
SL1344_1682	SL1344_1682	-0.282399	11.676	0.175745	0.304314
SL1344_1683	SL1344_1683	-0.634185	7.78658	0.0169728	0.0494842
SL1344_1684	SL1344_1684	0.139938	6.83988	0.665042	0.776711
SL1344_1685	SL1344_1685	0.325207	7.06315	0.321182	0.472272
SL1344_1686	SL1344_1686	-1.29382	5.17995	0.024526	0.0660596
SL1344_1687	SL1344_1687	-0.759137	6.95955	0.0287306	0.0752724
SL1344_tRNA0026	SL1344_tRNA0026	-1.36184	6.59527	0.00248088	0.00960194
SL1344_tRNA0027	SL1344_tRNA0027	-0.426504	7.28933	0.271126	0.419179
SL1344_1688	SL1344_1688	0.116459	4.75017	0.890682	0.937958
SL1344_1689	SL1344_1689	1.64659	4.08825	0.2514	0.396141
SL1344_1690	SL1344_1690	0.3116	4.10694	0.751469	0.839265
SL1344_1691	SL1344_1691	0.220375	5.15978	0.744552	0.833564
SL1344_1692	SL1344_1692	1.31864	6.51433	0.0879254	0.180967
SL1344_1693	SL1344_1693	0.812401	5.43101	0.260888	0.40857
SL1344_1694	SL1344_1694	0.0504917	6.49819	0.908695	0.947921
SL1344_1695	SL1344_1695	0.541824	5.16521	0.367746	0.51989
SL1344_1696	SL1344_1696	-0.394507	7.46355	0.175784	0.304314
SL1344_1697	SL1344_1697	-0.920345	6.56544	0.0143662	0.0432844
SL1344_1699	SL1344_1699	-1.20707	7.42129	0.000431675	0.00209331
SL1344_1700	SL1344_1700	-1.18446	6.77426	0.00259273	0.00996769
SL1344_1701	SL1344_1701	-0.916014	6.78247	0.0167195	0.0488246
SL1344_1702	SL1344_1702	-0.627609	5.61835	0.184748	0.314503
SL1344_1703	SL1344_1703	-1.43531	6.20279	0.00104725	0.00451288
SL1344_1704	SL1344_1704	-1.27278	7.29576	0.000224934	0.00121391
SL1344_1705	SL1344_1705	-1.11086	8.46538	5.90487e-05	0.000372948
SL1344_1706	SL1344_1706	-1.11176	5.39767	0.0421983	0.102228
SL1344_1707	SL1344_1707	0.0380181	7.63267	0.88574	0.935162
SL1344_1708	SL1344_1708	-0.0438478	8.68011	0.868752	0.9253
SL1344_1709	SL1344_1709	-0.60258	5.61052	0.228554	0.368807
SL1344_1711	SL1344_1711	-0.36047	5.29092	0.58265	0.711372
SL1344_1712	SL1344_1712	-1.4404	8.04721	2.39999e-06	2.02852e-05
SL1344_1713	SL1344_1713	-1.4358	7.00474	0.00024435	0.00129737
SL1344_1715	SL1344_1715	-1.3473	4.10534	0.371239	0.522108
SL1344_1720	SL1344_1720	-1.50641	3.81513	0.329033	0.480284
SL1344_1721	SL1344_1721	-2.73406	3.64709	0.415017	0.564905
SL1344_1723	SL1344_1723	-1.67474	7.36767	7.62149e-07	7.10824e-06
SL1344_1724	SL1344_1724	1.6475	7.24498	7.19939e-05	0.00044137
SL1344_1726	SL1344_1726	-5.34749	4.9476	2.65794e-07	2.63957e-06
SL1344_1727	SL1344_1727	-1.03588	5.56251	0.0485038	0.114841
SL1344_1728	SL1344_1728	-0.786311	5.3941	0.159892	0.284735
SL1344_1729	SL1344_1729	-1.30308	7.64316	1.01051e-05	7.6045e-05
SL1344_1730	SL1344_1730	1.54755	6.48544	0.000216013	0.00116988
SL1344_1731	SL1344_1731	1.53655	7.0576	4.9706e-05	0.000320995
SL1344_1732	SL1344_1732	2.94108	7.70719	8.21654e-13	1.80764e-11
SL1344_1733	SL1344_1733	0.20348	7.75146	0.415185	0.564966
SL1344_1734	SL1344_1734	-0.341185	5.6246	0.444198	0.589104
SL1344_1735	SL1344_1735	0.614031	7.31536	0.0262557	0.0699038
SL1344_1736	SL1344_1736	4.58925	3.03344	0.000675326	0.00310515
SL1344_1739	SL1344_1739	-0.497672	6.56682	0.232927	0.375
SL1344_1740	SL1344_1740	-0.50848	6.41126	0.194706	0.327813
SL1344_1741	SL1344_1741	-0.346953	5.71961	0.381643	0.532562
SL1344_1742	SL1344_1742	-1.34218	7.54648	5.55202e-05	0.000353576
SL1344_1743	SL1344_1743	-0.975568	8.5359	0.00010885	0.000635143
SL1344_1745	SL1344_1745	1.11876	6.5337	0.025165	0.0674292
SL1344_1747	SL1344_1747	1.22142	8.2999	5.45606e-06	4.33281e-05
SL1344_1748	SL1344_1748	0.30946	7.17483	0.391987	0.543205
SL1344_1749	SL1344_1749	-1.23521	7.25619	0.000540959	0.00254849
SL1344_1750	SL1344_1750	-0.71542	7.00828	0.0617443	0.138286
SL1344_1751	SL1344_1751	-0.908803	8.58531	0.00910454	0.0292133
SL1344_1753	SL1344_1753	0.878384	7.66817	0.00459361	0.0163605
SL1344_1754	SL1344_1754	0.895424	5.94408	0.0690952	0.150426
SL1344_1755	SL1344_1755	0.0746083	7.02931	0.827918	0.896342
SL1344_1756	SL1344_1756	0.896877	5.16247	0.136192	0.252708
SL1344_1757	SL1344_1757	0.145186	6.97881	0.647142	0.763355
SL1344_1759	SL1344_1759	4.27727	9.42317	8.01127e-19	4.18589e-17
SL1344_1760	SL1344_1760	3.38028	9.39375	9.87052e-17	3.78205e-15
SL1344_1761	SL1344_1761	3.18017	10.2525	2.79361e-18	1.33802e-16
SL1344_1762	SL1344_1762	4.6611	5.75744	1.24832e-11	2.47399e-10
SL1344_1763	SL1344_1763	-1.42576	5.34038	0.35029	0.502045
SL1344_1764	SL1344_1764	0.0748324	6.31598	0.873813	0.92811
SL1344_1765	SL1344_1765	0.627975	6.68918	0.0944168	0.190994
SL1344_1771	SL1344_1771	-0.820927	7.81459	0.0206998	0.0577884
SL1344_1772	SL1344_1772	-2.7795	4.53256	0.0299374	0.0778136
SL1344_1773	SL1344_1773	-0.612568	9.2364	0.0317679	0.0814167
SL1344_1774	SL1344_1774	0.0288034	9.67269	0.895504	0.940289
SL1344_1775	SL1344_1775	-0.633148	8.25308	0.0202005	0.0567044
SL1344_1776	SL1344_1776	0.861866	8.32377	0.000722293	0.00328497
SL1344_1777	SL1344_1777	1.58783	7.46605	2.17632e-06	1.86345e-05
SL1344_1778	SL1344_1778	1.59717	7.98114	2.23375e-07	2.25024e-06
[truncated: 2,539 more rows]

## Sheet: 8h_dualRNAseq
Table S2: Dual RNA-seq time course, TraDIS, and Grad-seq data
Re-analysis of dual RNA-seq data from (Westermann et al., 2016) of Salmonella genes at 8h post-infection vs in the inoculum. For each gene is reported the locus tag (annotated or predicted in this work), log2 values of fold changes and counts per million, p-value and false-discovery rate.
genes	logFC	logCPM	PValue	FDR
STsORF36	-0.609769	3.11057	0.721495	0.800338
STsORF135	-0.498426	4.45917	0.487039	0.602963
STsORF119	1.14402	3.88626	0.14477	0.240655
STsORF43	7.3416	10.4796	3.05721e-25	6.05847e-23
STsORF120	-2.18575	5.64297	0.0872962	0.162092
STsORF84	-1.40194	6.07338	0.015189	0.038247
STsORF107	1.28782	3.30353	0.130828	0.222713
STsORF1	2.79065	4.77026	0.000618502	0.00236202
STsORF12	-5.26266	2.96484	0.0245837	0.0572914
STsORF18	-0.299229	5.62162	0.519973	0.630408
STsORF48	-2.13333	3.29188	0.0618085	0.122869
STsORF68	-1.27289	7.62177	0.0012171	0.00423315
STsORF95	4.103	4.33887	0.00148383	0.00507229
STsORF114	7.12246	5.02053	2.89215e-06	1.85018e-05
STsORF137	2.54914	5.95838	4.7624e-05	0.000236367
STsORF26	-1.68789	4.33437	0.0951616	0.17378
STsORF72	-0.0088426	3.87185	1	1
STsORF125	-2.13564	5.34194	0.00102609	0.0036404
STsORF133	0.301422	7.48991	0.358871	0.482765
STsORF138	-1.6289	6.44777	3.38369e-05	0.000172677
STsORF37	1.72952	5.90017	0.000214907	0.000932208
STsORF67	-1.32329	3.51347	0.270504	0.391618
STsORF110	0.676063	3.66841	0.432873	0.55426
STsORF94	-0.855395	3.28257	0.360811	0.484523
STsORF105	1.7721	3.67011	0.0426823	0.090858
STsORF46	-0.723333	4.678	0.249999	0.36902
STsORF88	0.242956	3.78485	0.761769	0.831778
STsORF106	-1.68551	4.8701	0.00557402	0.0162211
SL1344_2548	0.655725	2.96118	0.665701	0.758822
STsORF74	2.53022	3.66273	0.0228841	0.0538214
STsORF32	0.0130773	3.60268	0.999994	1
STsORF29	0.257002	4.40073	0.65334	0.748115
STsORF63	3.00586	6.25805	1.98222e-08	1.83386e-07
STsORF64	3.08947	2.35853	0.204456	0.316103
STsORF8	0.223678	4.64969	0.733491	0.807806
STsORF22	-1.32968	4.09065	0.0835507	0.156483
STsORF39	6.60596	9.50694	1.21356e-24	1.74374e-22
STsORF55	0.257665	4.19119	0.884311	0.922383
STsORF127	-1.64387	10.3059	8.7343e-09	8.58126e-08
SL1344_P1_0100	-1.1147	7.4716	0.000618336	0.00236202
STsORF11	1.96379	4.40317	0.237569	0.355928
STsORF27	0.673349	6.57923	0.0408873	0.0876047
STsORF65	-1.05599	5.34171	0.1758	0.281256
STsORF78	-2.10794	4.47175	0.00480186	0.0143556
STsORF109	1.65474	5.40673	0.00224836	0.00738427
STsORF122	-0.380926	4.17439	0.65812	0.752184
STsORF124	-1.31242	4.75542	0.0345814	0.0762615
STsORF6	2.94561	3.5555	0.00193459	0.00644117
STsORF10	2.82865	2.99698	0.0789993	0.148929
STsORF118	4.39286	6.00733	5.08595e-08	4.38746e-07
SL1344_0463	5.06609	8.7157	9.10075e-20	4.59838e-18
STsORF52	4.37736	4.86968	1.18247e-06	8.10284e-06
STsORF69	-0.694554	6.87353	0.339832	0.46284
SL1344_0001	-0.472274	10.1113	0.0300544	0.068007
SL1344_0114	0.214352	9.85727	0.515515	0.626576
STsORF112	4.97355	6.54848	4.62791e-09	4.74981e-08
SL1344_1722	1.3042	3.19577	0.194513	0.304104
SL1344_P2_0001	-0.0563302	7.03559	0.873567	0.915792
STsORF90	-1.31624	4.55237	0.062457	0.123901
STsORF97	2.03166	4.95079	0.000412043	0.00164889
STsORF128	-0.116081	6.20632	0.7741	0.84244
STsORF28	-0.699054	7.7984	0.00901641	0.0246205
STsORF38	6.75966	8.53806	5.46077e-20	2.95396e-18
STsORF60	1.82338	8.10315	4.16087e-10	4.99522e-09
STsORF7	-1.04101	5.04831	0.115645	0.203367
STsORF49	0.508806	6.89923	0.134991	0.227609
STsORF51	-0.602668	5.91329	0.153323	0.252862
STsORF75	2.39173	5.68373	2.73265e-05	0.000142619
SL1344_3763	1.75839	9.44698	0.000465808	0.00183844
STsORF13	0.190682	3.82814	0.805388	0.86747
STsORF59	-0.64787	4.82778	0.369742	0.494078
STsORF129	9.32792	5.6684	7.33409e-15	1.66119e-13
SL1344_0354	0.497526	4.97202	0.271892	0.39245
SL1344_4392	-0.467346	3.38333	0.648382	0.744013
STsORF20	-2.40251	5.38402	2.29131e-05	0.000121236
STsORF31	-0.379463	3.53777	0.707085	0.789696
STsORF130	1.18399	5.57067	0.0093359	0.0252806
STsORF3	-1.10732	3.6437	0.485205	0.601178
STsORF42	6.1869	6.81587	1.13303e-14	2.52898e-13
SL1344_0724	-0.109201	6.13354	0.809567	0.870735
SL1344_3386	-0.233391	9.36192	0.444647	0.5654
SL1344_4408	-0.492742	6.26407	0.191445	0.300125
STsORF40	0.630401	7.73764	0.0404352	0.0869195
STsORF81	1.66413	9.99529	0.00438822	0.0132395
STsORF23	1.30782	9.15971	1.30892e-06	8.87672e-06
SL1344_0696	4.42956	2.96761	0.0353288	0.0777605
SL1344_3063	-0.588409	5.08214	0.274028	0.394484
SL1344_3209	1.7802	3.83297	0.0574278	0.115711
SL1344_P2_0054	-1.40872	10.8976	1.93122e-06	1.28506e-05
SL1344_0709	-0.333493	5.43247	0.514178	0.625613
SL1344_1738	0.693172	5.26801	0.166133	0.269257
STsORF101	3.62043	6.97539	3.05817e-12	5.03995e-11
SL1344_4526	1.11153	3.96354	0.172143	0.276902
STsORF21	-0.109729	6.70895	0.728753	0.804323
STsORF24	0.490879	3.92931	0.683733	0.772244
SL1344_1495	0.162187	6.67091	0.617542	0.716395
SL1344_1767	0.350255	10.3525	0.13484	0.227437
SL1344_1769	2.20956	8.30112	4.24201e-10	5.07937e-09
STsORF62	-2.77433	7.45114	1.71102e-05	9.29938e-05
SL1344_4212	-1.38598	3.52634	0.214422	0.328857
SL1344_4273	-2.48826	9.68288	7.15529e-06	4.23424e-05
SL1344_0757	-1.89967	7.80638	0.0116819	0.030398
SL1344_1203	-2.18452	4.04084	0.11692	0.20476
SL1344_3134	-2.63636	7.58631	1.24137e-09	1.37207e-08
STsORF86	-0.555124	4.44328	0.38943	0.514688
STsORF33	-0.255018	4.05134	0.818787	0.876142
SL1344_1579	0.640402	3.78556	0.428036	0.549751
STsORF47	-1.30801	5.11388	0.0389721	0.0842472
SL1344_1794	7.05823	7.98947	1.35175e-21	9.86566e-20
SL1344_2780	-1.39276	5.58512	0.0084515	0.0232413
STsORF121	-6.11337	3.86642	0.00171192	0.00573718
SL1344_1927	-0.60502	5.13753	0.544922	0.651618
STsORF139	-0.527969	7.07663	0.100488	0.181866
SL1344_1783	5.7047	9.50751	6.49944e-23	6.15347e-21
SL1344_3360	-0.716859	5.2886	0.27268	0.393159
SL1344_4452	7.51165	7.72654	1.61762e-17	5.99823e-16
STsORF102	1.79306	3.87195	0.0549953	0.111642
SL1344_0473	1.46313	3.63037	0.135318	0.228077
SL1344_1006	-0.425655	7.6564	0.133048	0.225407
SL1344_1059	3.11795	5.95304	3.17305e-06	2.0096e-05
SL1344_1802	-0.486499	4.65387	0.420357	0.543075
SL1344_1989	-0.442627	4.87955	0.503556	0.617007
SL1344_3438	-0.233232	4.9905	0.721836	0.800338
SL1344_3693	-1.17696	8.47048	0.0100233	0.0268103
SL1344_1031	-0.142089	3.73558	0.90606	0.936776
SL1344_3447	-2.01292	4.25833	0.0221132	0.0524611
STsORF82	-1.45659	2.7211	0.371799	0.495967
SL1344_1128	-1.47883	9.68506	3.84457e-08	3.37998e-07
SL1344_1737	-1.49502	5.25651	0.0114398	0.0298894
STsORF56	-1.04183	7.41951	0.00135082	0.00465599
SL1344_2257	-0.17741	4.64698	0.784152	0.85016
SL1344_4272	-0.855232	4.42594	0.333703	0.456384
STsORF99	-1.37128	3.61932	0.397141	0.522029
SL1344_1629	1.63225	3.47391	0.213637	0.32798
SL1344_1752	-0.78974	6.35044	0.0326868	0.0727816
SL1344_3389	-0.583085	9.45144	0.0471985	0.0990049
STsORF89	-0.435601	6.34112	0.370451	0.494436
SL1344_0924	-1.46138	5.62126	0.00376446	0.011547
SL1344_1207	0.478612	4.87649	0.478062	0.593929
SL1344_1443	-0.302462	4.51832	0.620602	0.718592
SL1344_1659	0.908837	4.69162	0.192448	0.301285
SL1344_1797	5.15749	7.62966	2.01421e-18	8.57533e-17
STsORF54	0.463327	3.92238	0.536808	0.645799
SL1344_1209	-2.065	5.25274	0.000370214	0.00150242
SL1344_1916	0.994197	6.27486	0.00504899	0.014939
SL1344_2806	-0.547849	8.51016	0.0183673	0.0447789
STsORF79	4.97199	6.25787	5.56568e-14	1.14245e-12
SL1344_1301	-0.775009	7.24214	0.027367	0.0628421
SL1344_2700	1.72654	7.11299	0.00306715	0.00962645
SL1344_4097	2.45803	4.15635	0.0523198	0.107061
STsORF80	0.811669	4.69866	0.250841	0.369788
SL1344_0138	-0.314739	4.65812	0.559922	0.665251
SL1344_0384	-0.498082	7.39687	0.080946	0.152225
SL1344_0996	0.0341015	3.76324	0.973313	0.985492
SL1344_1280	-3.5377	6.97363	1.40194e-11	2.12744e-10
SL1344_1575	1.63818	5.66712	0.000358109	0.00146493
SL1344_1781	0.472433	4.5896	0.444925	0.565597
SL1344_2468	0.17477	6.38851	0.608238	0.708017
SL1344_2585	-1.73917	5.32809	0.00265339	0.00850787
SL1344_3399	-0.559437	11.3497	0.0121906	0.0316502
SL1344_3588	-1.78203	4.2757	0.0217297	0.0516347
STsORF25	0.0144765	3.48549	0.999992	1
STsORF66	1.68153	4.52033	0.012524	0.0323719
SL1344_0350	-0.691853	3.32764	0.677592	0.767381
SL1344_0624	-1.00333	7.94208	0.00268842	0.00859023
SL1344_1912	-0.388873	6.23319	0.30564	0.429372
SL1344_3411	-1.86476	8.5267	1.0623e-08	1.02614e-07
STsORF98	-0.0487847	4.49805	0.971768	0.984424
SL1344_0589	3.03817	6.18554	3.90077e-09	4.0763e-08
SL1344_1269	-0.568888	9.61954	0.018617	0.0452198
SL1344_4180	0.280895	6.83709	0.762002	0.831834
STsORF44	6.50677	10.5341	4.04705e-26	1.16302e-23
STsORF132	0.609943	4.38763	0.394122	0.51895
SL1344_1792	2.35529	3.96583	0.0369814	0.0808946
SL1344_1799	5.33414	11.1707	6.83347e-05	0.000329353
SL1344_1946	2.19913	3.38193	0.0734532	0.14014
SL1344_2447	0.810207	5.71811	0.0701823	0.135644
SL1344_2499	1.01545	7.4089	0.0006338	0.00241243
SL1344_3423	3.48542	6.64753	8.55409e-13	1.51276e-11
SL1344_3615	-2.61561	12.5703	3.75431e-07	2.78424e-06
SL1344_0620	2.45463	7.46642	3.02396e-11	4.2914e-10
SL1344_1439	0.679389	4.17641	0.352124	0.476088
SL1344_2673	1.06172	3.48983	0.589634	0.692854
SL1344_3338	-2.62817	4.17953	0.0505336	0.104145
SL1344_3586	0.37849	5.04117	0.449407	0.569249
SL1344_3900	-1.86131	6.58719	2.2315e-06	1.46578e-05
SL1344_4462	1.39659	4.50563	0.0206996	0.0495713
SL1344_P2_0018	-2.08257	5.62064	0.00635183	0.0181741
SL1344_0689	0.362172	7.25573	0.402734	0.526794
SL1344_1330A	0.611318	4.36872	0.33437	0.45696
SL1344_2595	1.74039	4.6691	0.0183474	0.0447541
SL1344_4323	-3.4214	5.89943	1.3146e-07	1.0494e-06
SL1344_4339	0.148004	10.0106	0.538796	0.647118
SL1344_P3_0005	0.489106	9.34161	0.0862684	0.160787
SL1344_1766	0.224982	10.5297	0.56082	0.666146
SL1344_3170	0.614466	5.60046	0.20575	0.31757
SL1344_3653	0.298389	3.31505	0.801409	0.864792
SL1344_P1_0085	-1.0264	4.59335	0.302107	0.425839
STsORF35	4.89282	2.75977	0.0168294	0.0416479
SL1344_0534	-0.414259	5.69963	0.301573	0.425348
SL1344_0617	-0.353796	12.0208	0.0740194	0.140928
SL1344_1182	1.13856	4.7977	0.113811	0.200807
SL1344_1322	-1.27147	5.70037	0.0102	0.0272354
SL1344_1635	-1.19689	6.27916	0.00334351	0.0103875
SL1344_1924	-2.41716	9.68654	4.44027e-09	4.58795e-08
SL1344_4045	-2.72956	8.79288	2.40159e-12	3.97213e-11
SL1344_4176	-2.53731	8.79306	1.82629e-12	3.10277e-11
SL1344_P3_0006	-0.136262	8.57343	0.661511	0.755308
SL1344_P1_0092	0.0332816	6.25083	0.956259	0.974169
SL1344_0045	-2.15497	4.22207	0.0266573	0.0615004
SL1344_0301	-5.92816	3.9448	0.00495931	0.0147516
SL1344_0374	1.32389	6.49709	0.00037794	0.00152973
SL1344_1340	7.16731	8.62157	1.3187e-22	1.08275e-20
SL1344_1494	-1.46121	4.03944	0.153752	0.253388
SL1344_3183	-2.12572	10.5618	3.29383e-12	5.33276e-11
SL1344_4249	-3.30516	4.93963	1.65175e-06	1.10872e-05
SL1344_P1_0015	-0.276189	4.07744	0.83405	0.88777
STsORF45	-0.12938	4.31642	0.876217	0.917302
SL1344_0239	-0.415526	7.29538	0.167358	0.270859
SL1344_0466	0.497278	7.63911	0.105864	0.189402
SL1344_0575	-1.62369	5.3307	0.0134995	0.0345706
SL1344_0891	-1.76292	9.30679	1.22991e-09	1.36268e-08
SL1344_1617	3.40571	7.36846	1.2628e-05	7.04656e-05
SL1344_1637	-3.79067	6.35273	4.77558e-08	4.13524e-07
SL1344_2645	-0.582089	3.95922	0.541952	0.649438
SL1344_2665	0.569062	3.75588	0.564604	0.669308
SL1344_2985	-1.50827	5.0028	0.00725776	0.020398
SL1344_3421	-0.508995	4.73866	0.520132	0.630408
SL1344_3430	-0.0193031	5.45618	0.964763	0.980544
SL1344_P1_0080	1.2044	7.9272	0.000691957	0.00259301
SL1344_0882	3.45035	6.96622	1.65485e-13	3.11845e-12
SL1344_1516	-0.504079	4.65649	0.574414	0.67931
SL1344_2480	0.876066	4.94846	0.137008	0.230418
SL1344_3365	0.0140886	4.68932	0.984386	0.992372
SL1344_3427	0.887473	3.58753	0.336239	0.458898
SL1344_P2_0028	3.05107	4.54207	0.180842	0.287026
SL1344_P1_0048	0.0395435	3.81413	0.999985	1
STsORF117	-0.919267	6.24148	0.0292478	0.0665421
STsORF136	0.629288	3.92573	0.541589	0.649215
SL1344_0343	2.13481	4.00251	0.115224	0.20291
SL1344_0357	-1.35253	3.64313	0.272611	0.393159
SL1344_1125	-1.12235	3.99675	0.341026	0.463548
SL1344_1619	3.19306	8.56023	6.71952e-07	4.75329e-06
SL1344_1878	-2.08444	5.32479	0.000124707	0.000569416
SL1344_3882	-0.191479	4.91545	0.68514	0.773073
SL1344_P3_0002	-3.13648	7.62877	0.00574675	0.0166605
SL1344_1057	1.25401	7.43655	0.00251913	0.00813982
SL1344_1089	-0.605181	3.75896	0.518462	0.629401
SL1344_1341	7.2296	9.23198	2.096e-25	4.58924e-23
SL1344_1913	1.78443	4.98507	0.00434861	0.0131373
SL1344_2204	-2.47471	6.69082	9.89767e-08	8.05477e-07
SL1344_2389	-0.0440403	4.33562	0.955032	0.973666
SL1344_2549	4.91827	6.00704	2.5528e-09	2.71081e-08
SL1344_2703	4.06188	2.53288	0.0701556	0.135644
SL1344_2963	-1.08128	8.53352	0.00246288	0.00797026
SL1344_3012	0.123878	7.81809	0.684944	0.773042
SL1344_3472	0.673662	6.9559	0.0563695	0.113928
SL1344_3525	1.9263	5.75876	0.0372581	0.0812696
SL1344_4326	-2.00799	8.38558	1.02665e-09	1.16269e-08
SL1344_0081	-1.49751	3.68927	0.0723899	0.138629
SL1344_1393	1.26083	7.66658	3.2867e-05	0.000168101
SL1344_1530A	6.17067	8.72868	3.27387e-21	2.21371e-19
SL1344_1533	5.55916	7.16817	3.93286e-14	8.21967e-13
SL1344_1698	0.0942477	5.09335	0.859141	0.905571
SL1344_1810	-1.62768	4.15806	0.0316004	0.0708429
SL1344_2438	0.190091	5.55925	0.6733	0.763837
STsORF73	5.16536	5.02603	2.23207e-09	2.40348e-08
SL1344_0957	-0.806535	5.46073	0.229593	0.346803
SL1344_1523	-1.20789	4.96006	0.0363348	0.0797077
SL1344_2584	0.50758	6.31041	0.334007	0.456665
SL1344_2699	0.860276	6.84526	0.164774	0.267596
SL1344_2714	-2.21071	4.78139	0.00171082	0.00573718
SL1344_3686	0.0361163	5.59103	0.937864	0.960209
SL1344_P2_0007	-1.03697	6.09698	0.0192667	0.0465274
SL1344_1133	-1.08448	10.9474	1.81125e-05	9.80932e-05
SL1344_1311	-2.93092	14.368	3.82046e-06	2.37385e-05
SL1344_1375	-0.601567	4.0936	0.417949	0.540875
SL1344_3474	1.31731	7.22751	3.72829e-05	0.000189004
SL1344_3694	-2.69394	9.3837	4.26533e-14	8.83423e-13
SL1344_4483	1.13851	7.71454	0.0486478	0.101628
SL1344_1180	-0.398594	7.57072	0.306396	0.43004
SL1344_1310	1.50728	5.66831	0.00120027	0.00419047
SL1344_1370	1.63427	3.6571	0.0670364	0.130663
SL1344_1770	-4.01841	4.69093	3.1323e-07	2.34565e-06
SL1344_1780	3.01151	7.06373	1.9225e-07	1.49825e-06
SL1344_2397	1.32037	4.02231	0.225891	0.342142
SL1344_2781	-1.97066	6.40614	0.0462548	0.0974253
SL1344_3837	0.640999	9.71643	0.0095008	0.0256516
SL1344_4037	-0.474697	8.81436	0.0402309	0.0866246
STsORF100	-3.18554	6.47949	2.17449e-06	1.43448e-05
SL1344_0418	-0.302409	5.66253	0.460465	0.578851
SL1344_1254	-0.447291	4.7951	0.577454	0.681677
SL1344_1330	6.36577	8.1245	2.62427e-20	1.52162e-18
SL1344_1927A	0.778061	5.68918	0.140904	0.235249
SL1344_1975	0.572885	3.28518	0.711286	0.792692
SL1344_2368	-0.110998	4.58878	0.872416	0.915002
SL1344_2455	-1.21854	3.4201	0.32822	0.450725
SL1344_2853	-5.07395	8.36568	1.64556e-07	1.29782e-06
SL1344_3354	-1.50229	3.77067	0.12536	0.215426
SL1344_3539	-6.14486	3.9735	0.00536215	0.015744
SL1344_4158	2.13821	4.60157	0.000892637	0.00322709
SL1344_4379	0.0945883	5.97697	0.838324	0.890211
SL1344_1099	-0.10192	7.53425	0.816578	0.874592
SL1344_2162	0.449601	3.03481	0.677345	0.76729
SL1344_2790	1.29903	5.70921	0.0589454	0.118045
SL1344_3543	-1.09044	5.75739	0.0398584	0.0860418
SL1344_P2_0024	-0.446749	6.36072	0.5174	0.628369
SL1344_P2_0082	1.26682	3.64253	0.103154	0.185709
SL1344_P1_0026	-1.00303	3.69418	0.418858	0.54154
SL1344_P1_0102	-1.69173	9.04849	0.000956518	0.00343063
STsORF92	0.0767104	3.57227	0.933031	0.956624
SL1344_0570	-0.213033	3.94543	0.793444	0.85801
SL1344_1202	2.15808	5.33879	0.000235957	0.00101018
SL1344_1210	-1.13087	6.95899	0.000595492	0.00228363
SL1344_1342	8.12705	9.32018	5.27744e-26	1.34809e-23
SL1344_1480	0.117151	7.10887	0.815802	0.874346
SL1344_2583	-0.989864	6.90723	0.102232	0.184411
SL1344_2649	-1.36707	8.846	0.00644943	0.0184304
SL1344_2860	-1.84589	6.98118	2.81324e-05	0.000145996
SL1344_3117	0.913656	3.76218	0.327716	0.450475
SL1344_0781	-2.80179	3.4733	0.0282313	0.0646452
SL1344_1211	2.88395	7.30284	4.02702e-11	5.61098e-10
SL1344_1647	0.392971	6.57921	0.251312	0.370008
SL1344_3668	0.207365	6.74923	0.50156	0.615144
SL1344_0238	0.81718	7.23423	0.0107165	0.0284494
SL1344_1224A	0.653279	4.60734	0.24899	0.368121
SL1344_1593	-0.705033	6.72807	0.0360625	0.0791859
SL1344_1603	-0.395912	4.53602	0.564568	0.669308
SL1344_1725	1.76161	4.72193	0.00806849	0.0223757
SL1344_1985	-0.388196	4.37863	0.564646	0.669308
SL1344_2187	-1.41131	4.00948	0.118393	0.206462
SL1344_2248	-2.30364	6.06124	8.3778e-07	5.83654e-06
SL1344_3398	0.618511	11.8481	0.00336142	0.0104361
SL1344_3927	-0.206899	8.65614	0.388546	0.513667
SL1344_1098	-0.513406	5.88303	0.263125	0.383106
SL1344_1151	-0.473183	8.6867	0.241884	0.360279
SL1344_2271	-1.77018	4.95016	0.00783149	0.021837
SL1344_2273	3.88216	8.39097	1.50936e-17	5.64231e-16
SL1344_2394	0.920609	8.81144	0.000183403	0.000812413
SL1344_2935	0.268305	5.68914	0.595049	0.697079
SL1344_3275	-1.55982	10.0662	5.03867e-09	5.1143e-08
SL1344_3367	0.818394	5.4901	0.0723565	0.138623
SL1344_3808	-1.52336	6.57363	0.00015852	0.000711097
SL1344_4431	1.761	4.03355	0.0497434	0.103306
SL1344_0462	6.78094	9.72865	2.55374e-24	3.2617e-22
SL1344_0799	-2.65163	4.47284	0.0428152	0.0910566
SL1344_0949	-0.741516	3.38121	0.458403	0.576673
SL1344_2538	-1.40734	6.55535	0.0448038	0.0947162
SL1344_2868	-3.78943	6.29983	1.27317e-09	1.40385e-08
SL1344_3484	0.372558	7.99763	0.323093	0.446523
SL1344_3862	-3.30005	6.28973	2.52875e-11	3.64489e-10
STsORF87	-1.56724	5.79258	0.000800471	0.00293975
SL1344_0044	-2.78909	11.2875	1.21477e-10	1.56897e-09
SL1344_0286A	1.18096	6.22946	0.0437599	0.0926894
SL1344_0848	-1.73931	8.53218	4.16678e-06	2.57858e-05
SL1344_0979	1.66956	3.44117	0.12516	0.215296
SL1344_1183	7.34991	6.13166	2.17336e-15	5.31548e-14
SL1344_1527	-0.346803	5.96842	0.469738	0.586281
SL1344_2230	-2.00156	3.59893	0.488349	0.603838
SL1344_3333	-2.2091	4.11862	0.0145081	0.0367337
SL1344_P1_0071	-0.670694	5.29975	0.220272	0.335924
SL1344_0378	3.51272	7.56167	9.52082e-13	1.65821e-11
SL1344_0800	1.65818	4.44143	0.0142817	0.0362402
SL1344_1354	8.35039	8.15751	1.58613e-23	1.58544e-21
SL1344_1744	-0.289404	6.27415	0.424326	0.54636
SL1344_2750	0.995881	3.76054	0.337565	0.460298
SL1344_3023	-1.01944	6.92388	0.00265541	0.00850842
SL1344_3334	-3.51791	4.51738	0.000130792	0.000596018
SL1344_4020	3.19642	4.01869	0.00128118	0.00443255
SL1344_4239	-1.99643	3.5931	0.0327722	0.0728876
SL1344_P2_0043	-0.265824	3.53834	0.87338	0.915792
SL1344_1331	7.46709	9.90978	3.77147e-25	6.42267e-23
SL1344_1909	-2.51773	4.59777	8.51769e-05	0.000402511
SL1344_3256	-1.42855	10.2149	0.000365141	0.00148445
SL1344_3378	-1.2974	6.08003	0.037334	0.0813563
SL1344_3745	1.50903	3.55373	0.141532	0.23604
SL1344_3943	-0.646731	6.29115	0.0699895	0.135443
SL1344_4248	-4.26704	3.84031	0.000345805	0.00142347
SL1344_P2_0003	1.12419	8.11716	0.00081094	0.00296635
SL1344_P2_0008	1.34149	4.96773	0.0500771	0.103584
SL1344_0329	-2.80346	3.44023	0.0355863	0.0782898
SL1344_0445	-0.674167	10.5141	0.011491	0.0300033
SL1344_1186	0.114292	6.79917	0.77527	0.843115
SL1344_2312	5.50514	7.69576	1.32545e-15	3.36709e-14
SL1344_2836	1.90689	5.64923	0.000273593	0.00115094
SL1344_3001	0.44336	7.55431	0.442434	0.563209
SL1344_3296	0.940253	4.92082	0.0912066	0.167613
SL1344_3335	2.27387	4.48642	0.000675422	0.00253725
SL1344_3538	1.01801	4.63305	0.110698	0.196395
SL1344_4109	-1.82208	11.7525	1.51527e-11	2.28434e-10
SL1344_4129	-0.790139	5.30868	0.1177	0.205763
SL1344_0361	1.13553	5.51603	0.00971315	0.0261176
SL1344_1235	-2.20118	4.3477	0.00154702	0.00525348
SL1344_1558	-2.35115	5.83014	0.000958056	0.00343347
SL1344_2349	-0.944647	5.82892	0.0209135	0.0499534
SL1344_2936	1.0515	7.12119	0.00104837	0.00371084
SL1344_3086	-0.070079	5.886	0.849736	0.898593
SL1344_3483	0.636349	7.97121	0.0736813	0.140435
SL1344_3707	-1.81307	8.23646	2.89695e-09	3.06211e-08
SL1344_4322	3.20607	3.75034	0.00522359	0.0154061
STsORF61	3.57413	5.19413	1.64486e-08	1.54664e-07
SL1344_1227	1.82206	6.11915	1.43594e-05	7.91599e-05
SL1344_1710	4.13315	4.99348	1.43815e-05	7.91599e-05
SL1344_3403	-0.961779	10.6253	0.000167508	0.000746318
SL1344_0677	-1.27903	5.31386	0.0119752	0.0311261
SL1344_0725	-0.0471191	6.54085	0.881349	0.920382
SL1344_1023	0.635964	4.05448	0.53443	0.643444
SL1344_1998	-3.07923	3.50909	0.0162172	0.0404813
SL1344_2130	2.22137	3.57538	0.03804	0.0825037
SL1344_2586	0.282082	3.24008	0.794154	0.858373
SL1344_3870	-1.4719	5.47014	0.00546755	0.0159719
SL1344_4199	-2.79761	7.02892	1.16561e-08	1.12123e-07
SL1344_P2_0004	2.14364	7.48197	7.67413e-06	4.51223e-05
SL1344_0155	-6.70134	3.47178	0.000533797	0.00207122
SL1344_0386	-1.99074	6.63478	2.00321e-06	1.33104e-05
SL1344_0919	-0.401182	8.11082	0.108236	0.193045
SL1344_1415	6.85637	8.98214	1.17817e-24	1.74374e-22
SL1344_1479	0.754578	5.57137	0.255297	0.374077
SL1344_2201	-1.62168	8.7279	0.00500094	0.0148355
SL1344_2359	0.110607	6.95926	0.748845	0.820588
SL1344_2599	0.932182	3.05285	0.437657	0.558519
SL1344_2733	-1.9235	5.26324	0.17239	0.277053
SL1344_4380	0.772895	5.97399	0.119002	0.20734
SL1344_P2_0053	-1.00625	11.7152	4.0027e-05	0.000201361
SL1344_P3_0011	1.40679	7.83448	0.00419473	0.0127226
SL1344_P1_0104	-0.59399	5.49039	0.243079	0.361357
SL1344_1768	2.35417	8.44479	6.78524e-13	1.22829e-11
SL1344_3125	3.04339	5.31788	1.96923e-07	1.52948e-06
SL1344_3278	1.66399	5.70992	0.0247266	0.0574392
SL1344_3293	0.957045	7.34031	0.000677215	0.00254191
SL1344_3416	0.613872	6.02624	0.13663	0.230034
SL1344_3618	1.04369	7.59739	0.00697083	0.0197486
SL1344_3749	2.41914	4.66756	0.00225508	0.00740105
SL1344_4250	-5.26966	5.73555	1.67316e-11	2.4737e-10
SL1344_4459	0.558496	7.04238	0.237021	0.355222
SL1344_P2_0103	-1.41589	6.4442	0.0153355	0.0385315
SL1344_0083	5.21125	9.35544	7.13064e-24	7.99675e-22
SL1344_0849	-0.800938	3.85714	0.331588	0.454304
SL1344_0956	-2.59619	7.19062	2.206e-09	2.38664e-08
SL1344_1260	0.644374	4.79126	0.269212	0.390115
SL1344_1816	-0.223691	8.82329	0.472963	0.589094
SL1344_2658	-0.861941	5.7713	0.123367	0.212928
SL1344_2732	-2.15071	5.83303	2.35243e-05	0.000124042
SL1344_2884	0.565039	8.08707	0.197715	0.308217
SL1344_3077	-1.35376	5.40895	0.0115587	0.0301456
SL1344_3394	-1.52866	10.6631	1.27661e-07	1.02084e-06
SL1344_3614	0.595488	5.61532	0.165285	0.268165
SL1344_3761	-1.2209	5.49461	0.0083072	0.0229624
SL1344_3980	1.65201	6.16206	0.0700323	0.135468
SL1344_P1_0078	-0.298943	7.05878	0.530619	0.640423
SL1344_1109	-4.29676	5.46196	1.31082e-10	1.67421e-09
SL1344_3270	-1.61609	7.49784	1.19671e-05	6.74321e-05
SL1344_3280	-1.4719	5.73285	0.0023961	0.00779707
SL1344_3739	1.10262	3.38331	0.224607	0.340615
SL1344_4028	4.04743	6.83971	1.05359e-13	2.05272e-12
SL1344_4253	-0.0504927	6.06406	0.902075	0.935229
SL1344_4266	0.0723161	9.67081	0.765078	0.834597
SL1344_P1_0013	-0.184707	3.58926	0.916803	0.944535
SL1344_1669	-0.642161	5.97758	0.102107	0.184257
SL1344_2705	1.31194	3.17096	0.326776	0.449771
SL1344_2916	1.27163	4.41188	0.0501159	0.103584
SL1344_3281	-0.677755	6.76139	0.0294463	0.0668614
SL1344_3358	-1.19461	8.30957	1.41555e-05	7.84178e-05
SL1344_P2_0054A	0.374427	14.0514	0.216681	0.331768
SL1344_P1_0082	0.346372	5.53885	0.627402	0.72464
STsORF34	1.36944	6.93892	0.000206238	0.000897996
SL1344_1464	3.06277	4.25311	1.4215e-05	7.86527e-05
SL1344_1630	1.49624	6.35897	0.000119682	0.000548104
SL1344_1922	1.01263	4.79775	0.30925	0.43246
SL1344_2753	-0.260736	3.82231	0.809564	0.870735
SL1344_3064	-3.72962	4.75423	2.16438e-05	0.000115183
SL1344_3169	-1.53757	5.00662	0.0169531	0.0419088
SL1344_3203	-0.333983	6.17162	0.31589	0.439474
SL1344_0002	-0.949988	8.60964	0.000211452	0.000918957
SL1344_0003	2.72263	8.95074	9.98534e-16	2.57942e-14
SL1344_0004	2.29386	9.4898	7.00925e-13	1.26386e-11
SL1344_0005	1.03861	6.38911	0.00803684	0.0223036
SL1344_0006	2.34962	7.46577	2.0853e-11	3.04388e-10
SL1344_0007	-0.890354	9.18777	0.000278705	0.00117138
SL1344_0008	-1.89997	6.14383	1.03169e-05	5.85643e-05
SL1344_0009	-1.15259	4.67072	0.0857406	0.159868
SL1344_0011	0.661038	3.32123	0.474127	0.590283
SL1344_0012	-0.728931	8.81094	0.00720123	0.0202763
SL1344_0013	-0.699692	6.43204	0.0670002	0.130663
SL1344_0014	-0.809087	3.8497	0.382596	0.507699
SL1344_0016	0.183172	3.6992	0.898721	0.932986
SL1344_0018	-0.294057	7.17056	0.58984	0.692919
SL1344_0019	-1.34967	5.71375	0.0492234	0.102477
SL1344_0020	-2.79667	3.44906	0.312918	0.436131
SL1344_0021	-0.947317	3.58967	0.548598	0.655013
SL1344_0023	0.966938	4.08917	0.23874	0.357333
SL1344_0024	-1.65554	3.48965	0.292616	0.415575
SL1344_0028	1.01028	4.75794	0.109081	0.194401
SL1344_0029	-1.68444	4.13551	0.0943673	0.172594
SL1344_0031	0.169303	3.44472	0.899584	0.933488
SL1344_0033	-0.0456507	4.70806	0.954622	0.973666
SL1344_0034	-0.804891	5.09133	0.284943	0.407011
SL1344_0036	0.415088	5.50913	0.610104	0.709653
SL1344_0037	-0.172543	4.72363	0.824071	0.87939
SL1344_0038	-4.91181	4.23318	0.029406	0.0668028
SL1344_0039	-0.863953	5.5515	0.247622	0.366451
SL1344_0040	-0.959669	8.82794	0.00051235	0.00200152
SL1344_0041	-1.65549	7.88385	8.24793e-07	5.76352e-06
SL1344_0042	0.87064	4.48966	0.276752	0.397658
SL1344_0046	-0.558841	7.79582	0.0271485	0.0624456
SL1344_0047	0.0208855	9.83688	0.919457	0.946421
SL1344_0048	0.0446586	7.76123	0.868694	0.912764
SL1344_0049	0.0189431	5.83522	0.964503	0.980496
SL1344_0050	-0.219369	7.5916	0.463162	0.580593
SL1344_0051	-1.24054	5.65108	0.0157153	0.0393995
SL1344_0052	-0.0113018	5.84015	0.978773	0.988447
SL1344_0053	2.03691	3.89371	0.0191366	0.0463107
SL1344_0054	3.80003	4.7134	5.08713e-07	3.66624e-06
SL1344_0059	1.14127	3.58184	0.471647	0.587938
SL1344_0061	-2.82376	3.3955	0.326813	0.449771
SL1344_0062	0.688852	4.13164	0.634946	0.7317
SL1344_0063	1.237	3.49165	0.392444	0.517927
SL1344_0064	-5.06957	3.8104	0.0303544	0.0685845
SL1344_0065	1.11726	7.01426	0.000356146	0.00145973
SL1344_0067	-0.905136	6.98637	0.004672	0.0139947
SL1344_0068	1.00709	8.29174	0.0630295	0.12481
SL1344_0069	0.576075	4.41463	0.402302	0.526404
SL1344_0071	-3.33171	3.4176	0.242341	0.360726
SL1344_0072	-0.381209	4.173	0.671575	0.762628
SL1344_0073	0.124229	4.35877	0.884468	0.922383
SL1344_0074	0.507202	5.23183	0.451988	0.571259
SL1344_0076	-4.6381	3.34587	0.0651149	0.127839
SL1344_0080	-0.0934608	5.28663	0.888293	0.925032
SL1344_0082	4.88452	8.39584	2.68054e-20	1.52162e-18
SL1344_0083A	5.43413	7.10501	7.15437e-16	1.91255e-14
SL1344_0084	1.9611	6.60256	0.000666973	0.00251372
SL1344_0086	0.596275	3.79854	0.400021	0.524764
SL1344_0087	0.116551	5.21259	0.814056	0.873519
SL1344_0088	-1.03903	7.4333	0.00789771	0.0219817
SL1344_0089	0.720141	6.96675	0.0136326	0.0348344
SL1344_0090	0.230105	6.35217	0.50375	0.617007
SL1344_0091	0.593999	7.55654	0.0224879	0.0531343
SL1344_0092	0.0584221	7.73043	0.815968	0.874346
SL1344_0093	0.626739	8.94826	0.00367463	0.0112941
SL1344_0094	0.502086	9.53904	0.0177397	0.0435721
SL1344_0095	0.112475	6.06659	0.763704	0.833297
SL1344_0096	-0.965421	5.75381	0.0177237	0.0435561
SL1344_0097	-1.17194	7.47184	0.000235501	0.0010101
SL1344_0098	-1.10166	7.52172	0.0020004	0.00664585
SL1344_0099	-1.82559	4.35015	0.0402342	0.0866246
SL1344_0100	-1.98791	4.44063	0.464075	0.58158
SL1344_0101	-0.196498	3.52361	0.860854	0.907013
SL1344_0102	1.07881	4.29445	0.25518	0.374026
SL1344_0103	3.04893	4.07375	0.167649	0.27114
SL1344_0104	2.87096	5.52272	2.0093e-05	0.000107804
SL1344_0105	0.242526	6.4201	0.538981	0.647118
SL1344_0106	-1.78613	3.58607	0.119098	0.207429
SL1344_0107	-2.43488	5.1083	0.00272195	0.00866127
SL1344_0108	-0.964769	5.32426	0.18748	0.295316
SL1344_0109	-0.924948	4.68699	0.147601	0.244742
SL1344_0110	0.457159	5.18466	0.305081	0.428925
SL1344_0111	0.307847	6.26597	0.376657	0.501119
SL1344_0112	0.774252	6.47054	0.0190795	0.0462211
SL1344_0113	0.0246014	6.90511	0.933114	0.956624
SL1344_0115	1.43291	4.47266	0.0983405	0.178794
SL1344_0116	0.474092	6.53872	0.158376	0.259243
SL1344_0117	0.735816	6.05716	0.0659813	0.129044
SL1344_0118	-0.230036	7.18043	0.425417	0.547458
SL1344_0119	0.2687	8.84601	0.240058	0.358954
SL1344_0120	0.212355	9.09558	0.347532	0.471234
SL1344_0121	0.453583	8.85782	0.0920076	0.168681
SL1344_0122	-0.929691	11.0382	0.0319002	0.0713186
SL1344_0123	-0.252874	8.0301	0.29558	0.418435
SL1344_0124	-0.0787403	7.41785	0.773987	0.84244
SL1344_0125	0.171516	8.21566	0.4546	0.5733
SL1344_0126	0.151643	8.5526	0.46216	0.580129
SL1344_0127	-0.219648	7.43792	0.409413	0.533017
SL1344_0128	-0.196423	7.67318	0.449177	0.569249
SL1344_0129	-0.376776	8.22045	0.116529	0.204349
SL1344_0130	-0.929593	8.46567	0.000189036	0.000832554
SL1344_0131	-0.395072	8.01111	0.122084	0.211269
SL1344_0132	-0.746518	9.23764	0.00123171	0.00428072
SL1344_0133	-0.164459	9.51738	0.432062	0.553531
SL1344_0134	-0.506827	11.168	0.0127226	0.0328089
SL1344_0135	-0.998584	6.01871	0.010625	0.0282391
SL1344_0136	-1.03936	8.87085	4.49854e-05	0.000223915
SL1344_0137	-0.913717	3.83176	0.206563	0.318716
SL1344_0139	-1.01076	5.75831	0.0310142	0.0697278
SL1344_0140	-0.70532	5.77305	0.117626	0.205722
SL1344_0141	-1.36841	7.99337	3.41199e-06	2.14615e-05
SL1344_0143	0.550307	3.77975	0.65144	0.746591
SL1344_0145	-0.802752	5.19193	0.0836943	0.156688
SL1344_0146	-0.342759	6.16823	0.355627	0.479242
SL1344_0147	-0.823299	6.38763	0.0221276	0.0524611
SL1344_0148	-3.01296	3.86373	0.0180389	0.0440951
SL1344_0149	0.178933	4.09895	0.795403	0.859521
SL1344_0150	-1.25548	6.36638	0.000768727	0.00282769
SL1344_0151	-3.62477	9.37313	7.28987e-11	9.68752e-10
SL1344_0152	-2.4872	11.121	6.5673e-14	1.32441e-12
SL1344_0153	-2.21659	10.2146	7.35456e-13	1.31071e-11
SL1344_0154	-1.63628	10.2604	4.04083e-09	4.20356e-08
SL1344_0157	0.799119	3.65827	0.408451	0.532179
SL1344_0159	-0.550529	9.61316	0.0161416	0.0403146
SL1344_0160	-1.12096	6.78944	0.000643066	0.0024356
SL1344_0161	-0.894098	6.97802	0.00397495	0.0120958
SL1344_0162	-2.05335	3.8905	0.14279	0.237793
SL1344_0163	0.203013	4.37578	0.803021	0.86594
SL1344_0164	-1.61022	6.71178	2.3133e-05	0.000122259
SL1344_0165	-1.32622	7.54453	1.51507e-05	8.29319e-05
SL1344_0166	0.385485	6.05056	0.29918	0.422748
SL1344_0167	-0.457464	7.39348	0.105357	0.188714
SL1344_0168	-0.648391	6.70152	0.045413	0.0958719
SL1344_0169	-0.104563	6.45369	0.747089	0.819055
SL1344_0170	0.303445	7.40586	0.278046	0.398707
SL1344_0171	-1.48466	7.47168	9.68241e-06	5.54209e-05
SL1344_0172	-1.68874	7.91119	4.35523e-08	3.79268e-07
SL1344_0173	-0.292074	6.16805	0.527144	0.637006
SL1344_0174	-0.575646	5.97124	0.167741	0.271193
SL1344_0175	-1.89948	3.96589	0.169271	0.273199
SL1344_0176	-0.0295116	3.8474	0.982228	0.991283
SL1344_0179	3.15138	3.8388	0.00952768	0.0257091
SL1344_0180	-0.00961626	5.93152	0.980915	0.990175
SL1344_0181	-0.55422	5.79715	0.198128	0.308288
SL1344_0182	-0.454365	5.52695	0.384533	0.509828
SL1344_0183	-1.3864	4.42844	0.0794175	0.149656
SL1344_0184	-1.1675	4.64257	0.0578967	0.116401
SL1344_0185	-1.4765	7.71038	1.43058e-06	9.67322e-06
SL1344_0186	-0.270375	6.10365	0.468819	0.58561
SL1344_0187	-0.717255	8.42616	0.00280826	0.00887448
SL1344_0188	0.29905	6.25604	0.369638	0.494078
SL1344_0189	-1.06905	5.06871	0.0413741	0.0883028
SL1344_0190	-0.590314	7.18975	0.0704344	0.136017
SL1344_0191	0.22834	8.7927	0.303221	0.427017
SL1344_0192	-2.22258	8.87413	1.12313e-12	1.9414e-11
SL1344_0193	-2.38847	6.17343	4.05033e-05	0.000203313
SL1344_0194	-0.868182	6.65922	0.00919255	0.0249398
SL1344_0195	-1.50498	6.83989	1.42946e-05	7.89034e-05
SL1344_0196	-4.24226	3.52318	0.0958326	0.174787
SL1344_0197	1.41356	5.28262	0.0263331	0.0607828
SL1344_0202	0.182169	5.04728	0.785623	0.851554
SL1344_0203	-0.321085	7.36066	0.29392	0.416855
SL1344_0204	-0.744025	6.46646	0.0371027	0.0810829
SL1344_0205	-0.648715	9.44322	0.00871612	0.0238518
SL1344_0206	-0.0470075	5.30638	0.936165	0.958683
SL1344_0207	-1.50137	5.28503	0.00625896	0.0179306
SL1344_0208	-1.03362	6.39028	0.0113912	0.0298104
SL1344_0209	0.177413	6.57364	0.621524	0.719478
SL1344_0210	0.949121	10.0351	0.000189807	0.000834703
SL1344_0211	1.78156	7.2121	1.00507e-05	5.71943e-05
SL1344_0212	0.879701	7.91243	0.00266684	0.0085272
SL1344_0213	3.01392	8.68068	4.61268e-16	1.29324e-14
SL1344_0214	0.322606	7.30473	0.254075	0.373119
SL1344_0215	-0.330044	6.63098	0.316607	0.440072
SL1344_0216	-1.53188	8.01413	1.02838e-07	8.32479e-07
SL1344_0217	-0.776468	11.4011	0.00156826	0.00531382
SL1344_0218	-0.558444	10.9083	0.00821646	0.0227312
SL1344_0219	-0.666101	8.14649	0.0104893	0.0279107
SL1344_0220	-0.689752	9.14975	0.00256138	0.00825314
SL1344_0221	-0.316702	7.35239	0.254387	0.37328
SL1344_0222	-0.774878	8.49113	0.00142569	0.00489569
SL1344_0223	-0.541107	8.33977	0.0197731	0.0475754
SL1344_0224	0.000403891	9.70051	0.998492	1
SL1344_0225	0.545102	10.5246	0.0111233	0.0292582
SL1344_0226	1.24203	10.4408	5.51722e-07	3.95143e-06
SL1344_0227	0.991117	9.86153	2.99446e-05	0.000154702
SL1344_0228	0.0824872	8.65145	0.722857	0.801084
SL1344_0229	0.0591	8.8686	0.787061	0.85231
SL1344_0230	-0.720552	7.51174	0.0124921	0.0323416
SL1344_0231	-0.0975419	7.04039	0.734242	0.808219
SL1344_0232	-0.154682	9.39061	0.484492	0.600891
SL1344_0233	-0.515217	7.81323	0.0687522	0.133441
SL1344_0234	-0.600197	6.55224	0.0968315	0.176259
SL1344_0235	-0.775795	5.86278	0.0541846	0.110337
SL1344_0236	-0.57566	4.49292	0.397515	0.522371
SL1344_0237	-1.48372	5.61365	0.00280311	0.00886432
SL1344_0240	0.89451	6.21537	0.0165673	0.0411098
SL1344_0241	0.448412	5.17378	0.41305	0.536499
SL1344_0242	-0.142118	6.55222	0.685498	0.773287
SL1344_0243	-1.0073	7.80566	0.000401066	0.00160916
SL1344_0244	-1.12082	5.46638	0.0148857	0.0375875
SL1344_0245	-1.41143	6.10426	0.000731312	0.00271175
SL1344_0246	-0.876437	7.84135	0.000868935	0.0031534
SL1344_0247	-1.09801	5.99545	0.0125249	0.0323719
SL1344_0248	-0.944837	6.74731	0.0148376	0.0375059
SL1344_0249	-0.752413	5.8498	0.11672	0.204527
SL1344_rRNA0001	3.3135	9.80306	0.00834383	0.0230179
SL1344_tRNA0001	-2.48421	6.79949	2.41459e-07	1.83206e-06
SL1344_tRNA0002	-1.16899	8.23089	0.0492632	0.102494
SL1344_rRNA0002	0.447461	7.69958	0.662098	0.755791
SL1344_tRNA0003	-2.51428	5.54238	0.00223763	0.00735428
SL1344_0250	-2.65597	6.12168	0.00100736	0.00359526
SL1344_0251	-1.48427	4.20817	0.0825037	0.154831
SL1344_0252	-0.535969	4.56106	0.614881	0.714125
SL1344_0253	-0.556665	6.41552	0.105016	0.188398
SL1344_0254	-0.199033	4.72149	0.737575	0.810944
SL1344_0255	-1.0674	10.9272	2.89316e-06	1.85018e-05
SL1344_0256	-0.793777	5.29182	0.130654	0.222582
SL1344_0257	-1.28745	4.47317	0.0696341	0.134982
SL1344_0258	-1.13938	5.51992	0.0202956	0.0487053
SL1344_0259	-0.52449	5.80667	0.200562	0.311233
SL1344_tRNA0004	-1.31374	8.00468	0.0317701	0.0711191
SL1344_0260	-0.359044	4.05982	0.702834	0.785899
SL1344_0262	-0.890576	4.26028	0.297123	0.420231
SL1344_0264	0.585002	3.61423	0.539854	0.647768
SL1344_0265	0.759397	3.79061	0.434863	0.556344
SL1344_0266	-1.01831	4.85822	0.501848	0.615333
SL1344_0267	-0.644166	3.66536	0.700868	0.784467
SL1344_0268	-0.579617	4.42326	0.594951	0.697079
SL1344_0270	1.83726	3.75515	0.0803772	0.151279
SL1344_0272	-0.11	4.42648	0.92222	0.94884
SL1344_0273	4.55995	4.31117	0.0242351	0.0566512
SL1344_0274	5.2049	3.741	0.0053175	0.0156329
SL1344_0276	0.0431257	4.10475	0.966466	0.982058
SL1344_0277	-0.967256	4.15555	0.418429	0.541344
SL1344_0278	-0.90062	3.41561	0.579294	0.683323
SL1344_0279	0.00828767	3.32746	0.999929	1
SL1344_0280	-0.681308	5.69291	0.29236	0.415411
SL1344_0281	0.570071	3.93819	0.664329	0.757586
SL1344_0282	2.01384	3.60604	0.250407	0.369301
SL1344_0283	-0.0840287	4.26664	0.931868	0.955773
SL1344_0284	0.203379	5.27444	0.796101	0.860073
SL1344_0286	-0.385682	7.17518	0.320699	0.443748
SL1344_0286C	0.389603	6.39372	0.316843	0.440267
SL1344_0288	-0.442543	5.64677	0.537294	0.645874
SL1344_0289	-1.5347	5.75926	0.0719519	0.138234
SL1344_0291	-1.34771	4.48759	0.249752	0.368774
SL1344_0293	-1.74636	3.51736	0.244894	0.363585
SL1344_0294	-0.014915	3.42045	0.999954	1
SL1344_0295	2.98024	7.66327	3.44147e-09	3.60453e-08
SL1344_0296	4.43465	5.32932	3.81841e-08	3.36342e-07
SL1344_0297	2.80041	7.52488	4.16993e-08	3.65207e-07
SL1344_0298	2.04925	5.72555	6.89472e-05	0.00033161
SL1344_0299	5.48144	6.24428	8.80593e-15	1.98479e-13
SL1344_0300	-0.546135	6.4733	0.137606	0.231254
SL1344_0302	6.43912	9.1095	1.18698e-23	1.24039e-21
SL1344_0303	3.5046	6.89031	1.85068e-12	3.12846e-11
SL1344_0304	0.134014	6.32969	0.706802	0.789571
SL1344_0305	3.76092	8.68818	1.34632e-19	6.51617e-18
SL1344_0306	-0.751175	7.11164	0.0126262	0.032597
SL1344_0307	0.101521	6.46756	0.763528	0.833297
SL1344_0308	0.284778	5.77016	0.508868	0.621226
SL1344_0309	0.415055	7.30078	0.28196	0.403264
SL1344_0310	0.45192	7.24488	0.330425	0.45325
SL1344_0311	1.95089	7.43752	0.000696988	0.00260337
SL1344_0312	0.509249	8.426	0.0259407	0.0599977
SL1344_0313	-1.46102	6.4422	0.000810238	0.00296614
SL1344_0314	0.229625	6.52382	0.539031	0.647118
SL1344_0315	-0.73459	6.61971	0.0313003	0.0702042
SL1344_0316	2.47521	5.68288	2.35879e-06	1.54278e-05
SL1344_0317	0.0446012	7.96993	0.858881	0.905557
SL1344_0318	0.521811	7.00159	0.0894619	0.165036
SL1344_tRNA0005	1.83897	10.5924	0.0848673	0.15869
SL1344_0320	0.560185	3.54914	0.674787	0.765336
SL1344_0322	1.73392	6.22642	7.97826e-05	0.000379752
SL1344_0323	2.30827	3.84577	0.026052	0.0601945
SL1344_0324	-1.39681	3.92812	0.365767	0.489572
SL1344_0325	-2.83504	3.5511	0.317179	0.440601
SL1344_0326	1.11157	4.04972	0.172336	0.277053
SL1344_0327	1.25636	4.51954	0.0601292	0.12005
SL1344_0328	-0.190093	5.57759	0.678636	0.768185
SL1344_0331	-0.536315	4.5138	0.727109	0.80335
SL1344_0332	0.874115	4.43313	0.359981	0.483832
SL1344_0333	0.448553	4.93584	0.555224	0.66077
SL1344_0336	-0.305906	5.82782	0.450325	0.569471
SL1344_0337	-0.391596	5.33226	0.477539	0.593761
SL1344_0338	-0.692607	5.8523	0.125676	0.21578
SL1344_0339	-0.241332	6.10717	0.594844	0.697079
SL1344_0340	-0.793899	4.949	0.199563	0.310207
SL1344_0341	5.28232	3.93788	0.0060644	0.0174603
SL1344_0342	0.990683	4.41725	0.382467	0.507699
SL1344_0344	-0.251612	4.59139	0.778861	0.84622
SL1344_0345	-0.909416	3.65067	0.578152	0.682326
SL1344_0346	0.743791	4.20721	0.452803	0.571818
SL1344_0348	1.58023	4.60655	0.057943	0.116443
SL1344_0349	0.979001	3.56596	0.397771	0.522558
SL1344_0351	2.27408	5.24765	6.65087e-05	0.000321226
SL1344_0352	-1.09612	6.76064	0.000693833	0.00259531
SL1344_0353	-0.588165	7.23478	0.0412759	0.0882216
SL1344_0355	3.68933	7.24901	0.00965225	0.025969
SL1344_0356	-0.0777175	5.54662	0.878646	0.919021
SL1344_0358	-1.35554	7.29617	0.000165882	0.00073979
SL1344_0359	0.021155	6.42933	0.960575	0.977584
SL1344_0360	2.1335	5.39156	5.39059e-05	0.000264807
SL1344_0362	2.12309	4.41079	0.00909496	0.0247594
SL1344_0363	-0.737142	4.00953	0.439041	0.559664
SL1344_0364	-0.996803	3.79004	0.337248	0.460002
SL1344_0365	1.16049	4.09759	0.407834	0.531827
SL1344_0366	-1.50749	4.98828	0.073635	0.140429
SL1344_0367	-0.822899	7.65471	0.00241831	0.0078638
SL1344_0368	0.192161	8.24746	0.419643	0.542304
SL1344_0369	-0.949879	4.85221	0.288835	0.411675
SL1344_0370	1.06272	5.60831	0.022191	0.0525602
SL1344_0371	-0.477576	6.10771	0.233971	0.352258
SL1344_0372	0.163829	5.99701	0.689515	0.775535
SL1344_0373	2.19795	5.91133	0.000404775	0.00162263
SL1344_0375	-0.30995	7.01438	0.285312	0.407411
SL1344_0376	2.07443	4.44962	0.00636562	0.0182022
SL1344_0377	2.04147	5.58266	0.0718603	0.138133
SL1344_0379	1.58362	5.4044	0.0012591	0.0043693
SL1344_0380	1.63988	5.2903	0.00633499	0.0181372
SL1344_0381	-0.261071	7.13186	0.365145	0.489058
SL1344_0382	-0.203828	4.8676	0.732904	0.807806
SL1344_0383	-1.97881	6.58908	1.13524e-06	7.80245e-06
SL1344_0385	0.260689	6.96718	0.37945	0.504397
SL1344_0387	-0.48291	6.40372	0.175885	0.281294
SL1344_0388	0.46098	4.74122	0.488245	0.603838
SL1344_0389	1.06639	5.34883	0.0405865	0.087096
SL1344_0390	-0.106019	5.96821	0.782242	0.84889
SL1344_0391	-1.62236	5.0086	0.0131007	0.0336836
SL1344_0392	1.74248	8.02139	3.64302e-08	3.21509e-07
SL1344_0393	2.09372	7.2705	6.27116e-09	6.33732e-08
SL1344_0394	-1.73958	8.97455	8.43897e-10	9.74935e-09
SL1344_0395	-1.48325	7.2712	3.04329e-06	1.93541e-05
SL1344_0396	-0.669429	5.91174	0.115626	0.203367
SL1344_0397	2.55111	9.52419	2.64666e-14	5.60799e-13
SL1344_0398	-0.437694	5.55408	0.347776	0.471425
SL1344_0399	-1.36937	6.55826	0.000875947	0.00317635
SL1344_0400	-0.985811	7.85606	0.000270058	0.0011392
SL1344_0401	-0.874437	7.90585	0.00263976	0.00847598
SL1344_0402	-0.185371	8.82421	0.383797	0.508999
SL1344_0403	-0.0249506	8.80413	0.90427	0.936449
SL1344_0404	0.53108	5.22727	0.270066	0.391107
SL1344_0405	0.396325	5.0167	0.475595	0.591822
SL1344_0406	-1.04759	5.78115	0.0185649	0.0451479
SL1344_0407	-0.688295	6.02714	0.072242	0.138519
SL1344_0408	-0.310943	4.24936	0.649863	0.745527
SL1344_0409	1.61761	7.84802	1.90135e-06	1.26885e-05
SL1344_0410	3.78418	8.68673	2.9096e-18	1.21135e-16
SL1344_0411	1.53314	8.52337	7.09283e-08	5.92961e-07
SL1344_0412	1.76543	8.95523	1.90964e-08	1.77384e-07
SL1344_0413	1.25241	7.38469	3.61777e-05	0.000183604
SL1344_0414	0.843483	6.68586	0.016552	0.0411098
SL1344_0415	0.515926	6.07392	0.140894	0.235249
SL1344_0416	-0.000865235	7.54214	0.997359	1
SL1344_0417	-0.0666151	7.63799	0.793047	0.857853
SL1344_0419	-1.47793	7.12979	3.29063e-05	0.000168115
SL1344_0420	0.00519664	4.50286	0.995427	1
SL1344_0421	2.14206	3.46632	0.0615062	0.122374
SL1344_0422	1.79332	4.37275	0.0480584	0.100671
SL1344_0423	1.36795	4.35133	0.0757139	0.143678
SL1344_0424	0.545747	4.70737	0.421629	0.544259
SL1344_0425	0.919441	3.80494	0.448159	0.568137
SL1344_0426	-2.69685	3.23596	0.363837	0.487449
SL1344_0427	-0.0479081	4.80778	0.930523	0.954819
SL1344_0428	0.461319	5.98096	0.219459	0.334965
SL1344_0429	-1.46988	6.5644	0.000255607	0.00108221
SL1344_0430	0.37372	6.16822	0.276949	0.397817
SL1344_0430A	-2.02356	3.62413	0.157279	0.257998
SL1344_0431	0.53434	6.11226	0.417099	0.540383
SL1344_0432	0.612178	6.13742	0.318824	0.442084
SL1344_0433	-0.83266	8.25302	0.000649626	0.00245842
SL1344_0434	-0.28969	7.27874	0.303398	0.427135
SL1344_0435	-0.47986	7.43946	0.0887004	0.163991
SL1344_0436	-0.656727	9.38708	0.00546167	0.0159649
SL1344_0437	-0.981347	9.11829	4.87985e-05	0.000240746
SL1344_0438	-1.2732	5.40591	0.00599773	0.0173117
SL1344_0439	-1.36323	5.07199	0.00777759	0.0216998
SL1344_0440	-0.026083	6.47678	0.940671	0.962012
SL1344_0441	-1.42605	10.166	2.3003e-07	1.76574e-06
SL1344_0442	-1.07522	8.45448	7.80853e-05	0.000372444
SL1344_0443	0.13444	10.184	0.512343	0.624102
SL1344_0444	1.00442	9.97207	1.01422e-05	5.76436e-05
SL1344_0446	1.05121	9.00353	1.12633e-05	6.35444e-05
SL1344_0448	1.92265	4.12082	0.0427223	0.090901
SL1344_0449	-0.110953	6.61923	0.733427	0.807806
SL1344_0450	2.18878	4.6622	0.00156074	0.00529224
SL1344_0451	-1.50246	4.67084	0.0501148	0.103584
SL1344_0452	-4.75499	6.73824	4.38214e-15	1.01763e-13
SL1344_0453	-1.09639	6.93191	0.00256595	0.00826206
SL1344_0454	-1.57047	7.51768	1.42415e-05	7.87047e-05
SL1344_0455	-0.808656	7.14376	0.0185092	0.0450531
SL1344_0456	0.662619	5.01195	0.665811	0.758822
SL1344_0457	0.334648	6.46421	0.537433	0.645874
SL1344_0458	-1.21698	6.05672	0.0052107	0.0153779
SL1344_0459	-0.353313	6.57828	0.234652	0.352938
SL1344_0460	-0.291014	5.2199	0.561597	0.666897
SL1344_0461	-0.639811	5.88438	0.105164	0.188589
SL1344_0464	-0.644909	5.40579	0.429133	0.550699
SL1344_0465	-0.361052	7.02301	0.335942	0.458629
SL1344_0467	-0.423174	7.26045	0.216477	0.331566
SL1344_0468	-0.454394	9.32878	0.0396274	0.0856235
SL1344_0469	-0.501242	8.001	0.0410901	0.0878754
SL1344_0470	-2.31542	6.71599	1.02721e-07	8.32479e-07
SL1344_0471	-1.46686	7.85426	6.3732e-07	4.51525e-06
SL1344_0472	-0.422189	6.24293	0.355617	0.479242
SL1344_0474	-0.671693	5.78765	0.146784	0.243652
SL1344_0476	-0.0739023	6.69401	0.820407	0.877059
SL1344_0477	-0.916233	8.35137	0.000134917	0.000612387
SL1344_0478	-1.20139	6.92038	0.000755448	0.00278553
SL1344_0479	-0.466897	7.01395	0.149474	0.247367
SL1344_0480	-1.0795	7.58615	0.000556296	0.00214945
SL1344_0481	-1.64335	7.72969	6.82645e-08	5.74872e-07
SL1344_0482	-1.4109	5.93031	0.0186419	0.0452323
SL1344_0484	-0.853608	6.68568	0.0179912	0.0440018
SL1344_0485	-2.04273	8.0366	2.79339e-10	3.39789e-09
SL1344_0486	-3.02262	4.21075	0.00106577	0.00375797
SL1344_0487	1.21722	6.71898	0.000472325	0.00186097
SL1344_0488	-0.659627	6.28013	0.0834108	0.156285
SL1344_0489	-1.20502	5.68513	0.0253818	0.0588531
SL1344_0490	0.716418	4.43701	0.477927	0.593922
SL1344_0491	-2.53395	6.56653	7.18471e-09	7.16537e-08
SL1344_0492	-1.16896	6.15082	0.00872008	0.0238518
SL1344_0493	-0.366148	5.32125	0.497115	0.610996
SL1344_0494	0.315016	6.52567	0.414006	0.537284
SL1344_0495	-1.2389	4.03226	0.19965	0.310237
SL1344_0496	-1.36274	4.64085	0.0506231	0.104145
SL1344_0497	-0.286276	6.03084	0.422349	0.544729
SL1344_0498	-0.397215	5.75933	0.340915	0.463548
SL1344_0499	-1.31436	5.26652	0.0124779	0.0323231
SL1344_0500	-0.00510691	6.75208	0.989924	0.996425
SL1344_0501	-0.66053	7.6074	0.027139	0.0624456
SL1344_0502	-0.481042	5.66244	0.318449	0.441952
SL1344_0503	-0.834863	5.22702	0.0892242	0.16476
SL1344_0504	-1.96956	5.05162	0.000923395	0.0033196
SL1344_0505	-2.55954	4.75241	0.000483514	0.00189854
SL1344_0506	-0.487957	6.73664	0.218703	0.334418
SL1344_0507	0.0773236	4.79415	0.94614	0.966745
SL1344_0508	2.4387	4.26781	0.00479211	0.0143358
SL1344_0509	-0.673139	6.26158	0.07679	0.14536
SL1344_0510	0.824785	4.18684	0.292896	0.41566
SL1344_0511	1.16371	3.44423	0.403384	0.527241
SL1344_0512	-3.69249	3.55254	0.169549	0.273444
SL1344_0513	-1.3449	3.99143	0.430299	0.551581
SL1344_0515	-0.0238414	3.9712	1	1
SL1344_0516	0.918792	4.67922	0.272622	0.393159
SL1344_0518	0.893133	3.56417	0.50441	0.617486
SL1344_0519	-1.70351	5.11537	0.00802892	0.0223036
SL1344_0520	-0.41216	3.74058	0.711327	0.792692
SL1344_0522	2.72364	4.40702	0.00647722	0.0184868
SL1344_0523	-3.67859	3.47358	0.177118	0.282675
SL1344_0525	-1.06093	4.15671	0.208625	0.32141
SL1344_0526	-0.145613	7.54504	0.602473	0.703447
SL1344_0527	-1.02225	5.73122	0.0284749	0.0651705
SL1344_0528	-1.29975	5.44247	0.00916824	0.024924
SL1344_0529	-0.25948	7.73232	0.303573	0.427251
SL1344_0530	-1.36447	7.77964	3.48513e-06	2.18377e-05
SL1344_0531	0.802446	4.2652	0.258923	0.378186
SL1344_0532	-1.78844	3.74336	0.119298	0.207541
SL1344_0533	-0.260905	3.67553	0.817022	0.874843
SL1344_0535	-0.508042	7.54	0.0594968	0.118994
SL1344_0536	-2.03965	3.98273	0.0207945	0.0497726
SL1344_0539	0.288862	4.43006	0.669255	0.761256
SL1344_0540	1.19184	3.91716	0.32477	0.448301
SL1344_0541	-0.655612	3.73992	0.454812	0.57341
SL1344_0545	0.240702	3.25239	0.906216	0.936776
SL1344_tRNA0006	1.00542	6.0344	0.196062	0.306214
SL1344_0547	-0.815149	4.54182	0.234437	0.35273
SL1344_0548	-5.72807	3.44159	0.00568154	0.0165027
SL1344_0550A	-1.74664	3.99135	0.111519	0.197673
SL1344_0552	-1.13377	4.75688	0.186022	0.293625
SL1344_0555	-1.52546	5.97266	0.000641318	0.002435
SL1344_0556	-0.179304	7.37887	0.557934	0.663575
SL1344_0557	-0.673741	6.02722	0.0900489	0.166016
SL1344_0558	3.93137	7.96753	6.90015e-14	1.38545e-12
SL1344_0559	2.3419	6.4933	5.32461e-07	3.83139e-06
SL1344_0566	1.04096	5.35541	0.0255304	0.0591082
SL1344_0567	0.979351	4.37946	0.155896	0.256186
SL1344_0568	0.2099	6.06723	0.619278	0.717782
SL1344_0569	-0.152974	5.52182	0.843111	0.89407
SL1344_0571	1.76955	5.19463	0.00258632	0.00831603
SL1344_0572	-0.144746	4.59183	0.849652	0.898593
SL1344_0573	-0.953551	8.05992	0.00936785	0.0253522
SL1344_0574	-1.92897	8.14243	3.08203e-08	2.76242e-07
SL1344_0576	0.834025	8.59529	0.00101576	0.00361073
SL1344_0577	-1.22355	6.59381	0.00153877	0.00523472
SL1344_0578	-2.06221	5.58725	5.60905e-05	0.000274366
SL1344_0579	-3.13124	6.15964	2.43944e-08	2.2255e-07
SL1344_0580	-2.58624	7.19645	2.03582e-09	2.21293e-08
SL1344_0581	-1.1555	6.72875	0.00270087	0.00861805
SL1344_0582	-1.19584	6.85548	0.0049213	0.0146555
SL1344_0583	-1.27637	6.97318	0.000729071	0.00270562
SL1344_0584	-1.10046	6.6204	0.00870491	0.0238518
SL1344_0585	1.88462	5.72315	0.00109403	0.00385171
SL1344_0586	2.0221	4.71644	0.0451691	0.0954008
SL1344_0587	2.37247	4.83704	0.00311528	0.00976419
SL1344_0588	2.70209	9.79821	9.98558e-16	2.57942e-14
SL1344_0590	-0.424238	6.87502	0.282068	0.403281
SL1344_0591	-0.333132	5.72755	0.488265	0.603838
SL1344_0592	0.700852	4.89101	0.318632	0.441952
SL1344_0593	-0.135648	4.98913	0.846255	0.89615
SL1344_0594	0.106072	4.7499	0.843125	0.89407
SL1344_0595	-0.811701	6.00108	0.0532689	0.108713
SL1344_0596	-1.13693	8.28945	1.43927e-05	7.91599e-05
SL1344_0597	-0.463534	6.33376	0.221666	0.337378
SL1344_0598	-0.752451	3.63361	0.490596	0.605642
SL1344_0599	1.77972	4.39535	0.0624627	0.123901
SL1344_0600	3.38214	3.7025	0.00276375	0.00876396
SL1344_0601	0.108263	4.9471	0.845923	0.896005
SL1344_0602	1.05497	8.10828	0.000134205	0.000609756
SL1344_0603	2.03333	4.85142	0.00266497	0.00852715
SL1344_0604	0.895039	6.90889	0.00315624	0.00986568
SL1344_0605	2.47932	8.82077	1.14442e-13	2.2017e-12
SL1344_0606	-0.305765	5.49856	0.543065	0.650264
SL1344_0613	-0.943217	5.45356	0.0884981	0.163748
SL1344_0614	0.183887	4.41198	0.80774	0.869454
SL1344_0615	-1.69539	4.28743	0.0709944	0.136754
SL1344_0616	2.59924	7.58216	2.67843e-11	3.83658e-10
SL1344_0618	-1.12207	4.89869	0.0863124	0.160804
SL1344_0619	0.460689	5.25018	0.472137	0.588316
SL1344_0621	-2.06604	7.23523	9.50654e-08	7.76396e-07
SL1344_0622	0.427277	5.08609	0.401529	0.525777
SL1344_0623	-0.278688	5.46075	0.575626	0.680393
SL1344_0625	-0.777099	8.1153	0.00266254	0.0085253
SL1344_0626	-0.385704	6.71833	0.219498	0.334965
SL1344_0627	-0.779711	6.03841	0.0547245	0.111222
SL1344_0628	-0.911069	6.81793	0.00718947	0.0202653
SL1344_0629	-0.708158	6.65297	0.0306039	0.0690464
SL1344_0630	-0.995934	7.00974	0.00169813	0.00570345
SL1344_0631	1.68823	5.22215	0.00803763	0.0223036
SL1344_0632	1.80325	4.52153	0.0165661	0.0411098
SL1344_0633	-0.314714	5.01758	0.496359	0.610556
SL1344_0634	-0.301596	6.75609	0.340186	0.46291
SL1344_0635	-0.262225	7.33339	0.352587	0.476402
SL1344_0636	-0.355302	8.81784	0.110713	0.196395
SL1344_0638	-0.300213	4.04285	0.782999	0.849511
SL1344_0639	-1.55368	6.02753	0.0023463	0.00765127
SL1344_0640	-1.17013	6.56971	0.00604531	0.0174163
SL1344_0641	1.98188	6.31388	1.53641e-06	1.03432e-05
SL1344_0642	0.379705	4.39934	0.632112	0.729348
SL1344_0643	0.237583	3.72324	0.87101	0.913785
SL1344_0644	0.71371	3.74156	0.546041	0.652638
SL1344_0645	1.20744	3.50798	0.379305	0.504351
SL1344_0647	1.22992	5.34229	0.0175382	0.0431696
SL1344_0648	1.92673	4.33302	0.103412	0.186028
SL1344_0649	2.39045	5.04714	4.41131e-05	0.00022023
SL1344_0650	2.49062	5.46693	1.91288e-06	1.2747e-05
SL1344_0651	2.00743	7.25775	6.55583e-08	5.57185e-07
SL1344_0652	1.48291	6.9372	3.50747e-06	2.19121e-05
SL1344_0653	2.1065	7.25295	4.80173e-09	4.9063e-08
SL1344_0654	0.381463	10.0979	0.0645811	0.127062
SL1344_0655	-0.0710069	7.08681	0.80468	0.867101
SL1344_0656	0.499973	7.63943	0.0638984	0.126042
SL1344_0657	-0.246118	6.39976	0.443838	0.564527
SL1344_0658	0.306083	7.67561	0.239121	0.357787
SL1344_0659	1.35297	8.14031	2.99072e-07	2.25063e-06
SL1344_0660	0.61963	6.20991	0.0865747	0.161097
SL1344_0661	-3.35099	4.44886	0.000307385	0.00127905
SL1344_tRNA0007	-0.317325	7.54853	0.675202	0.765617
SL1344_tRNA0008	-0.449859	7.69142	0.484712	0.600891
SL1344_tRNA0009	-0.032392	5.523	0.956009	0.974169
SL1344_tRNA0010	-1.99898	6.55858	0.00017901	0.000795255
SL1344_tRNA0011	-2.39314	7.37164	2.30337e-08	2.10974e-07
SL1344_tRNA0012	0.937992	11.2937	0.446227	0.566405
SL1344_tRNA0013	-1.66089	7.87296	6.58234e-08	5.57378e-07
SL1344_0662	0.145925	6.81075	0.665908	0.758822
SL1344_0663	-1.41735	6.26783	0.000230419	0.000992012
SL1344_0664	0.228874	7.08515	0.453715	0.572497
SL1344_0665	0.250862	7.4502	0.390911	0.516348
SL1344_0666	2.14811	6.59534	7.67356e-08	6.3573e-07
SL1344_0667	1.17573	7.06072	0.00158562	0.0053687
SL1344_0668	-0.90767	8.32087	0.000186365	0.00082474
SL1344_0669	-1.16377	4.91771	0.0462427	0.0974253
SL1344_0671	1.55303	4.88347	0.0100827	0.0269536
SL1344_0672	0.309619	3.90804	0.801354	0.864792
SL1344_0673	1.6537	4.24052	0.0377048	0.0820088
SL1344_0674	-0.521596	5.37472	0.317981	0.441448
SL1344_0675	-0.493062	8.50238	0.0377662	0.0821036
SL1344_0676	-0.409839	7.66436	0.118408	0.206462
SL1344_0678	-1.58531	5.44007	0.00207092	0.00686523
SL1344_0679	-0.483943	7.32305	0.116228	0.204131
SL1344_0680	-0.267564	8.13389	0.241137	0.35972
SL1344_0681	0.503092	3.88011	0.687217	0.774277
SL1344_0682	0.282555	4.2387	0.838712	0.890418
SL1344_0683	-0.130386	4.08747	0.914987	0.943239
SL1344_0684	0.977662	6.34616	0.0172529	0.0425127
SL1344_0685	0.0743454	7.13274	0.904799	0.936574
SL1344_0686	-0.106738	5.12752	0.905576	0.936776
SL1344_0687	-0.183098	6.24636	0.849198	0.898438
SL1344_0688	3.21991	7.6749	0.000228216	0.000984368
SL1344_0690	-0.870847	5.39697	0.213708	0.32798
SL1344_0691	-2.4847	6.36722	3.643e-08	3.21509e-07
SL1344_0692	-0.404063	7.18226	0.138135	0.231891
SL1344_0693	0.53289	5.5963	0.234758	0.352982
SL1344_0694	0.46206	6.26272	0.19795	0.308217
SL1344_0695	0.426378	5.73707	0.299613	0.423047
SL1344_0697	-0.621583	5.06374	0.229002	0.346024
SL1344_0698	2.14057	3.26199	0.134087	0.2265
SL1344_0699	0.867561	3.46245	0.436233	0.557322
SL1344_0700	-0.285253	3.47153	0.834127	0.88777
SL1344_0703	4.96349	3.59718	0.01103	0.029097
SL1344_0706	-1.36784	3.88211	0.253004	0.37214
SL1344_0708	0.0811294	4.18165	0.938178	0.960317
SL1344_0710	-0.746398	5.7868	0.0943241	0.172583
SL1344_0711	0.237634	4.16418	0.792997	0.857853
SL1344_0712	-0.471367	8.43723	0.0592909	0.118682
SL1344_0714	3.83817	7.48102	2.94493e-16	8.46301e-15
SL1344_0715	3.64669	7.06135	5.91357e-13	1.08329e-11
SL1344_0716	2.7619	8.29331	5.96391e-11	8.08911e-10
SL1344_0717	2.39032	8.04406	7.52768e-13	1.33638e-11
SL1344_0718	0.592961	9.97826	0.00716448	0.02021
SL1344_0719	-0.608897	9.6615	0.00526245	0.0155008
SL1344_0720	-1.03908	9.42183	8.10549e-06	4.74765e-05
SL1344_0721	-1.93019	8.71541	1.1412e-10	1.48227e-09
SL1344_0722	-0.539903	9.01211	0.0287227	0.0656241
SL1344_0723	-0.242098	8.518	0.335498	0.458158
SL1344_0726	-0.683452	6.51587	0.0672356	0.130995
SL1344_0727	-0.229951	7.51943	0.43571	0.556807
SL1344_0728	0.370533	7.17725	0.278424	0.398707
SL1344_0729	0.182565	7.19153	0.584649	0.6877
SL1344_0730	-0.188484	9.28026	0.392752	0.518184
SL1344_0731	-0.517162	9.59953	0.0241445	0.056497
SL1344_0732	0.19695	7.85546	0.533101	0.642348
SL1344_tRNA0014	-3.1982	9.48366	1.14919e-07	9.23771e-07
SL1344_tRNA0015	-3.42556	7.21214	6.10474e-11	8.25576e-10
SL1344_tRNA0016	-2.49332	5.37889	8.47326e-05	0.000400823
SL1344_tRNA0017	-2.01033	6.70228	1.09817e-06	7.58165e-06
SL1344_tRNA0018	0.855569	5.00175	0.160933	0.2624
SL1344_0733	-0.535014	4.9934	0.518524	0.629401
SL1344_0734	-0.143381	5.47388	0.806901	0.868883
SL1344_0735	-0.613138	4.51515	0.278641	0.398877
SL1344_0736	-1.82313	5.04987	0.00317012	0.00990231
SL1344_0737	-0.292268	7.75624	0.25372	0.372956
SL1344_0738	2.96647	4.20057	0.00124946	0.00433915
SL1344_0739	2.45787	4.65837	0.000384076	0.00155183
SL1344_0740	0.581152	4.62335	0.343423	0.466487
SL1344_0741	2.10357	3.70721	0.0727807	0.139146
SL1344_0746	2.04359	4.21438	0.0505752	0.104145
SL1344_0747	2.24348	4.96567	0.000694265	0.00259531
SL1344_0748	1.83196	4.38786	0.0293724	0.0667594
SL1344_0749	-0.529447	9.52662	0.0144705	0.0366586
SL1344_0750	0.373125	5.65918	0.39999	0.524764
SL1344_0751	0.248499	5.65699	0.541624	0.649215
SL1344_0752	0.121848	4.58208	0.840442	0.892048
SL1344_0753	1.05683	5.52056	0.0545963	0.111028
SL1344_0754	-1.7805	3.98987	0.197781	0.308217
SL1344_0755	-1.55798	7.62092	7.64719e-07	5.38465e-06
SL1344_0756	-0.157173	5.63821	0.737986	0.811202
SL1344_0758	0.87931	7.52544	0.00276777	0.0087646
SL1344_0759	0.804228	6.88255	0.0141022	0.0358441
SL1344_0760	0.535198	6.64111	0.0707333	0.13648
SL1344_0761	0.466001	4.86737	0.359381	0.48331
SL1344_0762	0.680131	6.58627	0.0514137	0.105442
SL1344_0763	-0.621092	6.0352	0.130593	0.222561
SL1344_0764	2.62028	6.61776	3.21451e-09	3.37451e-08
SL1344_0765	2.59636	5.89127	2.17927e-06	1.43557e-05
SL1344_0766	2.40869	5.49069	1.40772e-05	7.81726e-05
SL1344_0767	4.43765	7.45952	6.84331e-17	2.14051e-15
SL1344_0768	2.78621	7.18952	5.88983e-11	8.01226e-10
SL1344_0769	3.50163	6.52702	3.55808e-10	4.29398e-09
SL1344_0770	3.95889	8.21816	2.56927e-17	8.75073e-16
SL1344_0771	4.55581	7.73104	1.3371e-17	5.03934e-16
SL1344_0772	4.1966	6.99353	9.22097e-13	1.61825e-11
SL1344_0773	4.15002	6.7134	7.69361e-14	1.52479e-12
SL1344_0774	4.55312	6.53631	1.47563e-14	3.20044e-13
SL1344_0775	-0.254944	8.57131	0.308066	0.431462
SL1344_0776	0.508174	8.76967	0.0229335	0.0539101
SL1344_0777	-2.27067	5.36829	0.000378674	0.00153135
SL1344_0778	-3.64923	5.27626	6.04211e-06	3.6174e-05
SL1344_0779	-0.613397	4.47477	0.314721	0.438083
SL1344_0780	-0.709189	3.61006	0.451756	0.571123
SL1344_0782	-1.6297	4.10901	0.0960577	0.174989
SL1344_0783	-0.490334	7.22706	0.0721249	0.13841
SL1344_0785	-2.66049	3.4853	0.357873	0.482127
SL1344_0786	-3.96101	3.47518	0.146911	0.243774
SL1344_0787	0.846793	5.12142	0.0901119	0.166066
SL1344_0788	-0.230274	4.23863	0.769175	0.838272
SL1344_0789	1.43308	3.88479	0.0867398	0.161339
SL1344_0790	3.43234	8.52448	2.95183e-15	7.06902e-14
SL1344_0791	0.461231	5.91037	0.184154	0.29145
SL1344_0792	-0.0240644	5.71073	0.953819	0.973078
SL1344_0793	0.041984	6.46026	0.898795	0.932986
SL1344_0794	-0.150813	6.0903	0.651344	0.746591
SL1344_0795	-0.642007	5.35229	0.158274	0.259168
SL1344_0796	-2.21628	6.73446	3.06272e-07	2.30104e-06
SL1344_0797	-1.09131	7.22023	0.000688007	0.00258031
SL1344_0798	-0.0733482	5.8414	0.852275	0.90045
SL1344_0801	-1.25711	5.35995	0.0763718	0.144748
SL1344_0802	-0.0534792	5.69213	0.915135	0.943239
SL1344_0803	0.261026	7.67258	0.399404	0.524404
SL1344_0804	0.164777	7.22768	0.632931	0.73011
SL1344_0805	0.28451	9.50786	0.2465	0.365261
SL1344_0806	1.55068	8.59027	6.95916e-08	5.83909e-07
SL1344_0807	-1.30054	4.53454	0.0545357	0.110954
SL1344_0808	-1.28244	10.0347	7.94696e-07	5.57864e-06
SL1344_0809	-0.122888	5.57862	0.799752	0.86341
SL1344_0810	0.0583424	6.22039	0.898897	0.932986
SL1344_0811	-0.223977	6.6669	0.623211	0.720887
SL1344_0812	-1.32658	6.57403	0.00033651	0.00139018
SL1344_0813	-0.063781	8.80371	0.769889	0.83885
SL1344_0814	-0.939046	5.75784	0.44668	0.566575
SL1344_0817	-1.1312	3.92964	0.276097	0.396841
SL1344_0818	-1.75755	6.88646	4.47127e-05	0.000222982
SL1344_0819	1.45711	3.90496	0.292263	0.415402
SL1344_0821	-0.129481	5.08536	0.817193	0.874843
SL1344_0822	-0.572159	5.81532	0.184999	0.292412
SL1344_0823	-1.08412	6.136	0.00959661	0.0258496
SL1344_0824	-0.744342	6.23243	0.0814033	0.15296
SL1344_0825	0.508852	5.4908	0.240551	0.359341
SL1344_0826	0.163327	4.86064	0.750622	0.822144
SL1344_0827	-0.721326	4.632	0.25777	0.376861
SL1344_0828	-0.665898	6.31376	0.0846699	0.158386
SL1344_0829	3.61803	7.34106	7.34859e-13	1.31071e-11
SL1344_0830	2.87533	4.97615	0.000179696	0.000797532
SL1344_0831	4.72922	5.29071	1.0022e-08	9.74234e-08
SL1344_0832	3.3283	5.54437	3.3035e-06	2.08647e-05
SL1344_0833	2.2132	6.02152	9.69083e-06	5.54209e-05
SL1344_0834	1.49063	5.80453	0.00709355	0.0200715
SL1344_0835	5.74388	8.124	1.07891e-22	9.18668e-21
SL1344_0836	3.90331	6.98243	3.631e-12	5.85802e-11
SL1344_0837	1.26184	5.01337	0.195943	0.306132
SL1344_0838	0.625197	7.02877	0.0421157	0.0897461
SL1344_0839	3.00515	8.13306	2.43593e-15	5.89495e-14
SL1344_0840	-0.550198	7.19372	0.103044	0.185656
SL1344_0841	1.88805	6.7025	4.08109e-07	3.00719e-06
SL1344_0842	0.257051	5.83484	0.620453	0.718592
SL1344_0843	-1.03146	5.25916	0.050598	0.104145
SL1344_0844	-2.12068	6.33284	1.28512e-06	8.75404e-06
SL1344_0845	-1.29959	4.50577	0.13862	0.232618
SL1344_0846	-1.74715	6.93395	6.46353e-06	3.84467e-05
SL1344_0847	-2.51684	4.69005	0.00353146	0.0108978
SL1344_0850	0.168212	5.14501	0.733442	0.807806
SL1344_0852	-0.751447	5.45822	0.124465	0.214502
SL1344_0853	-0.273333	5.31075	0.592693	0.69556
SL1344_0854	0.271946	6.62299	0.4258	0.547797
SL1344_0855	1.04523	5.8487	0.012537	0.0323849
SL1344_0856	0.245714	4.76619	0.703002	0.785899
SL1344_0857	0.321269	5.6188	0.453094	0.571871
SL1344_0858	0.066568	5.37141	0.895984	0.931013
SL1344_0859	-1.8126	6.28779	0.000739708	0.0027359
SL1344_0860	2.44894	3.94104	0.0340645	0.0754838
SL1344_0862	0.132091	4.88334	0.857012	0.904209
SL1344_0863	0.238922	8.17134	0.633901	0.730818
SL1344_0864	-1.04053	7.57041	0.000238096	0.00101599
SL1344_0865	-1.78553	7.86344	0.00170011	0.00570591
SL1344_0866	-1.24628	7.42154	5.46556e-05	0.000267917
SL1344_0867	-2.31745	8.32198	6.46528e-13	1.17499e-11
SL1344_0868	-0.138655	4.4327	0.815835	0.874346
SL1344_0869	1.89972	7.21626	1.52038e-08	1.44139e-07
SL1344_0870	2.4298	6.94957	4.1753e-09	4.33364e-08
SL1344_0871	-0.751686	5.05562	0.157129	0.257843
SL1344_0872	-0.18708	5.14307	0.699909	0.783966
SL1344_0873	-0.00735876	6.39165	0.983812	0.992228
SL1344_0874	1.45851	5.81163	0.00159247	0.00538394
SL1344_0875	-0.700048	5.49773	0.28724	0.410037
SL1344_0876	-1.69995	5.64265	0.0083657	0.0230608
SL1344_0877	-1.73484	6.09891	2.04281e-05	0.000109279
SL1344_0878	-1.35508	6.28965	0.00118994	0.00415757
SL1344_0879	1.54537	8.73887	1.63857e-08	1.54388e-07
SL1344_0880	2.25058	8.73725	3.17796e-12	5.2001e-11
SL1344_0881	1.83488	8.57436	5.007e-10	5.9183e-09
SL1344_0883	0.433687	9.09679	0.0730664	0.139576
SL1344_0884	1.40106	10.7612	6.98652e-09	7.01398e-08
SL1344_0886	2.98168	4.83878	0.000851443	0.00309726
SL1344_0887	0.57058	4.16063	0.546581	0.652943
SL1344_tRNA0019	-2.29436	8.26812	0.0082011	0.0227024
SL1344_0888	-0.588981	4.30434	0.509424	0.621453
SL1344_0889	1.26783	4.04196	0.183062	0.290048
SL1344_0890	-0.990757	5.71639	0.22724	0.3437
SL1344_0892	-1.57993	8.92718	1.43522e-08	1.36628e-07
SL1344_0893	-0.750416	4.53714	0.155802	0.256123
SL1344_0894	-1.00516	6.1218	0.00500111	0.0148355
SL1344_0895	-1.38066	6.88039	0.000530935	0.0020636
SL1344_0896	1.32842	8.91151	7.86357e-07	5.52855e-06
SL1344_0897	-0.443796	9.2943	0.0377959	0.0821294
SL1344_0898	-0.530405	9.47766	0.0125161	0.0323719
SL1344_0899	-0.073777	7.58494	0.784065	0.85016
SL1344_0900	-0.451089	7.36819	0.131842	0.224024
SL1344_0901	-0.198284	8.94453	0.358101	0.482222
SL1344_0902	1.27256	4.96452	0.0320621	0.0716335
SL1344_0903	1.29021	3.31968	0.366524	0.490334
SL1344_0904	3.74789	5.013	7.63175e-06	4.49306e-05
SL1344_0905	1.23531	5.46381	0.0236572	0.0554695
SL1344_0906	3.92942	6.11159	5.41252e-12	8.55215e-11
SL1344_0907	0.0572256	7.2726	0.834418	0.88777
SL1344_0908	-1.07842	5.38257	0.0247346	0.0574392
SL1344_0909	6.81729	11.6717	9.63594e-28	5.53826e-25
SL1344_0910	-0.0976686	9.85798	0.668001	0.760264
SL1344_0911	-1.45519	7.32543	3.36487e-06	2.12232e-05
SL1344_0912	0.203229	7.77101	0.45516	0.573691
SL1344_0913	-0.584833	4.09567	0.412067	0.535373
SL1344_0914	-0.26933	7.1853	0.358363	0.482222
SL1344_0915	-0.310378	6.50345	0.32736	0.450254
SL1344_0916	-0.514762	4.9449	0.30766	0.431024
SL1344_0917	-1.57337	8.23382	3.19752e-05	0.000164087
SL1344_0918	-0.568849	12.6099	0.00485086	0.0144833
SL1344_0920	0.229775	5.83817	0.724358	0.802168
SL1344_0921	-0.212284	7.99275	0.400408	0.524972
SL1344_0922	-0.381821	6.3891	0.246034	0.364924
SL1344_0923	-0.1764	5.39787	0.725871	0.802683
SL1344_0925	-0.591309	6.72321	0.0888539	0.164142
SL1344_0926	0.932591	5.98737	0.0432082	0.0918074
SL1344_0927	-0.677874	4.35739	0.415762	0.539259
SL1344_0928	-0.455875	6.18044	0.259632	0.378859
SL1344_0929	0.633951	7.05566	0.0510407	0.104911
SL1344_0930	-0.249304	6.25994	0.509367	0.621453
SL1344_0931	0.37256	9.38811	0.0873561	0.162092
SL1344_0932	0.723622	8.10286	0.00577735	0.0167387
SL1344_0933	1.20791	8.91842	9.4311e-06	5.42731e-05
SL1344_0934	1.12326	8.41667	8.57112e-06	4.9823e-05
SL1344_0935	-0.423416	7.96072	0.0917737	0.168453
SL1344_0936	-3.46514	8.34698	7.59494e-17	2.35956e-15
SL1344_0937	-0.839546	8.9537	0.000252181	0.00106869
SL1344_0938	0.682432	4.25702	0.310325	0.433438
SL1344_0939	0.807628	3.62862	0.507478	0.620251
SL1344_0940	-0.631423	3.9679	0.700646	0.784467
SL1344_0941	-2.1382	6.58552	2.55322e-06	1.65116e-05
SL1344_0942	-0.392428	7.84635	0.127036	0.21779
SL1344_0946	1.04127	4.03666	0.204407	0.316103
SL1344_0950	-2.19829	7.06603	2.84281e-07	2.14635e-06
SL1344_0952	0.664472	3.48155	0.657803	0.752013
SL1344_0955	-3.38403	3.692	0.00513258	0.0151668
SL1344_0958	-1.90353	6.54547	0.00112327	0.00393959
SL1344_0959	-4.21751	4.25871	0.105289	0.188667
SL1344_0961	0.632473	4.60859	0.653389	0.748115
SL1344_0962	-1.77806	5.978	0.000337853	0.00139448
SL1344_0964	-1.55417	5.67546	0.0322847	0.0720258
SL1344_0965	-3.20969	3.68374	0.00843253	0.0232033
SL1344_0968	0.628322	4.08191	0.491966	0.606776
SL1344_0969	0.726197	5.09695	0.256458	0.37554
SL1344_0971	0.443965	5.35507	0.42903	0.550699
SL1344_0972	1.87949	5.25392	0.00211635	0.00699566
SL1344_0973	0.803022	3.08698	0.532256	0.641944
SL1344_0975	-1.50279	3.32639	0.329778	0.452498
SL1344_0976	2.43282	3.45567	0.0201277	0.0483276
SL1344_0977	0.747435	4.06322	0.430934	0.55224
SL1344_0980	0.355199	6.11749	0.365848	0.489572
SL1344_0981	1.31455	4.21896	0.131143	0.223084
SL1344_0982	0.885109	4.91824	0.129529	0.221238
SL1344_0983	4.45363	10.0873	1.00405e-22	8.71058e-21
SL1344_0984	0.693303	3.46292	0.474229	0.590283
SL1344_0985	1.00399	3.61003	0.324268	0.447743
SL1344_0986	-2.19158	3.6117	0.107171	0.191497
SL1344_0987	1.28892	5.53056	0.0138819	0.0354211
SL1344_0988	-0.51928	4.08309	0.678893	0.768287
SL1344_0989	-0.522584	3.57012	0.700831	0.784467
SL1344_0991	5.51425	9.5836	4.56833e-19	2.10052e-17
SL1344_0992	5.11002	7.22819	1.80312e-17	6.52813e-16
SL1344_0993	0.268066	3.55625	0.8054	0.86747
SL1344_0994	0.272851	3.93365	0.713084	0.793696
SL1344_0995	-0.135393	6.68269	0.663129	0.756592
SL1344_0997	0.558692	8.1844	0.0225524	0.0532595
SL1344_0998	-1.06544	5.44809	0.0535925	0.109276
SL1344_0999	-1.7741	6.8675	1.04929e-06	7.266e-06
SL1344_1000	-0.208884	4.99236	0.714472	0.794664
SL1344_1001	-0.345837	7.58108	0.249469	0.368711
SL1344_1002	-0.373077	7.27545	0.236302	0.354547
SL1344_1003	-0.145992	5.56497	0.748702	0.820588
SL1344_1004	-0.0974368	7.16557	0.732709	0.807806
SL1344_1005	-0.764494	4.96006	0.166398	0.26959
SL1344_1007	-2.6562	7.50341	1.95884e-11	2.86839e-10
SL1344_1008	-1.18564	7.44939	0.00417949	0.0126847
SL1344_1009	-0.65314	5.84997	0.132183	0.224438
SL1344_1010	-1.82762	11.2082	6.36462e-11	8.53194e-10
SL1344_1011	0.120272	8.54916	0.669591	0.76132
SL1344_1012	0.265955	4.48479	0.680509	0.769547
SL1344_1013	-0.902392	6.14855	0.0160208	0.0400783
SL1344_1014	-1.31552	4.73667	0.0467818	0.0983102
SL1344_1015	-0.377409	6.81132	0.231195	0.348994
SL1344_1016	-0.04729	5.9134	0.90473	0.936574
SL1344_1017	0.087756	4.16402	0.941708	0.962858
SL1344_1018	0.194532	5.64572	0.668658	0.760823
SL1344_1019	0.00773406	6.28712	0.984816	0.992454
SL1344_1020	-0.383521	6.53187	0.292656	0.415575
SL1344_1021	0.587117	4.4391	0.446564	0.566575
SL1344_1022	-0.339869	5.48138	0.502669	0.616175
SL1344_1024	-0.694873	6.41277	0.0648016	0.127387
SL1344_1025	-0.224711	9.15457	0.345603	0.468756
SL1344_tRNA0020	1.75677	9.3212	0.0222209	0.0525845
SL1344_1026	1.96172	8.03083	4.79489e-10	5.6822e-09
SL1344_1027	8.02721	10.8303	1.00325e-28	7.75098e-26
SL1344_1029	-1.78684	6.88912	3.10601e-06	1.96985e-05
SL1344_1030	-3.34366	7.38591	2.77504e-11	3.96262e-10
SL1344_1033	4.48988	7.74655	3.71742e-18	1.49936e-16
SL1344_1034	0.189961	5.54103	0.653421	0.748115
SL1344_1035	0.46361	6.06555	0.179762	0.285705
SL1344_1036	0.180084	5.55978	0.688915	0.775214
SL1344_1037	1.73913	3.10577	0.134243	0.226679
SL1344_1038	0.539468	4.36577	0.421446	0.544175
SL1344_1039	-6.23882	3.57257	0.00141175	0.00485508
SL1344_1040	0.0133245	4.33347	0.984899	0.992454
SL1344_1041	0.427885	4.41308	0.552196	0.658085
SL1344_1042	1.30221	4.39518	0.0633438	0.125271
SL1344_1043	2.50324	3.3419	0.0103408	0.0275475
SL1344_1044	0.768145	3.67003	0.382076	0.507617
SL1344_1045	1.26516	3.98665	0.139274	0.233395
SL1344_1046	0.66523	4.26395	0.350997	0.474951
SL1344_1047	0.980969	3.47556	0.308799	0.432093
SL1344_1048	1.0487	4.32475	0.29803	0.421384
SL1344_1050	0.0227231	4.43283	0.974436	0.985987
SL1344_1051	-0.244673	6.05746	0.485094	0.601178
SL1344_1052	-1.79927	5.99316	0.00147774	0.00505553
SL1344_1053	-1.3836	6.11409	0.0364078	0.0798276
SL1344_1054	-1.33078	4.85187	0.222555	0.338395
SL1344_1055	0.579475	4.92219	0.465455	0.582515
SL1344_1056	1.93816	6.15116	3.81952e-05	0.000192991
SL1344_1058	1.35682	7.62573	4.32486e-06	2.66564e-05
SL1344_1060	-1.15371	4.89474	0.144527	0.240426
SL1344_1061	-0.368117	6.77629	0.415988	0.5394
SL1344_1062	-0.57149	10.4381	0.00739076	0.0207338
SL1344_1063	1.8158	9.43487	3.30046e-10	3.99356e-09
SL1344_1064	3.25169	8.37955	9.65894e-17	2.96079e-15
SL1344_1065	0.820364	6.29482	0.0136172	0.0348232
SL1344_1066	3.31902	5.08981	1.58729e-05	8.65762e-05
SL1344_1067	3.68034	3.86341	0.000163657	0.000731302
SL1344_1068	3.06734	4.52592	2.8864e-05	0.000149456
SL1344_1069	1.30879	4.53941	0.0533903	0.108912
SL1344_1070	1.49474	4.48851	0.0344607	0.0761128
SL1344_1071	1.9076	5.80831	2.65097e-05	0.000138671
SL1344_tRNA0021	-3.71506	9.33153	0.00145885	0.00499835
SL1344_1072	-1.24662	5.65214	0.0158053	0.0395606
SL1344_1073	-1.03333	6.79834	0.00290312	0.00913032
SL1344_1074	-0.0210748	5.4032	0.963338	0.979962
SL1344_1075	-0.646523	6.47838	0.136051	0.229144
SL1344_1076	0.742349	4.10942	0.406781	0.530755
SL1344_1081	-2.88807	3.36338	0.322495	0.445831
SL1344_1082	-7.74579	4.11255	3.29983e-06	2.08647e-05
SL1344_1083	-6.48604	3.96057	0.000747478	0.00276057
SL1344_1084	0.18329	5.5658	0.666826	0.75936
SL1344_1085	-0.174548	7.82519	0.508952	0.621226
SL1344_1086	-1.80717	5.39875	0.0015457	0.00525287
SL1344_1087	0.591334	7.8243	0.0352799	0.0776902
SL1344_1088	0.242956	8.22152	0.305312	0.429042
SL1344_1090	0.407872	4.71023	0.460706	0.578851
SL1344_1091	-2.09554	3.70121	0.0608698	0.121317
SL1344_1092	-0.812624	6.47424	0.0269035	0.0619752
SL1344_1093	0.167735	5.98515	0.661168	0.755124
SL1344_1094	-0.859907	4.78285	0.11468	0.202263
SL1344_1095	-3.30753	4.37029	0.000518607	0.00202252
SL1344_1097	-1.14553	5.37198	0.0208959	0.0499374
SL1344_1100	0.312505	6.93459	0.334453	0.45696
SL1344_1101	-1.03061	7.28675	0.0006375	0.00242451
SL1344_1102	0.120896	6.51216	0.725865	0.802683
SL1344_1103	0.204047	4.60606	0.746085	0.818344
SL1344_1104	0.738825	6.56002	0.0301906	0.0682815
SL1344_1105	1.21776	6.41831	0.000624856	0.0023843
SL1344_1106	0.410846	6.22685	0.226043	0.342228
SL1344_1107	0.311182	6.58657	0.348674	0.472503
SL1344_1108	-3.20071	5.75482	2.31422e-09	2.4746e-08
SL1344_1110	-5.42795	5.2423	5.69516e-10	6.69728e-09
SL1344_1111	-9.32219	5.1675	5.13068e-11	7.06314e-10
SL1344_1112	-5.22633	4.3622	6.82457e-07	4.82018e-06
SL1344_1113	-5.7747	5.64057	6.88766e-12	1.07719e-10
SL1344_1114	-5.80371	6.52111	2.01819e-15	4.9645e-14
SL1344_1115	-6.34016	5.27347	1.40704e-10	1.78224e-09
SL1344_1116	-4.46929	6.09964	1.82873e-12	3.10277e-11
SL1344_1117	-9.20072	5.26742	5.52832e-11	7.54279e-10
SL1344_1118	-3.84851	6.34077	1.0754e-11	1.64823e-10
SL1344_1119	-5.19929	5.24948	2.10499e-09	2.28272e-08
SL1344_1120	-4.16861	7.5595	1.85856e-17	6.67631e-16
SL1344_1121	-5.2572	6.8576	6.32465e-11	8.52808e-10
SL1344_1122	-0.760424	9.17046	0.00209679	0.00694101
SL1344_1123	-2.33998	5.66027	2.2196e-05	0.000117849
SL1344_1124	0.152959	5.0001	0.779868	0.846914
SL1344_1126	0.741008	4.86799	0.270645	0.391699
SL1344_1127	-1.12491	10.2751	3.2044e-05	0.000164257
SL1344_1129	-0.727437	9.22518	0.00227578	0.00745301
SL1344_1130	-0.509482	8.92185	0.0408361	0.0875359
SL1344_1131	0.331626	9.44464	0.117738	0.205763
SL1344_1132	0.914196	10.1418	6.06526e-05	0.0002948
SL1344_1134	-0.629766	10.4268	0.0127769	0.0329305
SL1344_1135	-0.215695	5.86424	0.583196	0.686341
SL1344_1136	-0.426216	6.70576	0.207368	0.319638
SL1344_1137	-1.09131	6.46989	0.00715527	0.0202025
SL1344_1138	-0.365919	6.54995	0.319365	0.442435
SL1344_1139	0.351047	7.07553	0.202214	0.313269
SL1344_1140	2.64068	9.42016	1.4281e-14	3.11203e-13
SL1344_1141	-1.71243	6.42897	0.000297925	0.00124419
SL1344_1142	0.201699	6.58442	0.582527	0.685905
SL1344_1143	0.201672	6.16349	0.580207	0.684224
SL1344_1144	0.354536	6.30446	0.294794	0.417966
SL1344_1145	-0.00938022	6.29795	0.979689	0.989154
SL1344_1146	-0.34856	6.59073	0.309103	0.432387
SL1344_1147	0.236168	5.90467	0.559683	0.665238
SL1344_1148	-4.4779	9.32795	2.92056e-21	2.03466e-19
SL1344_1149	-2.98551	7.30359	8.24642e-09	8.17178e-08
SL1344_1150	-0.385776	7.07963	0.338026	0.460516
SL1344_1152	-2.81923	6.57261	2.73895e-08	2.47907e-07
SL1344_1153	-0.262943	7.10072	0.387748	0.512759
SL1344_1154	-0.999578	7.27792	0.000489397	0.00191837
SL1344_1155	-0.470733	5.84322	0.21257	0.32667
SL1344_1156	-0.347916	6.82636	0.236493	0.354547
SL1344_1157	-0.121638	7.89967	0.667044	0.759363
SL1344_1158	0.184943	7.11658	0.536774	0.645799
SL1344_1159	1.48229	8.03305	1.75237e-06	1.17284e-05
SL1344_1160	0.933742	7.72435	0.000474568	0.00186661
SL1344_1161	4.12557	7.73908	4.00016e-17	1.33033e-15
SL1344_1162	-1.60026	5.62677	0.00580867	0.0168188
SL1344_1163	-1.49959	6.96141	9.62463e-05	0.000449736
SL1344_1164	1.10491	5.74307	0.0170167	0.0420207
SL1344_1165	-1.31316	5.53903	0.127337	0.218062
SL1344_1167	1.19249	8.12279	1.24332e-05	6.95471e-05
SL1344_1168	2.54702	9.76873	1.12684e-14	2.52742e-13
SL1344_1169	2.2327	9.55041	3.09249e-12	5.07832e-11
SL1344_1170	0.594739	7.56556	0.044945	0.0949711
SL1344_1171	0.212389	6.86009	0.468591	0.585484
SL1344_1172	-0.988429	8.44435	9.30313e-05	0.000436043
SL1344_1173	-0.239015	4.51586	0.695229	0.780055
SL1344_1174	0.365939	4.65332	0.542412	0.649652
SL1344_1175	-0.340557	5.47636	0.544238	0.651328
SL1344_1176	-0.0460812	10.3968	0.821294	0.877599
SL1344_1177	-1.38309	6.47981	0.000356202	0.00145973
SL1344_1179	1.70775	5.51471	0.0731141	0.139581
SL1344_1181	2.20996	7.97264	1.76296e-11	2.5898e-10
SL1344_1184	5.11645	11.1748	2.66745e-25	5.57497e-23
SL1344_tRNA0022	0.904894	5.48723	0.09963	0.180567
SL1344_1185	1.90054	7.90116	2.08026e-07	1.60487e-06
SL1344_1187	0.283592	7.70591	0.369752	0.494078
SL1344_1188	4.38484	7.44209	4.34814e-17	1.42805e-15
SL1344_1189	0.919015	5.11439	0.134399	0.22686
SL1344_1190	1.27219	6.2186	0.00274395	0.0087192
SL1344_1191	0.983586	6.79795	0.0177598	0.0435983
SL1344_1192	-0.0434017	5.58544	0.950279	0.970112
SL1344_1193	0.885779	4.67138	0.233759	0.352055
SL1344_1194	0.709816	4.81773	0.278252	0.398707
SL1344_1195	2.08975	4.14738	0.109202	0.194466
SL1344_1196	-0.316379	5.52135	0.442956	0.563717
SL1344_1197	-1.09913	4.80302	0.0717912	0.138058
SL1344_tRNA0023	2.23582	4.72633	0.0025758	0.00828798
SL1344_1198	4.1352	8.2242	1.94853e-17	6.94524e-16
SL1344_1199	-0.56712	5.01354	0.295476	0.418435
SL1344_1200	3.09411	4.37276	5.88972e-05	0.000287179
SL1344_1201	-0.863943	5.9814	0.0310272	0.0697278
SL1344_1204	9.01047	8.77795	1.05218e-19	5.25859e-18
SL1344_1205	0.823697	7.72752	0.00320195	0.00999494
SL1344_1206	-0.0833407	4.40044	0.907802	0.937994
SL1344_1208	-0.813797	4.36931	0.417942	0.540875
SL1344_1212	1.51767	7.34966	5.94725e-06	3.57457e-05
SL1344_1213	-0.797562	5.74283	0.228671	0.345752
SL1344_1214	-1.02414	4.55495	0.386421	0.511445
SL1344_1215	0.111792	6.7401	0.8275	0.882449
SL1344_1216	-0.252436	4.65704	0.687071	0.774277
SL1344_1217	1.75332	5.4283	0.000390525	0.00157236
SL1344_1218	1.95466	7.17859	8.29677e-07	5.78885e-06
SL1344_1219	1.98989	7.43484	3.29598e-08	2.93132e-07
SL1344_1220	2.15141	8.52587	1.72024e-11	2.53515e-10
SL1344_1221	-1.63693	9.784	1.10917e-09	1.24389e-08
SL1344_1222	-0.568684	4.49318	0.56406	0.669308
SL1344_1223	-0.488479	5.07994	0.462949	0.580485
SL1344_1224	-0.256202	6.06042	0.495466	0.60962
SL1344_1225	-0.825295	10.892	0.000433467	0.0017286
SL1344_1226	0.935942	6.88687	0.00377246	0.0115638
SL1344_1228	0.425066	4.92338	0.370118	0.494279
SL1344_1229	0.555639	5.13107	0.269551	0.390483
SL1344_1230	-0.751721	6.45146	0.0371579	0.0811262
SL1344_1231	-1.8249	5.96843	0.000105207	0.000487151
SL1344_1232	-1.49751	6.26185	0.000809797	0.00296614
SL1344_1233	-1.69692	6.9852	7.03694e-06	4.17495e-05
SL1344_1234	-2.55956	6.23659	3.35637e-08	2.97927e-07
SL1344_1236	0.228391	4.35921	0.724995	0.802293
SL1344_1237	-1.14151	5.94706	0.00491602	0.0146493
SL1344_1238	-0.88604	5.62047	0.0322131	0.0719009
SL1344_1239	-0.86031	5.24714	0.0652399	0.128029
SL1344_1240	-0.555149	5.98776	0.101568	0.183573
SL1344_1241	-0.929221	5.96281	0.00918336	0.0249398
SL1344_1242	-0.602729	5.21189	0.267513	0.388387
SL1344_1243	0.875321	6.85623	0.0139354	0.0355183
SL1344_1244	-0.424318	7.89695	0.277467	0.398187
SL1344_1245	-0.507519	6.49833	0.130425	0.222415
SL1344_1246	-1.2408	8.13921	5.54975e-06	3.36646e-05
SL1344_1247	2.25688	5.24368	0.000552759	0.00214119
SL1344_1248	2.36887	5.21995	0.000359918	0.00146972
SL1344_1249	1.1732	5.18044	0.0877783	0.162744
SL1344_1250	2.40521	5.02936	0.000567864	0.0021896
SL1344_1251	0.559925	6.8135	0.26118	0.380551
SL1344_1252	-0.474526	6.42998	0.410688	0.534033
SL1344_1253	0.768611	5.97775	0.0235323	0.0552048
SL1344_1255	0.637988	7.008	0.101725	0.183712
SL1344_1256	1.01657	5.62902	0.0644254	0.12681
SL1344_1257	1.69984	7.20144	2.36961e-07	1.80688e-06
SL1344_1258	-0.679382	5.84782	0.0797811	0.15028
SL1344_1259	-0.0110296	5.91316	0.977822	0.988137
SL1344_1261	0.425227	5.95632	0.310603	0.433547
SL1344_1262	-1.06976	6.85468	0.00743557	0.0208468
SL1344_1263	-1.64389	8.61963	2.48439e-08	2.26202e-07
SL1344_1264	4.08845	8.00694	2.46867e-17	8.47085e-16
SL1344_1265	3.7787	8.5885	3.26955e-18	1.33039e-16
SL1344_1266	-1.18135	5.95382	0.00283553	0.00894835
SL1344_1267	-0.531326	10.5641	0.0167337	0.0414557
SL1344_1268	-0.580426	10.8041	0.0111221	0.0292582
SL1344_1270	0.164084	10.6907	0.473017	0.589094
SL1344_1271	-0.0807957	6.36356	0.837796	0.889856
SL1344_1272	2.39476	11.4091	6.12551e-15	1.40826e-13
SL1344_1273	1.4788	10.1134	1.62264e-08	1.53516e-07
SL1344_1274	-1.2923	6.14341	0.00101616	0.00361073
SL1344_1275	0.00124374	5.5399	0.997626	1
SL1344_1276	1.80023	5.20648	0.000767721	0.00282625
SL1344_1277	1.84272	6.07701	1.38926e-05	7.7241e-05
SL1344_1278	2.69596	6.38295	7.19965e-09	7.16537e-08
SL1344_1279	0.505458	7.99405	0.0382383	0.0828556
SL1344_1281	-1.06525	6.35415	0.00834511	0.0230179
SL1344_1282	-0.158114	4.56257	0.761099	0.831525
SL1344_1283	1.76472	8.26024	9.37393e-10	1.06686e-08
SL1344_1284	-1.99375	4.9535	0.0186904	0.0453261
SL1344_1286	0.679134	4.24514	0.494676	0.609282
SL1344_1287	3.32506	6.46777	3.18904e-11	4.49792e-10
SL1344_1289	-4.21807	3.52074	0.117929	0.205939
SL1344_1290	-0.979191	5.30806	0.0884248	0.163678
SL1344_1291	-0.00445862	4.26043	0.996174	1
SL1344_1292	-1.14228	5.31967	0.0273756	0.0628421
SL1344_1293	-0.811951	4.22854	0.295131	0.418315
SL1344_1296	-3.69563	3.44385	0.164024	0.266684
SL1344_1297	1.01329	3.55446	0.603859	0.704885
SL1344_1298	-0.667065	5.79035	0.154868	0.254953
SL1344_1299	0.431119	7.99239	0.0650845	0.127834
SL1344_1300	0.699754	5.75936	0.0722372	0.138519
SL1344_1302	-0.935649	4.17533	0.230994	0.348805
SL1344_1303	1.13277	5.02881	0.0409308	0.0876261
SL1344_1304	1.47577	6.93094	2.04524e-05	0.000109279
SL1344_1305	2.15309	6.40259	3.49089e-06	2.18383e-05
SL1344_1306	2.25154	7.29454	2.79915e-09	2.96555e-08
SL1344_1307	2.03174	6.39998	3.89765e-06	2.41528e-05
SL1344_1308	1.36318	4.8228	0.0485441	0.101503
SL1344_1309	1.92894	6.21622	1.56412e-05	8.55153e-05
SL1344_1312	-0.971676	9.42249	3.39742e-05	0.000173185
SL1344_1313	-0.485371	4.40115	0.552125	0.658085
SL1344_1315	0.0306121	3.67926	0.978456	0.988344
SL1344_1317	0.134335	4.73523	0.898856	0.932986
SL1344_1320	0.825455	6.49157	0.0254769	0.0590437
SL1344_1321	2.11095	4.98117	0.00166374	0.0055961
SL1344_1323	-1.46496	6.6184	8.06579e-05	0.000383521
SL1344_1324	1.67599	5.7979	0.000349734	0.00143706
SL1344_1325	5.18958	7.3639	1.76041e-17	6.4241e-16
SL1344_1326	4.08184	8.20161	1.63354e-18	7.08588e-17
SL1344_1327	5.55159	7.34547	2.02006e-17	7.14481e-16
SL1344_1328	6.87503	8.96413	3.16231e-25	6.05847e-23
SL1344_1329	7.59698	9.58717	2.82864e-26	9.29006e-24
SL1344_1332	8.27847	10.7538	4.00213e-30	6.13393e-27
SL1344_1333	7.10081	9.80422	3.66994e-26	1.12496e-23
SL1344_1334	8.25961	12.0876	1.18099e-32	5.43021e-29
SL1344_1335	9.2628	9.92166	3.99381e-27	1.85796e-24
SL1344_1336	8.35652	9.17047	4.73877e-25	7.78174e-23
SL1344_1337	7.27153	8.46143	1.33723e-24	1.86321e-22
SL1344_1338	5.83075	7.47111	1.73869e-18	7.4715e-17
SL1344_1339	5.03859	7.55463	1.26017e-18	5.51832e-17
SL1344_1343	8.16246	10.8307	5.43192e-30	6.244e-27
SL1344_1344	6.45319	9.67091	3.57637e-25	6.32466e-23
SL1344_1345	8.16935	9.8834	2.77092e-24	3.44343e-22
SL1344_1346	6.95642	10.5673	1.01144e-28	7.75098e-26
SL1344_1347	7.79975	9.5925	2.4527e-26	9.29006e-24
SL1344_1348	7.23586	10.3621	1.61022e-28	1.05768e-25
SL1344_1349	6.85173	10.3131	2.70109e-26	9.29006e-24
SL1344_1350	6.74089	8.26558	8.93262e-23	7.99615e-21
SL1344_1351	6.49604	8.06331	7.56011e-19	3.34244e-17
SL1344_1352	5.09394	8.7219	1.12469e-22	9.40238e-21
SL1344_1353	6.93671	10.8943	4.04079e-27	1.85796e-24
SL1344_1355	8.95598	8.69195	3.5334e-25	6.32466e-23
SL1344_1356	6.48382	8.50373	2.41574e-19	1.13343e-17
SL1344_tRNA0024	1.81304	13.6987	0.100992	0.182604
SL1344_tRNA0025	0.963388	11.0594	0.292894	0.41566
SL1344_1357	-1.24277	6.33186	0.00324647	0.010127
SL1344_1358	2.48805	7.44567	8.54766e-11	1.11972e-09
SL1344_1359	1.5847	6.40719	3.74109e-05	0.000189444
SL1344_1360	0.146466	4.62041	0.821063	0.877556
SL1344_1361	0.894453	5.00806	0.245639	0.364573
SL1344_1362	-1.17833	6.90062	0.00058732	0.00225503
SL1344_1363	-0.572343	8.49033	0.00906112	0.0247258
SL1344_1364	0.765786	5.77406	0.0619409	0.123026
SL1344_1365	-0.277422	8.42853	0.241711	0.360255
SL1344_1366	-1.76583	7.32207	8.2247e-06	4.79913e-05
SL1344_1367	-1.65418	6.26019	2.6385e-05	0.000138176
SL1344_1368	-2.51518	5.21201	0.000319577	0.00132619
SL1344_1369	-0.750395	5.20866	0.260751	0.380286
SL1344_1371	-1.27599	5.12604	0.0196426	0.0473109
SL1344_1372	-0.265055	4.95529	0.615454	0.714611
SL1344_1373	0.73617	5.69696	0.0731296	0.139581
SL1344_1374	1.79468	5.42026	0.000179936	0.000797826
SL1344_1376	0.961944	9.51784	0.000153203	0.000688592
SL1344_1377	1.39553	8.98005	2.44541e-07	1.84934e-06
SL1344_1378	1.45741	5.052	0.0195522	0.0471673
SL1344_1379	0.986747	5.2215	0.0656768	0.128667
SL1344_1380	-0.162466	5.81168	0.687774	0.774486
SL1344_1381	-0.584758	8.50917	0.016633	0.0412283
SL1344_1382	0.111312	5.9669	0.785962	0.851721
SL1344_1383	-0.0778544	5.43463	0.868217	0.912471
SL1344_1384	-2.8801	7.61442	3.34299e-11	4.70063e-10
SL1344_1385	0.0897032	5.97033	0.815173	0.874346
SL1344_1386	0.0724002	6.37183	0.816369	0.874573
SL1344_1387	0.589674	5.81293	0.135639	0.228534
SL1344_1388	-0.427046	6.31641	0.250352	0.369301
SL1344_1389	-0.176401	7.69149	0.519607	0.630217
SL1344_1390	0.237807	7.07347	0.427639	0.549543
SL1344_1391	-0.763976	8.30759	0.00382591	0.0117199
SL1344_1392	0.0335507	6.87312	0.91128	0.940625
SL1344_1394	1.67995	6.50237	5.08397e-06	3.10028e-05
SL1344_1395	0.407443	7.44142	0.160199	0.261668
SL1344_1396	0.418191	8.07774	0.0781978	0.147661
SL1344_1397	-0.528458	6.37895	0.106471	0.190413
SL1344_1398	1.22693	8.88263	9.0739e-06	5.24803e-05
SL1344_1400	1.94066	6.9675	7.0439e-08	5.89943e-07
SL1344_1401	-1.63689	4.66624	0.0481809	0.100836
SL1344_1402	-0.762234	5.12227	0.164337	0.267098
SL1344_1403	0.627064	3.39362	0.537704	0.646032
SL1344_1404	0.492163	4.47758	0.522741	0.633183
SL1344_1405	2.24815	8.3954	1.53926e-12	2.65076e-11
SL1344_1406	-4.4475	4.49157	4.04768e-05	0.000203313
SL1344_1407	-1.2342	5.84637	0.00944825	0.0255547
SL1344_1408	-0.444474	7.48979	0.132289	0.224508
SL1344_1409	-1.32375	8.00203	9.51845e-07	6.61115e-06
SL1344_1410	-1.31487	7.94458	2.34124e-06	1.53348e-05
SL1344_1411	-0.434084	5.79841	0.437228	0.558282
SL1344_1412	0.081082	5.42933	0.925452	0.951527
SL1344_1413	-1.14924	5.0558	0.256803	0.375925
SL1344_1414	2.06426	5.83547	1.69234e-05	9.20875e-05
SL1344_1416	-2.52588	5.46879	1.23535e-05	6.92698e-05
SL1344_1417	0.138098	4.44805	0.894293	0.929677
SL1344_1418	1.41326	6.54341	8.8044e-05	0.000414357
SL1344_1419	1.05133	5.78776	0.0246377	0.0573592
SL1344_1420	-1.36877	4.95213	0.0496447	0.103148
SL1344_1421	-0.608133	6.02483	0.0942879	0.172583
SL1344_1422	-1.08236	5.07409	0.044435	0.0940231
SL1344_1423	-1.02285	4.51773	0.124558	0.214581
SL1344_1424	-1.95923	5.10347	0.00536966	0.015756
SL1344_1425	0.52241	6.15838	0.217199	0.33245
SL1344_1426	1.28395	5.97061	0.00150094	0.00511587
SL1344_1427	-2.02077	3.54247	0.159962	0.261478
SL1344_1428	-0.552811	4.17433	0.596223	0.697946
SL1344_1429	-1.40568	5.40231	0.059315	0.118682
SL1344_1430	-0.919671	5.49496	0.0491071	0.10234
SL1344_1431	0.05114	5.71967	0.909686	0.939559
SL1344_1432	0.351209	7.66953	0.200852	0.311578
SL1344_1433	-0.354961	7.06368	0.264716	0.384935
SL1344_1434	0.800832	3.95915	0.259085	0.378301
SL1344_1435	-1.14689	3.28654	0.449925	0.569471
SL1344_1437	0.0909324	5.01028	0.920932	0.947728
SL1344_1438	1.2996	5.89809	0.00601921	0.0173611
SL1344_1440	1.21186	5.87655	0.00163814	0.00551808
SL1344_1441	0.0257506	7.87829	0.917839	0.945179
SL1344_1442	0.078775	6.31847	0.836233	0.888895
SL1344_1444	1.20751	3.83889	0.203585	0.314968
SL1344_1445	-0.442788	4.88199	0.390328	0.515727
SL1344_1446	-3.34303	4.7113	4.83215e-05	0.000238906
SL1344_1447	-0.332771	4.86175	0.61777	0.716395
SL1344_1449	-4.22075	4.60945	0.0852968	0.159247
SL1344_1450	-2.48217	4.70855	0.0436508	0.092534
SL1344_1451	2.78849	6.61585	9.21234e-10	1.05369e-08
SL1344_1452	-1.8411	5.49512	0.000505524	0.00197821
SL1344_1453	-1.19813	5.11406	0.123348	0.212928
SL1344_1454	-0.295227	4.88387	0.68351	0.772182
SL1344_1455	-1.10372	5.03793	0.0973429	0.17712
SL1344_1456	0.0190502	4.35473	0.982521	0.991361
SL1344_1457	-2.24836	6.73264	2.30468e-07	1.76615e-06
SL1344_1458	1.71313	3.64294	0.122969	0.212558
SL1344_1459	-0.525317	4.18701	0.540188	0.648001
SL1344_1461	1.78436	4.40955	0.0133686	0.0343017
SL1344_1462	2.79097	5.65649	2.43428e-07	1.84396e-06
SL1344_1463	2.53168	4.29961	0.000251721	0.00106772
SL1344_1465	2.39076	5.34246	1.10309e-06	7.60421e-06
SL1344_1466	1.85122	6.18093	2.0632e-06	1.36891e-05
SL1344_1467	3.36173	6.8344	3.32744e-13	6.16919e-12
SL1344_1468	3.957	4.96923	4.26037e-08	3.71711e-07
SL1344_1469	3.51781	6.93376	3.73909e-12	5.99036e-11
SL1344_1470	-0.282686	6.292	0.402829	0.526794
SL1344_1471	5.36009	7.287	1.23996e-16	3.77572e-15
SL1344_1472	5.10781	7.56894	9.53143e-18	3.68282e-16
SL1344_1473	5.9349	7.31252	1.25031e-19	6.11585e-18
SL1344_1474	3.24161	4.48181	2.07123e-05	0.000110481
SL1344_1475	2.38502	4.38062	0.0146106	0.0369728
SL1344_1476	1.07869	4.96203	0.0680877	0.132431
SL1344_1477	6.19876	9.41175	9.04305e-23	7.99615e-21
SL1344_1478	-0.0282864	5.89948	0.956416	0.974169
SL1344_1481	0.731022	3.86288	0.45707	0.575468
SL1344_1482	2.11134	4.39184	0.0133409	0.0342689
SL1344_1483	0.268317	3.44989	0.885461	0.922867
SL1344_1484	-3.17272	5.77123	3.42932e-08	3.03815e-07
SL1344_1485	-0.341837	4.82493	0.567243	0.671693
SL1344_1486	0.574818	4.60806	0.308247	0.431583
SL1344_1487	1.2015	4.62297	0.0610751	0.121621
SL1344_1488	-0.000591441	6.19097	0.998704	1
SL1344_1489	0.155576	4.98128	0.732408	0.807774
SL1344_1490	0.209932	4.72582	0.695003	0.780055
SL1344_1491	-0.342761	3.61505	0.69521	0.780055
SL1344_1492	-2.48542	4.74098	0.0009638	0.00345136
SL1344_1493	1.02533	5.82409	0.0140819	0.0358322
SL1344_1496	-0.355138	7.54686	0.187543	0.295316
SL1344_1497	1.63385	6.85016	2.34629e-05	0.00012386
SL1344_1498	0.293616	6.02145	0.499231	0.612777
SL1344_1499	-0.575013	5.94362	0.254547	0.373336
SL1344_1500	-1.14806	6.58625	0.00428414	0.012968
SL1344_1503	-3.09621	10.5062	3.02078e-17	1.01384e-15
SL1344_1504	1.78719	3.27448	0.167338	0.270859
SL1344_1505	-0.420523	6.39569	0.248375	0.367447
SL1344_1506	-0.791753	5.31679	0.140488	0.234975
SL1344_1507	1.1498	3.66048	0.302826	0.426722
SL1344_1508	1.73917	6.13334	0.000212839	0.000924113
SL1344_1509	1.96455	4.77726	0.00408312	0.0124168
SL1344_1510	2.10055	3.67527	0.014959	0.0377091
SL1344_1511	0.912647	4.1539	0.257249	0.376337
SL1344_1512	-0.371737	4.88284	0.488402	0.603838
SL1344_1513	-0.277482	5.59605	0.496597	0.610685
SL1344_1514	4.24233	9.40818	6.15738e-21	3.93217e-19
SL1344_1515	-0.0666653	6.3307	0.868961	0.912835
SL1344_1517	-0.52629	7.82665	0.0655952	0.128583
SL1344_1518	0.367206	4.76863	0.491098	0.60603
SL1344_1519	-0.13401	4.50261	0.903347	0.935915
SL1344_1520	0.157024	7.00214	0.615958	0.715015
SL1344_1521	-2.11523	4.93879	0.00162795	0.00548776
SL1344_1522	-0.50305	5.08992	0.32829	0.450725
SL1344_1524	-3.99285	5.48911	3.08415e-09	3.24507e-08
SL1344_1525	-2.78455	5.78775	1.42003e-07	1.12769e-06
SL1344_1526	-2.38868	5.85832	5.31616e-06	3.2333e-05
SL1344_1528	4.17614	8.78027	3.27698e-20	1.8375e-18
SL1344_1529	4.90941	8.23948	5.29112e-20	2.89626e-18
SL1344_1530	6.19836	8.05824	5.13585e-21	3.37352e-19
SL1344_1531	5.79392	8.82869	3.6139e-23	3.53547e-21
SL1344_1532	7.04029	9.03088	3.81343e-22	2.92236e-20
SL1344_1534	-1.88359	6.78916	3.10556e-05	0.000159725
SL1344_1535	-1.80749	5.64495	0.00155495	0.00527651
SL1344_1536	-1.49472	6.03176	0.00446564	0.0134203
SL1344_1537	-1.08905	6.32022	0.00440598	0.0132757
SL1344_1538	0.226531	6.18225	0.523795	0.633792
SL1344_1539	0.0216542	5.88246	0.95697	0.974169
SL1344_1540	1.3305	4.37205	0.0568364	0.11467
SL1344_1541	0.508506	4.52802	0.4303	0.551581
SL1344_1542	-1.57836	3.66754	0.295766	0.41857
SL1344_1544	1.01766	4.45234	0.107201	0.191497
SL1344_1545	1.10873	3.88238	0.206861	0.31907
SL1344_1546	5.22141	2.91249	0.0091701	0.024924
SL1344_1547	3.89453	3.37297	0.00871117	0.0238518
SL1344_1548	1.22331	4.46218	0.0413522	0.0883028
SL1344_1549	1.94778	4.60274	0.0228377	0.0537824
SL1344_1550	1.10865	4.21546	0.581214	0.684903
SL1344_1552	-0.278701	6.29201	0.437617	0.558519
SL1344_1553	1.40383	6.16363	0.000296508	0.0012394
SL1344_1554	3.5022	6.12452	1.78198e-10	2.21447e-09
SL1344_1555	3.96485	7.89316	4.65821e-16	1.29809e-14
SL1344_1556	-3.05006	5.93871	2.75364e-06	1.77081e-05
SL1344_1557	-0.923768	7.228	0.021404	0.0509398
SL1344_1559	3.56518	4.63342	4.54757e-06	2.79328e-05
SL1344_1560	4.71263	6.51239	7.11948e-13	1.27873e-11
SL1344_1561	7.76888	8.28687	5.0068e-24	5.75532e-22
SL1344_1562	-0.012799	3.66693	0.989375	0.996209
SL1344_1563	5.5071	8.01494	8.55276e-20	4.36951e-18
SL1344_1564	4.15442	6.53307	1.21502e-13	2.31811e-12
SL1344_1565	6.21339	6.0565	6.18915e-14	1.25919e-12
SL1344_1566	4.68914	5.08909	2.97268e-08	2.67483e-07
SL1344_1567	2.70268	6.34897	1.48315e-07	1.17376e-06
SL1344_1568	-1.05123	6.66953	0.00235707	0.00768095
SL1344_1569	-0.873801	5.12585	0.107686	0.192287
SL1344_1570	-0.433206	5.74182	0.277397	0.398187
SL1344_1571	-1.17902	7.88071	2.00084e-05	0.000107475
SL1344_1572	0.346595	3.80653	0.766295	0.835727
SL1344_1573	1.45639	5.18989	0.00161403	0.00545122
SL1344_1574	1.27975	4.90134	0.0172721	0.0425372
SL1344_1576	1.84886	7.89087	5.84148e-10	6.85182e-09
SL1344_1577	-1.27459	6.75506	0.000324111	0.00134379
SL1344_1578	-1.1602	5.37303	0.0415771	0.0886696
SL1344_1581	1.8286	7.10392	1.13233e-07	9.11813e-07
SL1344_1582	0.55976	6.30456	0.10172	0.183712
SL1344_1583	1.92206	7.75002	2.02247e-08	1.86733e-07
SL1344_1584	0.0251214	4.74786	0.963835	0.980082
SL1344_1585	0.249403	5.87437	0.515338	0.626564
SL1344_1586	0.543095	6.10192	0.119659	0.208091
SL1344_1587	0.257574	5.98802	0.462879	0.580485
SL1344_1588	-0.218527	5.36324	0.691807	0.777163
SL1344_1589	0.287033	5.86235	0.534278	0.643428
SL1344_1590	0.728857	7.12287	0.0203522	0.0488155
SL1344_1591	-0.938749	8.90209	0.000149115	0.000671301
SL1344_1592	1.15476	8.09323	8.3004e-06	4.83717e-05
SL1344_1594	0.428227	5.69225	0.413767	0.537126
SL1344_1595	0.233301	5.08045	0.758883	0.829414
SL1344_1596	0.278251	5.6535	0.736693	0.810168
SL1344_1598	1.94953	3.63465	0.271932	0.39245
SL1344_1599	-0.893103	4.37868	0.566513	0.671001
SL1344_1600	-1.40143	3.88449	0.336694	0.459382
SL1344_1602	4.57872	8.93775	3.578e-22	2.78842e-20
SL1344_1604	-1.04876	4.32803	0.241168	0.35972
SL1344_1605	-3.06281	4.30596	0.0110913	0.0292251
SL1344_1606	1.8364	5.87249	0.000105897	0.000489854
SL1344_1607	-0.636062	4.23173	0.552195	0.658085
SL1344_1609	2.17706	8.08525	5.79206e-12	9.12051e-11
SL1344_1610	-2.00894	4.19627	0.00992153	0.0266156
SL1344_1611	3.06927	7.82858	6.32182e-13	1.15348e-11
SL1344_1612	-0.427115	9.43717	0.0670271	0.130663
SL1344_1613	0.179888	7.73938	0.512393	0.624102
SL1344_1614	1.38788	7.58184	0.000520878	0.00202966
SL1344_1615	0.493984	8.29692	0.313621	0.436978
SL1344_1616	2.73979	7.25011	1.30098e-06	8.83592e-06
SL1344_1618	3.25838	8.82694	1.65591e-08	1.55385e-07
SL1344_1620	3.06693	9.81027	9.49697e-09	9.29086e-08
SL1344_1621	-1.02295	5.15211	0.1166	0.204394
SL1344_1622	-1.00073	6.44121	0.0044382	0.0133553
SL1344_1623	-0.635183	5.11424	0.17683	0.282412
SL1344_1624	-0.657577	5.26977	0.177867	0.283576
SL1344_1625	0.355774	5.32501	0.394863	0.519628
SL1344_1626	0.682051	4.58929	0.177033	0.282637
SL1344_1627	0.55605	6.71765	0.186871	0.294459
SL1344_1628	6.2153	9.89549	5.10204e-26	1.34809e-23
SL1344_1631	0.0955108	9.21335	0.647933	0.743869
SL1344_1632	-1.77109	5.24016	0.032782	0.0728876
SL1344_1633	-0.20434	7.89446	0.418581	0.541388
SL1344_1634	1.0098	5.15709	0.0630667	0.124819
SL1344_1636	-0.891713	5.94164	0.02964	0.0672346
SL1344_1638	-1.00998	4.24369	0.267729	0.388579
SL1344_1639	-0.355706	5.26618	0.515087	0.626553
SL1344_1640	0.123525	7.06651	0.687426	0.774323
SL1344_1641	-0.240743	7.56844	0.427755	0.549543
SL1344_1642	-0.0184434	5.06276	0.971375	0.984424
SL1344_1643	-0.542252	6.73148	0.105213	0.188605
SL1344_1644	0.615941	7.7697	0.0260489	0.0601945
SL1344_1645	-1.87782	7.00654	2.15988e-06	1.42894e-05
SL1344_1646	-0.561689	8.9349	0.0111178	0.0292582
SL1344_1648	1.51845	7.50508	4.124e-07	3.02909e-06
SL1344_1649	-0.0548442	5.1305	0.931115	0.955214
SL1344_1650	-0.443686	5.33412	0.416118	0.539416
SL1344_1651	-1.08603	7.93168	0.000207599	0.000903065
SL1344_1652	0.804379	5.87757	0.0609413	0.121407
SL1344_1653	-0.48261	6.63522	0.205623	0.31748
SL1344_1654	-0.252738	5.88339	0.600303	0.701626
SL1344_1655	-1.36257	6.37584	0.000288222	0.00120806
SL1344_1656	-1.24855	6.19722	0.00118845	0.00415552
SL1344_1657	-1.56516	6.5352	3.28468e-05	0.000168101
SL1344_1658	-1.32872	5.89734	0.00269451	0.00860374
SL1344_1660	-2.19755	3.65974	0.1176	0.205722
SL1344_1661	-2.29886	3.98043	0.033044	0.0733637
SL1344_1662	-1.54308	5.61056	0.0272671	0.0626557
SL1344_1663	-0.957024	5.28322	0.0778718	0.147105
SL1344_1664	-0.578084	5.27096	0.225812	0.342142
SL1344_1665	2.04697	9.23281	1.58232e-10	1.98784e-09
SL1344_1666	1.0477	7.99266	8.76516e-05	0.000412932
SL1344_1667	-1.28189	4.98115	0.037964	0.0824167
SL1344_1668	-1.05286	7.16276	0.0185678	0.0451479
SL1344_1670	-0.198308	5.29186	0.682382	0.771287
SL1344_1671	-1.46654	6.37449	0.000304783	0.00126938
SL1344_1672	0.193989	5.56522	0.676689	0.766926
SL1344_1673	0.615886	7.50503	0.0287805	0.0657063
SL1344_1674	0.973298	6.90333	0.00389318	0.0118706
SL1344_1675	0.686091	6.76351	0.0292222	0.0665167
SL1344_1676	1.07112	6.13444	0.00202245	0.00671425
SL1344_1677	-0.0883636	7.87342	0.723991	0.801954
SL1344_1678	6.70013	3.63421	2.11652e-05	0.000112766
SL1344_1679	0.639286	4.28242	0.320549	0.443674
SL1344_1680	1.86302	10.0622	8.21302e-10	9.53623e-09
SL1344_1681	-1.62079	6.03872	0.00135191	0.00465626
SL1344_1682	-0.75841	11.676	0.000632038	0.00240771
SL1344_1683	-0.926299	7.78658	0.000523493	0.00203812
SL1344_1684	0.415335	6.83988	0.162526	0.264716
SL1344_1685	0.505768	7.06315	0.09559	0.174414
SL1344_1686	-1.89011	5.17995	0.0012967	0.00447951
SL1344_1687	-0.27528	6.95955	0.355105	0.478818
SL1344_tRNA0026	-3.17305	6.59527	9.28619e-08	7.61103e-07
SL1344_tRNA0027	-0.191038	7.28933	0.575784	0.680404
SL1344_1688	0.873788	4.75017	0.191515	0.300132
SL1344_1689	2.15663	4.08825	0.0739243	0.140805
SL1344_1690	0.574951	4.10694	0.506654	0.619454
SL1344_1691	-1.08589	5.15978	0.15771	0.258428
SL1344_1692	1.14079	6.51433	0.112485	0.199156
SL1344_1693	1.37388	5.43101	0.0257379	0.0595587
SL1344_1694	0.393265	6.49819	0.308372	0.431627
SL1344_1695	0.844188	5.16521	0.111351	0.197452
SL1344_1696	-1.54533	7.46355	5.2478e-06	3.19594e-05
SL1344_1697	-0.99029	6.56544	0.0044434	0.0133622
SL1344_1699	-1.86853	7.42129	4.48725e-07	3.25946e-06
SL1344_1700	-0.125195	6.77426	0.683111	0.771921
SL1344_1701	-0.937832	6.78247	0.00831	0.0229624
SL1344_1702	-0.921295	5.61835	0.0429029	0.091201
SL1344_1703	-1.99964	6.20279	9.85238e-06	5.61971e-05
SL1344_1704	-1.19597	7.29576	0.000193524	0.000849066
SL1344_1705	-0.931192	8.46538	0.000263522	0.00111265
SL1344_1706	-0.0743073	5.39767	0.858419	0.905277
SL1344_1707	0.128716	7.63267	0.605908	0.70656
SL1344_1708	0.668606	8.68011	0.00991293	0.0266081
SL1344_1709	-0.892216	5.61052	0.0602872	0.120261
SL1344_1711	-0.116699	5.29092	0.836104	0.888895
SL1344_1712	-1.783	8.04721	1.62996e-08	1.53892e-07
SL1344_1713	-1.64634	7.00474	1.47459e-05	8.09089e-05
SL1344_1715	0.307736	4.10534	0.751218	0.822405
SL1344_1720	-0.146856	3.81513	0.888658	0.925073
SL1344_1721	1.77052	3.64709	0.235107	0.35316
SL1344_1723	-1.21184	7.36767	2.79244e-05	0.000145081
SL1344_1724	2.2245	7.24498	7.44055e-08	6.19776e-07
SL1344_1726	-5.86684	4.9476	8.10916e-09	8.05312e-08
SL1344_1727	-0.782671	5.56251	0.0817666	0.15358
SL1344_1728	0.186451	5.3941	0.671859	0.762628
SL1344_1729	-1.76551	7.64316	1.72989e-08	1.6134e-07
SL1344_1730	2.21342	6.48544	2.81954e-08	2.54201e-07
SL1344_1731	1.58683	7.0576	9.50344e-06	5.44848e-05
SL1344_1732	3.50051	7.70719	2.8589e-16	8.26745e-15
SL1344_1733	0.16012	7.75146	0.500762	0.614492
SL1344_1734	-1.13217	5.6246	0.0155962	0.0391224
SL1344_1735	0.166425	7.31536	0.532347	0.641944
SL1344_1736	2.92832	3.03344	0.0580875	0.116537
SL1344_1739	-0.921746	6.56682	0.0246709	0.0573881
SL1344_1740	-0.680548	6.41126	0.0661729	0.129363
SL1344_1741	-1.41822	5.71961	0.00144782	0.00496796
SL1344_1742	-2.43277	7.54648	1.11969e-09	1.25263e-08
SL1344_1743	-1.112	8.5359	9.35498e-06	5.39025e-05
SL1344_1745	0.692561	6.5337	0.144994	0.240854
SL1344_1747	1.32723	8.2999	4.86972e-07	3.52614e-06
SL1344_1748	0.114958	7.17483	0.735454	0.809193
SL1344_1749	-1.69487	7.25619	3.87892e-06	2.40692e-05
SL1344_1750	-0.54901	7.00828	0.105462	0.188756
SL1344_1751	-0.929538	8.58531	0.00673241	0.019132
SL1344_1753	1.17802	7.66817	0.000101362	0.000471725
SL1344_1754	1.43484	5.94408	0.00110949	0.00389421
SL1344_1755	-0.151575	7.02931	0.641606	0.73808
SL1344_1756	1.80937	5.16247	0.00036284	0.00147771
SL1344_1757	0.519675	6.97881	0.0736994	0.140435
SL1344_1759	4.40795	9.42317	2.22223e-19	1.05338e-17
SL1344_1760	3.63089	9.39375	6.39698e-18	2.50526e-16
SL1344_1761	3.08882	10.2525	6.42933e-18	2.50526e-16
SL1344_1762	4.09297	5.75744	7.12548e-10	8.31547e-09
SL1344_1763	1.07332	5.34038	0.204735	0.316428
SL1344_1764	0.0984932	6.31598	0.815712	0.874346
SL1344_1765	1.125	6.68918	0.00101438	0.00360999
SL1344_1771	-0.425804	7.81459	0.165422	0.268292
SL1344_1772	-0.9643	4.53256	0.222385	0.33825
SL1344_1773	-0.991516	9.2364	0.000716002	0.00266357
SL1344_1774	0.335619	9.67269	0.123417	0.212936
SL1344_1775	-0.1161	8.25308	0.634022	0.730818
SL1344_1776	0.872379	8.32377	0.000457312	0.00181113
SL1344_1777	1.65518	7.46605	3.8929e-07	2.8738e-06
SL1344_1778	1.8066	7.98114	4.81573e-09	4.90969e-08
[truncated: 2,539 more rows]

## Sheet: 16h_dualRNAseq
Table S2: Dual RNA-seq time course, TraDIS, and Grad-seq data
Re-analysis of dual RNA-seq data from (Westermann et al., 2016) of Salmonella genes at 16h post-infection vs in the inoculum. For each gene is reported the locus tag (annotated or predicted in this work), log2 values of fold changes and counts per million, p-value and false-discovery rate.
genes	logFC	logCPM	PValue	FDR
STsORF36	1.06462	3.11057	0.304416	0.416703
STsORF135	-0.369895	4.45917	0.518511	0.627728
STsORF119	-0.128055	3.88626	0.864683	0.90505
STsORF43	6.5656	10.4796	1.34815e-23	2.13752e-21
STsORF120	2.22632	5.64297	6.02595e-05	0.000270315
STsORF84	-0.340959	6.07338	0.404522	0.518575
STsORF107	-0.0204034	3.30353	0.980082	0.986087
STsORF1	2.78366	4.77026	0.000112446	0.000481854
STsORF12	-2.45408	2.96484	0.0344155	0.0723559
STsORF18	0.148748	5.62162	0.688337	0.770948
STsORF48	-1.65059	3.29188	0.0460416	0.0921232
STsORF68	-1.27173	7.62177	0.000480176	0.0017748
STsORF95	4.57827	4.33887	3.10078e-05	0.000146832
STsORF114	6.83944	5.02053	1.95407e-06	1.17449e-05
STsORF137	2.78861	5.95838	6.17127e-07	4.05944e-06
STsORF26	-0.211733	4.33437	0.740312	0.811802
STsORF72	5.37828	3.87185	0.000744656	0.00259585
STsORF125	-1.13609	5.34194	0.010591	0.0266251
STsORF133	0.309512	7.48991	0.296221	0.407675
STsORF138	-2.04428	6.44777	4.87757e-08	3.90036e-07
STsORF37	1.57176	5.90017	0.000188019	0.000757677
STsORF67	0.0417151	3.51347	0.955951	0.967737
STsORF110	-0.4575	3.66841	0.575246	0.677066
STsORF94	-1.58679	3.28257	0.0536265	0.104436
STsORF105	0.545117	3.67011	0.513994	0.623903
STsORF46	-1.13236	4.678	0.0364064	0.0758481
STsORF88	-0.610278	3.78485	0.410003	0.524102
STsORF106	-1.19666	4.8701	0.00946573	0.0242066
SL1344_2548	0.342457	2.96118	0.783467	0.845744
STsORF74	3.01954	3.66273	0.00119821	0.00392686
STsORF32	4.59483	3.60268	0.0106956	0.0268735
STsORF29	-0.713447	4.40073	0.185328	0.279572
STsORF63	2.96337	6.25805	2.75499e-09	2.61185e-08
STsORF64	1.92908	2.35853	0.353594	0.468672
STsORF8	-0.0260807	4.64969	0.962207	0.972785
STsORF22	-1.30004	4.09065	0.0377313	0.0782536
STsORF39	5.86209	9.50694	9.29819e-23	9.94257e-21
STsORF55	2.3465	4.19119	0.0258263	0.0565743
STsORF127	-2.76687	10.3059	4.05328e-15	1.01841e-13
SL1344_P1_0100	-0.994624	7.4716	0.000566644	0.00205476
STsORF11	3.80779	4.40317	0.000674556	0.00238769
STsORF27	0.341762	6.57923	0.246844	0.351064
STsORF65	-3.69023	5.34171	0.00049709	0.0018331
STsORF78	-1.08582	4.47175	0.0336889	0.0710557
STsORF109	1.71682	5.40673	0.000369681	0.00140131
STsORF122	0.172112	4.17439	0.789706	0.849252
STsORF124	-1.40463	4.75542	0.00688208	0.0184297
STsORF6	1.78525	3.5555	0.0496043	0.0980143
STsORF10	2.66464	2.99698	0.0559371	0.108249
STsORF118	4.57172	6.00733	1.8902e-09	1.83745e-08
SL1344_0463	4.71437	8.7157	7.33099e-19	3.70416e-17
STsORF52	3.95869	4.86968	2.70362e-06	1.57957e-05
STsORF69	-1.39473	6.87353	0.0555253	0.107633
SL1344_0001	-1.10282	10.1113	4.19879e-06	2.38346e-05
SL1344_0114	-0.0524021	9.85727	0.871187	0.909151
STsORF112	5.6305	6.54848	1.91742e-12	2.90967e-11
SL1344_1722	0.486518	3.19577	0.593871	0.692586
SL1344_P2_0001	0.379493	7.03559	0.21501	0.315751
STsORF90	-0.923634	4.55237	0.0801698	0.145642
STsORF97	0.984053	4.95079	0.0595502	0.113825
STsORF128	0.680649	6.20632	0.0408536	0.0836352
STsORF28	-1.47906	7.7984	3.09917e-07	2.13004e-06
STsORF38	6.31362	8.53806	4.75153e-19	2.48267e-17
STsORF60	0.71937	8.10315	0.00266227	0.00793847
STsORF7	-0.584394	5.04831	0.245405	0.349882
STsORF49	-0.58402	6.89923	0.0759174	0.139126
STsORF51	0.187346	5.91329	0.564168	0.667602
STsORF75	2.36553	5.68373	4.19e-06	2.38141e-05
SL1344_3763	1.71456	9.44698	0.000498464	0.00183478
STsORF13	-0.206704	3.82814	0.758064	0.82538
STsORF59	-0.102629	4.82778	0.84846	0.894159
STsORF129	8.34009	5.6684	1.98919e-12	2.98898e-11
SL1344_0354	-1.03586	4.97202	0.0255649	0.0561384
SL1344_4392	-0.462385	3.38333	0.57695	0.678221
STsORF20	-2.69822	5.38402	1.02728e-07	7.71799e-07
STsORF31	-1.16147	3.53777	0.195246	0.291759
STsORF130	0.808719	5.57067	0.0437525	0.0885448
STsORF3	1.57887	3.6437	0.0618102	0.117342
STsORF42	5.94939	6.81587	1.15947e-14	2.69254e-13
SL1344_0724	-0.798134	6.13354	0.0590266	0.113054
SL1344_3386	0.413884	9.36192	0.165802	0.257033
SL1344_4408	-0.812215	6.26407	0.0170652	0.040013
STsORF40	1.24713	7.73764	2.71027e-05	0.000129541
STsORF81	1.93424	9.99529	0.00157962	0.00501087
STsORF23	1.23314	9.15971	2.52117e-06	1.48811e-05
SL1344_0696	5.11919	2.96761	0.00336565	0.00976463
SL1344_3063	-0.627669	5.08214	0.160394	0.250762
SL1344_3209	1.23165	3.83297	0.143431	0.22995
SL1344_P2_0054	-1.44207	10.8976	1.07788e-06	6.77986e-06
SL1344_0709	0.21526	5.43247	0.589059	0.688833
SL1344_1738	0.092589	5.26801	0.837537	0.885909
STsORF101	3.47352	6.97539	1.59517e-12	2.4779e-11
SL1344_4526	1.20464	3.96354	0.0756832	0.138753
STsORF21	-0.702143	6.70895	0.0196241	0.0448021
STsORF24	1.62649	3.92931	0.0567275	0.109364
SL1344_1495	-0.30195	6.67091	0.319641	0.432905
SL1344_1767	-0.605355	10.3525	0.0114356	0.02853
SL1344_1769	1.50274	8.30112	1.47114e-06	9.05531e-06
STsORF62	-3.01574	7.45114	1.43372e-06	8.84867e-06
SL1344_4212	-1.23855	3.52634	0.164084	0.255011
SL1344_4273	-2.91133	9.68288	8.88975e-07	5.70085e-06
SL1344_0757	-2.35738	7.80638	0.00209692	0.00644926
SL1344_1203	0.217113	4.04084	0.76849	0.833966
SL1344_3134	-1.30513	7.58631	1.77872e-05	8.83662e-05
STsORF86	-0.286746	4.44328	0.577328	0.678221
STsORF33	0.345683	4.05134	0.665582	0.751928
SL1344_1579	0.575492	3.78556	0.393923	0.508067
STsORF47	-0.463952	5.11388	0.305792	0.418088
SL1344_1794	6.21246	7.98947	3.37588e-19	1.82615e-17
SL1344_2780	-0.818327	5.58512	0.0385689	0.079775
STsORF121	-1.2264	3.86642	0.0794255	0.144519
SL1344_1927	1.91249	5.13753	0.00108411	0.00360004
STsORF139	-1.1756	7.07663	0.000258382	0.00101803
SL1344_1783	4.54205	9.50751	2.63546e-19	1.4426e-17
SL1344_3360	0.185356	5.2886	0.691896	0.774048
SL1344_4452	6.6419	7.72654	1.90141e-15	4.96745e-14
STsORF102	1.23281	3.87195	0.142	0.228213
SL1344_0473	1.26668	3.63037	0.130215	0.212476
SL1344_1006	0.546051	7.6564	0.0301029	0.0645282
SL1344_1059	4.15877	5.95304	3.39559e-11	4.40623e-10
SL1344_1802	-0.00100259	4.65387	0.9987	0.998917
SL1344_1989	0.77993	4.87955	0.0935528	0.164307
SL1344_3438	0.850308	4.9905	0.0721612	0.133413
SL1344_3693	-0.567086	8.47048	0.141034	0.226898
SL1344_1031	1.24521	3.73558	0.126559	0.207829
SL1344_3447	-1.40579	4.25833	0.027915	0.06043
STsORF82	-2.47211	2.7211	0.0890304	0.158116
SL1344_1128	-1.0794	9.68506	8.94475e-06	4.7657e-05
SL1344_1737	-0.772442	5.25651	0.0716883	0.132698
STsORF56	-0.886257	7.41951	0.002031	0.00627458
SL1344_2257	-0.288272	4.64698	0.595289	0.694001
SL1344_4272	-0.091431	4.42594	0.884957	0.918103
STsORF99	1.0322	3.61932	0.239926	0.343884
SL1344_1629	1.70664	3.47391	0.109228	0.185805
SL1344_1752	-0.423015	6.35044	0.158362	0.248429
SL1344_3389	0.792316	9.45144	0.0054771	0.0149725
STsORF89	0.603453	6.34112	0.0940186	0.16481
SL1344_0924	-0.927352	5.62126	0.013666	0.0332994
SL1344_1207	0.319289	4.87649	0.577101	0.678221
SL1344_1443	-1.06692	4.51832	0.0566662	0.109292
SL1344_1659	1.38956	4.69162	0.0143371	0.034623
SL1344_1797	4.83161	7.62966	1.01436e-17	3.91934e-16
STsORF54	0.230505	3.92238	0.722831	0.799128
SL1344_1209	-2.01861	5.25274	2.61915e-05	0.000126103
SL1344_1916	0.461092	6.27486	0.14781	0.23533
SL1344_2806	-0.729078	8.51016	0.0013643	0.00440253
STsORF79	4.39147	6.25787	1.623e-12	2.51264e-11
SL1344_1301	-0.757102	7.24214	0.0175735	0.0410583
SL1344_2700	3.71142	7.11299	2.10474e-12	3.14208e-11
SL1344_4097	2.36115	4.15635	0.0273357	0.0593436
STsORF80	1.11835	4.69866	0.0503197	0.0992298
SL1344_0138	-0.917278	4.65812	0.0598261	0.11421
SL1344_0384	-0.54775	7.39687	0.03756	0.0779688
SL1344_0996	-0.461119	3.76324	0.603826	0.700048
SL1344_1280	-1.79324	6.97363	7.61162e-08	5.84278e-07
SL1344_1575	0.806966	5.66712	0.0511841	0.100704
SL1344_1781	0.66999	4.5896	0.192693	0.288788
SL1344_2468	-0.142228	6.38851	0.643033	0.732573
SL1344_2585	-1.66403	5.32809	0.000458767	0.00170526
SL1344_3399	1.10142	11.3497	4.77052e-06	2.68523e-05
SL1344_3588	-0.861431	4.2757	0.111615	0.189165
STsORF25	5.64943	3.48549	0.000505279	0.00185269
STsORF66	1.18272	4.52033	0.0473864	0.0942806
SL1344_0350	1.18964	3.32764	0.229954	0.332913
SL1344_0624	-0.444603	7.94208	0.112357	0.190283
SL1344_1912	-0.252698	6.23319	0.43666	0.548869
SL1344_3411	-0.60963	8.5267	0.0113757	0.0284114
STsORF98	1.88064	4.49805	0.0239424	0.0531822
SL1344_0589	2.65103	6.18554	2.40929e-08	1.98174e-07
SL1344_1269	-0.336956	9.61954	0.145516	0.232402
SL1344_4180	3.62963	6.83709	2.06427e-09	1.99821e-08
STsORF44	5.94607	10.5341	8.8807e-25	2.40197e-22
STsORF132	1.05982	4.38763	0.062687	0.118654
SL1344_1792	1.82242	3.96583	0.0710456	0.131827
SL1344_1799	4.389	11.1707	0.000225319	0.000893118
SL1344_1946	1.19817	3.38193	0.305096	0.417386
SL1344_2447	0.981846	5.71811	0.0110362	0.0276386
SL1344_2499	0.36341	7.4089	0.177384	0.270697
SL1344_3423	1.81815	6.64753	1.00037e-05	5.2215e-05
SL1344_3615	-2.59199	12.5703	3.58443e-07	2.44892e-06
SL1344_0620	1.7089	7.46642	1.29658e-07	9.58469e-07
SL1344_1439	-0.155414	4.17641	0.815833	0.869138
SL1344_2673	2.42192	3.48983	0.0693632	0.129175
SL1344_3338	-0.325811	4.17953	0.644928	0.734004
SL1344_3586	0.458156	5.04117	0.278515	0.388064
SL1344_3900	-1.66103	6.58719	7.15463e-07	4.65963e-06
SL1344_4462	0.211785	4.50563	0.708861	0.787281
SL1344_P2_0018	-0.105858	5.62064	0.811176	0.86558
SL1344_0689	1.94339	7.25573	2.40328e-07	1.68706e-06
SL1344_1330A	-0.116201	4.36872	0.838777	0.886801
SL1344_2595	1.69289	4.6691	0.00773126	0.0204183
SL1344_4323	-1.57799	5.89943	5.27316e-05	0.000238877
SL1344_4339	-0.413711	10.0106	0.0865712	0.154885
SL1344_P3_0005	2.87863	9.34161	2.75571e-15	7.07863e-14
SL1344_1766	-0.269208	10.5297	0.4861	0.598097
SL1344_3170	0.219648	5.60046	0.607403	0.702954
SL1344_3653	1.03917	3.31505	0.225876	0.328456
SL1344_P1_0085	0.556987	4.59335	0.368581	0.483106
STsORF35	3.63008	2.75977	0.071534	0.132519
SL1344_0534	-0.319056	5.69963	0.337742	0.451435
SL1344_0617	-0.776852	12.0208	0.000216958	0.000862953
SL1344_1182	1.35801	4.7977	0.0241947	0.0536132
SL1344_1322	-0.76819	5.70037	0.0421221	0.0857739
SL1344_1635	-1.2525	6.27916	0.000421113	0.00157549
SL1344_1924	-2.2547	9.68654	8.23908e-09	7.27127e-08
SL1344_4045	-1.65697	8.79288	3.45192e-08	2.79435e-07
SL1344_4176	-2.09944	8.79306	4.38525e-11	5.60093e-10
SL1344_P3_0006	2.18282	8.57343	1.54316e-11	2.06263e-10
SL1344_P1_0092	1.96139	6.25083	9.88857e-06	5.18445e-05
SL1344_0045	-1.53373	4.22207	0.0258163	0.0565743
SL1344_0301	-0.342131	3.9448	0.621394	0.715186
SL1344_0374	1.16417	6.49709	0.000545728	0.00198517
SL1344_1340	6.6068	8.62157	3.51888e-21	2.69664e-19
SL1344_1494	-1.18393	4.03944	0.123767	0.204485
SL1344_3183	-1.65795	10.5618	1.39312e-09	1.38051e-08
SL1344_4249	-3.62765	4.93963	3.22324e-09	3.01842e-08
SL1344_P1_0015	0.98309	4.07744	0.254802	0.360708
STsORF45	0.111035	4.31642	0.863915	0.90505
SL1344_0239	-0.532814	7.29538	0.0534584	0.104306
SL1344_0466	0.275631	7.63911	0.326952	0.440471
SL1344_0575	0.143635	5.3307	0.718626	0.794862
SL1344_0891	-2.07801	9.30679	6.38429e-12	8.97705e-11
SL1344_1617	5.81652	7.36846	4.08521e-16	1.17511e-14
SL1344_1637	-0.683586	6.35273	0.0333536	0.0704131
SL1344_2645	0.803052	3.95922	0.213218	0.314021
SL1344_2665	-0.010191	3.75588	0.989626	0.992826
SL1344_2985	-1.28951	5.0028	0.00416062	0.0117006
SL1344_3421	0.875769	4.73866	0.105804	0.180716
SL1344_3430	0.0292247	5.45618	0.937051	0.954983
SL1344_P1_0080	2.61635	7.9272	2.15702e-12	3.19935e-11
SL1344_0882	2.72356	6.96622	1.02893e-10	1.21933e-09
SL1344_1516	0.92095	4.65649	0.123151	0.203614
SL1344_2480	1.02745	4.94846	0.0369332	0.0768758
SL1344_3365	0.111936	4.68932	0.83685	0.885782
SL1344_3427	0.340488	3.58753	0.673761	0.758373
SL1344_P2_0028	5.48604	4.54207	0.000549149	0.00199289
SL1344_P1_0048	3.64026	3.81413	0.0662201	0.124278
STsORF117	-0.162731	6.24148	0.610556	0.705686
STsORF136	0.649334	3.92573	0.432299	0.544579
SL1344_0343	1.37436	4.00251	0.259996	0.366706
SL1344_0357	0.1314	3.64313	0.864116	0.90505
SL1344_1125	0.540828	3.99675	0.452272	0.564328
SL1344_1619	6.40912	8.56023	2.79041e-21	2.21212e-19
SL1344_1878	-1.95201	5.32479	1.00047e-05	5.2215e-05
SL1344_3882	-0.123207	4.91545	0.755877	0.823584
SL1344_P3_0002	-2.30154	7.62877	0.0114156	0.0284955
SL1344_1057	0.86776	7.43655	0.0215005	0.0485972
SL1344_1089	0.173745	3.75896	0.794754	0.852893
SL1344_1341	6.84212	9.23198	1.6372e-24	3.96202e-22
SL1344_1913	1.97552	4.98507	0.000297273	0.00115738
SL1344_2204	-2.67938	6.69082	4.43931e-10	4.71686e-09
SL1344_2389	0.185433	4.33562	0.764599	0.830528
SL1344_2549	4.22928	6.00704	5.64596e-08	4.46818e-07
SL1344_2703	2.76428	2.53288	0.184798	0.279387
SL1344_2963	-1.77632	8.53352	9.32992e-06	4.93659e-05
SL1344_3012	1.24497	7.81809	1.78752e-05	8.86625e-05
SL1344_3472	0.87143	6.9559	0.00645164	0.0173477
SL1344_3525	3.44626	5.75876	8.50446e-07	5.48436e-06
SL1344_4326	-0.571005	8.38558	0.013843	0.0336238
SL1344_0081	-3.45159	3.68927	0.000149472	0.000620281
SL1344_1393	0.166902	7.66658	0.535774	0.641664
SL1344_1530A	5.37308	8.72868	4.64012e-19	2.45233e-17
SL1344_1533	5.80095	7.16817	5.56739e-16	1.56091e-14
SL1344_1698	-0.479069	5.09335	0.317204	0.430745
SL1344_1810	-1.05647	4.15806	0.0564782	0.10902
SL1344_2438	-0.415876	5.55925	0.308021	0.420761
STsORF73	3.89702	5.02603	3.00912e-06	1.74256e-05
SL1344_0957	0.370511	5.46073	0.416726	0.530778
SL1344_1523	-0.687757	4.96006	0.110616	0.187957
SL1344_2584	1.8308	6.31041	1.23204e-05	6.29435e-05
SL1344_2699	3.3217	6.84526	2.63725e-11	3.43515e-10
SL1344_2714	-1.80361	4.78139	0.000712434	0.00249488
SL1344_3686	0.230152	5.59103	0.552945	0.657649
SL1344_P2_0007	-0.898011	6.09698	0.0143004	0.0345525
SL1344_1133	-1.28409	10.9474	7.70414e-07	5.00334e-06
SL1344_1311	-3.97047	14.368	2.38585e-07	1.67739e-06
SL1344_1375	-1.10697	4.0936	0.086392	0.154624
SL1344_3474	1.23136	7.22751	3.59386e-05	0.000168618
SL1344_3694	-2.29946	9.3837	9.43421e-13	1.52741e-11
SL1344_4483	1.73236	7.71454	0.00241787	0.00729964
SL1344_1180	0.0424385	7.57072	0.899647	0.927483
SL1344_1310	1.16061	5.66831	0.00486767	0.0134424
SL1344_1370	1.27491	3.6571	0.102498	0.176153
SL1344_1770	-3.6351	4.69093	3.36707e-09	3.14032e-08
SL1344_1780	2.7639	7.06373	3.23775e-07	2.22196e-06
SL1344_2397	1.69719	4.02231	0.046889	0.0934933
SL1344_2781	2.26471	6.40614	2.05492e-06	1.22549e-05
SL1344_3837	-0.350275	9.71643	0.146135	0.233065
SL1344_4037	-0.561163	8.81436	0.0129391	0.031798
STsORF100	-2.68129	6.47949	8.74347e-07	5.62272e-06
SL1344_0418	-0.653558	5.66253	0.0713005	0.132247
SL1344_1254	0.213346	4.7951	0.714954	0.792134
SL1344_1330	6.09907	8.1245	7.56844e-20	4.4615e-18
SL1344_1927A	0.754059	5.68918	0.0942935	0.165103
SL1344_1975	1.91751	3.28518	0.0714707	0.132455
SL1344_2368	0.397972	4.58878	0.454673	0.566401
SL1344_2455	-0.61467	3.4201	0.481988	0.593893
SL1344_2853	-6.43652	8.36568	8.4861e-09	7.46063e-08
SL1344_3354	-0.530355	3.77067	0.425614	0.538666
SL1344_3539	-0.51236	3.9735	0.481591	0.59382
SL1344_4158	1.19214	4.60157	0.0444056	0.0895906
SL1344_4379	0.723716	5.97697	0.0513409	0.100829
SL1344_1099	2.55816	7.53425	6.43425e-11	7.91034e-10
SL1344_2162	-1.39864	3.03481	0.217935	0.318681
SL1344_2790	3.27445	5.70921	5.00647e-09	4.55837e-08
SL1344_3543	0.0674771	5.75739	0.853842	0.896953
SL1344_P2_0024	1.88081	6.36072	4.18523e-05	0.000193793
SL1344_P2_0082	-0.469837	3.64253	0.552287	0.657369
SL1344_P1_0026	-0.992655	3.69418	0.296867	0.408192
SL1344_P1_0102	-1.7847	9.04849	0.000399398	0.00150158
STsORF92	-0.505836	3.57227	0.522206	0.630873
SL1344_0570	-0.276914	3.94543	0.676179	0.760164
SL1344_1202	1.50254	5.33879	0.00453743	0.0126596
SL1344_1210	-1.86093	6.95899	6.68701e-08	5.22018e-07
SL1344_1342	7.69834	9.32018	4.48374e-25	1.30274e-22
SL1344_1480	1.09955	7.10887	0.0124463	0.0308174
SL1344_2583	0.243201	6.90723	0.580849	0.681312
SL1344_2649	-0.737268	8.846	0.0818299	0.147957
SL1344_2860	-0.893526	6.98118	0.00485822	0.0134243
SL1344_3117	0.744382	3.76218	0.33996	0.453735
SL1344_0781	-0.867316	3.4733	0.225016	0.32731
SL1344_1211	2.23319	7.30284	1.42948e-08	1.22398e-07
SL1344_1647	-0.191577	6.57921	0.542378	0.648934
SL1344_3668	-0.504692	6.74923	0.08681	0.155191
SL1344_0238	0.403157	7.23423	0.165254	0.256528
SL1344_1224A	-0.167514	4.60734	0.748383	0.818325
SL1344_1593	-0.574521	6.72807	0.0477984	0.0949361
SL1344_1603	0.203181	4.53602	0.693114	0.774469
SL1344_1725	1.53473	4.72193	0.00902051	0.023223
SL1344_1985	0.401899	4.37863	0.426058	0.538931
SL1344_2187	-0.435802	4.00948	0.488139	0.599643
SL1344_2248	-2.83784	6.06124	3.43347e-10	3.72337e-09
SL1344_3398	2.30837	11.8481	9.71291e-15	2.29025e-13
SL1344_3927	-0.339054	8.65614	0.143995	0.230533
SL1344_1098	0.0712215	5.88303	0.841924	0.888901
SL1344_1151	1.67459	8.6867	4.75676e-05	0.000218279
SL1344_2271	-0.792281	4.95016	0.0876574	0.156342
SL1344_2273	3.00082	8.39097	6.30264e-14	1.2712e-12
SL1344_2394	0.035416	8.81144	0.874482	0.911139
SL1344_2935	0.525787	5.68914	0.200958	0.299127
SL1344_3275	-0.419618	10.0662	0.0483395	0.0957625
SL1344_3367	0.688884	5.4901	0.0820138	0.148065
SL1344_3808	-0.971012	6.57363	0.00222143	0.00678228
SL1344_4431	1.70185	4.03355	0.0264948	0.0578732
SL1344_0462	5.87826	9.72865	5.28033e-22	4.4961e-20
SL1344_0799	0.122035	4.47284	0.849791	0.894243
SL1344_0949	-1.21072	3.38121	0.153102	0.241746
SL1344_2538	2.46619	6.55535	5.69936e-09	5.14846e-08
SL1344_2868	-4.17564	6.29983	6.52769e-13	1.0874e-11
SL1344_3484	1.54342	7.99763	4.70622e-05	0.000216176
SL1344_3862	-3.0031	6.28973	5.8601e-13	9.79809e-12
STsORF87	-1.86264	5.79258	9.13785e-06	4.84612e-05
SL1344_0044	-2.34277	11.2875	2.30987e-09	2.22192e-08
SL1344_0286A	2.14328	6.22946	1.32816e-05	6.73305e-05
SL1344_0848	-1.96677	8.53218	2.20848e-07	1.56707e-06
SL1344_0979	-0.00682635	3.44117	0.994188	0.995704
SL1344_1183	6.87369	6.13166	1.46745e-14	3.29138e-13
SL1344_1527	-0.206327	5.96842	0.599214	0.696986
SL1344_2230	2.4062	3.59893	0.0849659	0.152726
SL1344_3333	-2.3869	4.11862	0.00103729	0.00347122
SL1344_P1_0071	-0.761208	5.29975	0.0926143	0.163032
SL1344_0378	2.2224	7.56167	8.60512e-08	6.55072e-07
SL1344_0800	1.46269	4.44143	0.0126077	0.0311332
SL1344_1354	7.48615	8.15751	3.48069e-21	2.69664e-19
SL1344_1744	-1.08302	6.27415	0.00224656	0.00684993
SL1344_2750	2.14879	3.76054	0.0053053	0.0145548
SL1344_3023	-0.974789	6.92388	0.00115051	0.00379486
SL1344_3334	-1.53073	4.51738	0.00332235	0.00966845
SL1344_4020	3.31507	4.01869	0.000137726	0.000578439
SL1344_4239	-3.19454	3.5931	0.0004461	0.00166087
SL1344_P2_0043	0.87866	3.53834	0.421016	0.534465
SL1344_1331	7.48643	9.90978	2.89599e-25	1.02429e-22
SL1344_1909	-2.89806	4.59777	4.10596e-07	2.78044e-06
SL1344_3256	-1.2569	10.2149	0.000902193	0.00305921
SL1344_3378	1.23422	6.08003	0.00130084	0.00422407
SL1344_3745	0.173136	3.55373	0.864877	0.90505
SL1344_3943	-0.786371	6.29115	0.0132608	0.0325016
SL1344_4248	-3.71253	3.84031	1.67461e-05	8.36941e-05
SL1344_P2_0003	2.74269	8.11716	1.13505e-13	2.19283e-12
SL1344_P2_0008	1.20308	4.96773	0.0388424	0.0802324
SL1344_0329	-1.40955	3.44023	0.084679	0.15227
SL1344_0445	-1.45179	10.5141	1.63634e-06	9.9776e-06
SL1344_1186	1.0806	6.79917	0.00122132	0.00399403
SL1344_2312	4.1782	7.69576	1.44298e-11	1.94e-10
SL1344_2836	1.23491	5.64923	0.00899303	0.0231653
SL1344_3001	1.8167	7.55431	0.000900284	0.00305921
SL1344_3296	0.435375	4.92082	0.384866	0.499749
SL1344_3335	1.57709	4.48642	0.00932188	0.0239185
SL1344_3538	0.213382	4.63305	0.711255	0.788987
SL1344_4109	-2.89798	11.7525	7.93034e-18	3.19857e-16
SL1344_4129	-1.00336	5.30868	0.021513	0.0485972
SL1344_0361	0.677672	5.51603	0.0817135	0.147863
SL1344_1235	-2.11633	4.3477	0.000159716	0.000655415
SL1344_1558	0.0583096	5.83014	0.880132	0.915391
SL1344_2349	-1.20494	5.82892	0.000892326	0.0030392
SL1344_2936	0.816229	7.12119	0.00499437	0.013784
SL1344_3086	-0.569153	5.886	0.0907649	0.160321
SL1344_3483	2.58501	7.97121	4.99292e-12	7.15185e-11
SL1344_3707	-1.23878	8.23646	1.00148e-06	6.37787e-06
SL1344_4322	3.00497	3.75034	0.00332643	0.0096742
STsORF61	2.38931	5.19413	4.36493e-05	0.000201506
SL1344_1227	1.10681	6.11915	0.00317393	0.00929538
SL1344_1710	4.0928	4.99348	2.58792e-06	1.5197e-05
SL1344_3403	0.948303	10.6253	0.000133361	0.000563078
SL1344_0677	-1.53234	5.31386	0.000626976	0.00223649
SL1344_0725	-0.578371	6.54085	0.0513573	0.100829
SL1344_1023	0.624829	4.05448	0.445689	0.558539
SL1344_1998	-0.667461	3.50909	0.325059	0.438563
SL1344_2130	1.09515	3.57538	0.284196	0.394665
SL1344_2586	-0.243725	3.24008	0.791654	0.850492
SL1344_3870	-1.37264	5.47014	0.00136442	0.00440253
SL1344_4199	-0.281411	7.02892	0.278333	0.387953
SL1344_P2_0004	3.46886	7.48197	4.57209e-13	7.78611e-12
SL1344_0155	-2.03344	3.47178	0.00742953	0.019678
SL1344_0386	-1.00045	6.63478	0.00103983	0.00347467
SL1344_0919	0.08415	8.11082	0.705891	0.78512
SL1344_1415	5.18248	8.98214	9.1521e-20	5.26017e-18
SL1344_1479	2.17391	5.57137	2.12242e-05	0.00010423
SL1344_2201	-0.275317	8.7279	0.520259	0.62928
SL1344_2359	-0.0401696	6.95926	0.898398	0.926819
SL1344_2599	-0.355062	3.05285	0.757045	0.824528
SL1344_2733	2.07972	5.26324	0.000987609	0.00331947
SL1344_4380	1.47796	5.97399	0.000318646	0.00123017
SL1344_P2_0053	-1.17365	11.7152	3.21969e-06	1.85516e-05
SL1344_P3_0011	3.49815	7.83448	2.82579e-13	5.03604e-12
SL1344_P1_0104	-0.314588	5.49039	0.431374	0.543871
SL1344_1768	1.41477	8.44479	2.4071e-07	1.68717e-06
SL1344_3125	2.5188	5.31788	2.37642e-06	1.40447e-05
SL1344_3278	3.26569	5.70992	4.22377e-08	3.40718e-07
SL1344_3293	0.111036	7.34031	0.663656	0.750528
SL1344_3416	1.07314	6.02624	0.00273111	0.00811216
SL1344_3618	2.46804	7.59739	8.80391e-11	1.0597e-09
SL1344_3749	2.61663	4.66756	0.000163323	0.000669304
SL1344_4250	-5.59236	5.73555	3.75021e-15	9.47442e-14
SL1344_4459	2.45699	7.04238	2.02617e-09	1.96547e-08
SL1344_P2_0103	0.587147	6.4442	0.103875	0.178082
SL1344_0083	4.76936	9.35544	1.36638e-22	1.36579e-20
SL1344_0849	0.0574157	3.85714	0.922655	0.945035
SL1344_0956	-2.63716	7.19062	4.96422e-11	6.28802e-10
SL1344_1260	0.583875	4.79126	0.237475	0.341328
SL1344_1816	2.38337	8.82329	1.90602e-12	2.90195e-11
SL1344_2658	0.0726006	5.7713	0.856484	0.899524
SL1344_2732	-1.3268	5.83303	0.000348128	0.00133058
SL1344_2884	2.69293	8.08707	4.31699e-09	3.96198e-08
SL1344_3077	-1.27639	5.40895	0.00360675	0.0103714
SL1344_3394	-0.213261	10.6631	0.366696	0.481458
SL1344_3614	0.495823	5.61532	0.182578	0.277061
SL1344_3761	-1.43044	5.49461	0.000411933	0.00154492
SL1344_3980	3.81601	6.16206	1.40036e-08	1.20128e-07
SL1344_P1_0078	1.9794	7.05878	1.21092e-07	8.99484e-07
SL1344_1109	-4.14612	5.46196	2.08859e-13	3.85676e-12
SL1344_3270	-1.72169	7.49784	6.91241e-07	4.51467e-06
SL1344_3280	-1.54003	5.73285	0.000224046	0.000888839
SL1344_3739	0.539196	3.38331	0.503039	0.613196
SL1344_4028	2.74389	6.83971	1.07603e-08	9.36963e-08
SL1344_4253	0.425806	6.06406	0.20379	0.302754
SL1344_4266	-0.651646	9.67081	0.00940972	0.0240901
SL1344_P1_0013	1.28344	3.58926	0.259575	0.366261
SL1344_1669	-1.54977	5.97758	8.78053e-05	0.000383773
SL1344_2705	1.53488	3.17096	0.139481	0.224872
SL1344_2916	0.892149	4.41188	0.117764	0.197116
SL1344_3281	-0.739478	6.76139	0.00782102	0.0206199
SL1344_3358	-0.161017	8.30957	0.462105	0.573639
SL1344_P2_0054A	0.359913	14.0514	0.234332	0.337655
SL1344_P1_0082	1.38365	5.53885	0.00925917	0.0237709
STsORF34	1.51295	6.93892	1.05615e-05	5.46866e-05
SL1344_1464	1.50012	4.25311	0.0277148	0.0600532
SL1344_1630	0.355415	6.35897	0.312016	0.425075
SL1344_1922	2.27313	4.79775	0.00143802	0.0046109
SL1344_2753	0.252533	3.82231	0.750452	0.819614
SL1344_3064	-2.27778	4.75423	5.4093e-05	0.000244562
SL1344_3169	-0.252107	5.00662	0.551062	0.65659
SL1344_3203	-0.636703	6.17162	0.036231	0.0755168
SL1344_0002	-0.221729	8.60964	0.314625	0.427875
SL1344_0003	2.24197	8.95074	3.10882e-13	5.47676e-12
SL1344_0004	1.94037	9.4898	6.1483e-11	7.59943e-10
SL1344_0005	0.925543	6.38911	0.00796665	0.0209438
SL1344_0006	1.99606	7.46577	5.90207e-10	6.16766e-09
SL1344_0007	-1.23124	9.18777	1.38719e-06	8.58453e-06
SL1344_0008	-1.59551	6.14383	5.24494e-06	2.91964e-05
SL1344_0009	-0.656378	4.67072	0.186005	0.280318
SL1344_0011	-2.32234	3.32123	0.0422628	0.0859495
SL1344_0012	-0.0900224	8.81094	0.71075	0.788675
SL1344_0013	-0.0425056	6.43204	0.887798	0.919805
SL1344_0014	-0.322895	3.8497	0.638155	0.729783
SL1344_0016	1.25093	3.6992	0.222023	0.323878
SL1344_0018	2.15923	7.17056	2.14426e-07	1.52621e-06
SL1344_0019	0.388268	5.71375	0.35619	0.470756
SL1344_0020	0.837075	3.44906	0.518735	0.627835
SL1344_0021	0.587902	3.58967	0.540523	0.646883
SL1344_0023	-0.195594	4.08917	0.801198	0.857122
SL1344_0024	0.306803	3.48965	0.731972	0.804977
SL1344_0028	0.975756	4.75794	0.0692126	0.128999
SL1344_0029	-0.928752	4.13551	0.182714	0.277175
SL1344_0031	0.248263	3.44472	0.81825	0.871309
SL1344_0033	0.511316	4.70806	0.391469	0.506162
SL1344_0034	0.288433	5.09133	0.577294	0.678221
SL1344_0036	0.836979	5.50913	0.20178	0.300254
SL1344_0037	-0.107352	4.72363	0.862229	0.903905
SL1344_0038	1.17568	4.23318	0.0871238	0.155631
SL1344_0039	0.306594	5.5515	0.546198	0.652155
SL1344_0040	-0.103863	8.82794	0.662092	0.749643
SL1344_0041	0.0784742	7.88385	0.7362	0.808466
SL1344_0042	0.736839	4.48966	0.26355	0.370808
SL1344_0046	-0.350152	7.79582	0.121293	0.201149
SL1344_0047	-0.171353	9.83688	0.402116	0.516373
SL1344_0048	0.0426281	7.76123	0.864895	0.90505
SL1344_0049	0.271145	5.83522	0.448445	0.560852
SL1344_0050	-0.0476827	7.5916	0.859358	0.901307
SL1344_0051	-0.573658	5.65108	0.12746	0.209084
SL1344_0052	0.307652	5.84015	0.372572	0.487471
SL1344_0053	1.16024	3.89371	0.150534	0.238552
SL1344_0054	2.39865	4.7134	0.00087098	0.0029731
SL1344_0059	1.81002	3.58184	0.125487	0.20651
SL1344_0061	1.76712	3.3955	0.143494	0.229971
SL1344_0062	2.3659	4.13164	0.011982	0.0297479
SL1344_0063	1.09181	3.49165	0.354024	0.469107
SL1344_0064	0.354652	3.8104	0.650994	0.73981
SL1344_0065	0.447668	7.01426	0.111105	0.18851
SL1344_0067	-1.75864	6.98637	2.42038e-07	1.69274e-06
SL1344_0068	-0.184613	8.29174	0.706189	0.785262
SL1344_0069	0.226918	4.41463	0.699412	0.779801
SL1344_0071	-0.569886	3.4176	0.692821	0.774469
SL1344_0072	-0.223884	4.173	0.748609	0.818325
SL1344_0073	0.75347	4.35877	0.243714	0.34812
SL1344_0074	1.23547	5.23183	0.0163175	0.0384955
SL1344_0076	-0.41424	3.34587	0.66701	0.752801
SL1344_0080	0.111081	5.28663	0.831343	0.88117
SL1344_0082	4.06482	8.39584	1.96016e-17	7.26839e-16
SL1344_0083A	5.39732	7.10501	1.92321e-16	6.01558e-15
SL1344_0084	1.86709	6.60256	0.000350274	0.00133656
SL1344_0086	-0.762429	3.79854	0.268837	0.376985
SL1344_0087	0.0978803	5.21259	0.813512	0.867226
SL1344_0088	0.516483	7.4333	0.0826318	0.148938
SL1344_0089	0.254221	6.96675	0.341325	0.45477
SL1344_0090	0.400463	6.35217	0.186252	0.280507
SL1344_0091	0.197318	7.55654	0.413534	0.528028
SL1344_0092	-0.23777	7.73043	0.317663	0.431114
SL1344_0093	0.20224	8.94826	0.318155	0.431468
SL1344_0094	-0.331358	9.53904	0.108489	0.184685
SL1344_0095	0.119304	6.06659	0.710802	0.788675
SL1344_0096	-1.0845	5.75381	0.00220155	0.00672965
SL1344_0097	-0.0968721	7.47184	0.686888	0.769569
SL1344_0098	0.497988	7.52172	0.0569246	0.109607
SL1344_0099	-0.961171	4.35015	0.11051	0.187846
SL1344_0100	3.55989	4.44063	0.00207491	0.00638583
SL1344_0101	1.06613	3.52361	0.162342	0.253034
SL1344_0102	1.10081	4.29445	0.156534	0.246403
SL1344_0103	4.75055	4.07375	0.00432214	0.0121178
SL1344_0104	2.9835	5.52272	8.53572e-07	5.49681e-06
SL1344_0105	0.938883	6.4201	0.00449065	0.0125367
SL1344_0106	-1.34119	3.58607	0.102662	0.176331
SL1344_0107	-0.758786	5.1083	0.117899	0.197199
SL1344_0108	0.136029	5.32426	0.780895	0.84424
SL1344_0109	-0.980352	4.68699	0.0607151	0.115645
SL1344_0110	-0.21454	5.18466	0.596628	0.695309
SL1344_0111	0.0129025	6.26597	0.967202	0.97762
SL1344_0112	0.470664	6.47054	0.113311	0.191476
SL1344_0113	-0.0584548	6.90511	0.825374	0.876865
SL1344_0115	1.30263	4.47266	0.074063	0.136162
SL1344_0116	0.0580992	6.53872	0.848677	0.894183
SL1344_0117	0.411865	6.05716	0.245249	0.349832
SL1344_0118	-0.419789	7.18043	0.116707	0.195632
SL1344_0119	0.314019	8.84601	0.155905	0.245581
SL1344_0120	0.686122	9.09558	0.00258101	0.00772547
SL1344_0121	1.06289	8.85782	0.000134328	0.000566149
SL1344_0122	-0.637131	11.0382	0.116262	0.19525
SL1344_0123	-0.0320941	8.0301	0.886511	0.918886
SL1344_0124	-0.199161	7.41785	0.43542	0.547759
SL1344_0125	-0.059949	8.21566	0.783876	0.845872
SL1344_0126	-0.519779	8.5526	0.0124552	0.0308229
SL1344_0127	-0.343349	7.43792	0.166506	0.257776
SL1344_0128	-0.23608	7.67318	0.327629	0.440994
SL1344_0129	0.0416714	8.22045	0.849349	0.894243
SL1344_0130	-0.65967	8.46567	0.0033744	0.00978278
SL1344_0131	-0.257354	8.01111	0.274024	0.383317
SL1344_0132	-0.804447	9.23764	0.00040093	0.00150488
SL1344_0133	-0.0905938	9.51738	0.657088	0.745262
SL1344_0134	0.140172	11.168	0.472085	0.583978
SL1344_0135	-1.17029	6.01871	0.000639234	0.00227492
SL1344_0136	-1.50974	8.87085	2.83888e-08	2.31439e-07
SL1344_0137	-1.55369	3.83176	0.0162485	0.038392
SL1344_0139	-1.07209	5.75831	0.00691454	0.0184951
SL1344_0140	-0.7752	5.77305	0.0445054	0.0897526
SL1344_0141	-0.328672	7.99337	0.145424	0.232335
SL1344_0143	0.257828	3.77975	0.799185	0.856026
SL1344_0145	-1.46289	5.19193	0.000740183	0.00258222
SL1344_0146	-0.76757	6.16823	0.0231121	0.051587
SL1344_0147	-0.460233	6.38763	0.116244	0.19525
SL1344_0148	-0.538147	3.86373	0.418945	0.533161
SL1344_0149	-0.862187	4.09895	0.184689	0.279343
SL1344_0150	-1.11729	6.36638	0.00039081	0.00147532
SL1344_0151	-2.13353	9.37313	1.56422e-07	1.13622e-06
SL1344_0152	-2.54128	11.121	2.29097e-14	4.85433e-13
SL1344_0153	-2.53801	10.2146	8.55507e-15	2.07033e-13
SL1344_0154	-1.86056	10.2604	1.16741e-10	1.37635e-09
SL1344_0157	1.14996	3.65827	0.134648	0.218381
SL1344_0159	-0.786223	9.61316	0.000752172	0.00261808
SL1344_0160	-1.43855	6.78944	4.86146e-06	2.72265e-05
SL1344_0161	-0.790777	6.97802	0.00392451	0.0111251
SL1344_0162	0.321613	3.8905	0.66369	0.750528
SL1344_0163	0.28606	4.37578	0.657723	0.745798
SL1344_0164	-1.42316	6.71178	9.94971e-06	5.20464e-05
SL1344_0165	-1.40205	7.54453	9.93519e-07	6.34473e-06
SL1344_0166	0.123678	6.05056	0.706724	0.785477
SL1344_0167	-0.135741	7.39348	0.581212	0.68139
SL1344_0168	-1.1692	6.70152	0.000189646	0.000762897
SL1344_0169	-1.07201	6.45369	0.00109691	0.00363633
SL1344_0170	0.0159778	7.40586	0.951263	0.964478
SL1344_0171	-1.54544	7.47168	7.92274e-07	5.1236e-06
SL1344_0172	-1.37378	7.91119	3.73622e-07	2.53754e-06
SL1344_0173	0.0152029	6.16805	0.967902	0.977886
SL1344_0174	-0.305734	5.97124	0.365713	0.480442
SL1344_0175	-0.545098	3.96589	0.516015	0.62553
SL1344_0176	0.600702	3.8474	0.532809	0.639983
SL1344_0179	2.43198	3.8388	0.0295557	0.0635331
SL1344_0180	0.342784	5.93152	0.303953	0.416193
SL1344_0181	-0.446649	5.79715	0.208708	0.308863
SL1344_0182	-0.290618	5.52695	0.489698	0.600755
SL1344_0183	-0.689481	4.42844	0.220195	0.321619
SL1344_0184	-0.914401	4.64257	0.0565446	0.109103
SL1344_0185	-1.23707	7.71038	4.98002e-06	2.7789e-05
SL1344_0186	0.126589	6.10365	0.675657	0.759763
SL1344_0187	-0.682353	8.42616	0.00245929	0.00740887
SL1344_0188	-0.121468	6.25604	0.685668	0.768663
SL1344_0189	-1.17813	5.06871	0.0074066	0.0196406
SL1344_0190	0.553183	7.18975	0.0378545	0.0784739
SL1344_0191	0.499678	8.7927	0.0207384	0.0470426
SL1344_0192	-1.45687	8.87413	9.83071e-09	8.59346e-08
SL1344_0193	-1.46459	6.17343	0.000497147	0.0018331
SL1344_0194	-0.992173	6.65922	0.000931852	0.00315512
SL1344_0195	-1.07332	6.83989	0.000150372	0.000623453
SL1344_0196	-0.0562033	3.52318	0.955438	0.967431
SL1344_0197	1.26042	5.28262	0.0209744	0.0475309
SL1344_0202	0.162761	5.04728	0.767879	0.833501
SL1344_0203	-0.0646043	7.36066	0.811803	0.865941
SL1344_0204	-0.793976	6.46646	0.0107841	0.0270662
SL1344_0205	0.144891	9.44322	0.522668	0.630934
SL1344_0206	0.128923	5.30638	0.783573	0.845744
SL1344_0207	-0.793484	5.28503	0.047181	0.0939127
SL1344_0208	-0.4381	6.39028	0.167582	0.259
SL1344_0209	0.148629	6.57364	0.632525	0.724551
SL1344_0210	2.27786	10.0351	7.05497e-13	1.16268e-11
SL1344_0211	2.51792	7.2121	1.98991e-10	2.24255e-09
SL1344_0212	-0.18468	7.91243	0.495492	0.605763
SL1344_0213	2.3101	8.68068	1.42005e-12	2.22846e-11
SL1344_0214	-0.400655	7.30473	0.142973	0.229456
SL1344_0215	-0.635494	6.63098	0.0370096	0.0770001
SL1344_0216	-1.5538	8.01413	1.1919e-08	1.03208e-07
SL1344_0217	0.131023	11.4011	0.566844	0.66984
SL1344_0218	0.100846	10.9083	0.615217	0.709498
SL1344_0219	0.0592789	8.14649	0.792524	0.850812
SL1344_0220	-0.406932	9.14975	0.0558098	0.108048
SL1344_0221	-0.0351703	7.35239	0.887174	0.919365
SL1344_0222	-0.52625	8.49113	0.0175433	0.0410296
SL1344_0223	-0.298164	8.33977	0.161322	0.25182
SL1344_0224	0.00733806	9.70051	0.971497	0.979408
SL1344_0225	0.155167	10.5246	0.45213	0.564304
SL1344_0226	0.248054	10.4408	0.245914	0.350322
SL1344_0227	0.023684	9.86153	0.91143	0.936272
SL1344_0228	-0.350531	8.65145	0.125314	0.206299
SL1344_0229	-0.178241	8.8686	0.404552	0.518575
SL1344_0230	-1.04826	7.51174	0.000191538	0.00076923
SL1344_0231	-0.473117	7.04039	0.078854	0.143592
SL1344_0232	-0.335785	9.39061	0.125035	0.206062
SL1344_0233	-0.398209	7.81323	0.122668	0.20307
SL1344_0234	-0.163062	6.55224	0.576001	0.6777
SL1344_0235	-0.923168	5.86278	0.00917539	0.0235821
SL1344_0236	-0.771119	4.49292	0.168069	0.25933
SL1344_0237	-1.281	5.61365	0.00129889	0.00422407
SL1344_0240	0.215503	6.21537	0.521532	0.63039
SL1344_0241	0.150249	5.17378	0.751305	0.819962
SL1344_0242	0.155899	6.55222	0.601942	0.699098
SL1344_0243	-1.23845	7.80566	8.41407e-06	4.50908e-05
SL1344_0244	-1.38038	5.46638	0.000597134	0.0021467
SL1344_0245	-1.80565	6.10426	2.66589e-06	1.56171e-05
SL1344_0246	-1.01482	7.84135	5.77441e-05	0.000260302
SL1344_0247	-0.848102	5.99545	0.0170521	0.0400028
SL1344_0248	0.210652	6.74731	0.464459	0.576249
SL1344_0249	-0.156918	5.8498	0.671455	0.7563
SL1344_rRNA0001	0.801674	9.80306	0.408055	0.522047
SL1344_tRNA0001	-1.40132	6.79949	4.62388e-05	0.000212606
SL1344_tRNA0002	0.374775	8.23089	0.433703	0.545999
SL1344_rRNA0002	0.971125	7.69958	0.294446	0.406321
SL1344_tRNA0003	0.601841	5.54238	0.153019	0.241697
SL1344_0250	1.45499	6.12168	0.000144283	0.000600375
SL1344_0251	-1.02444	4.20817	0.108094	0.18408
SL1344_0252	1.31301	4.56106	0.0462012	0.0924023
SL1344_0253	-0.553872	6.41552	0.0621177	0.117732
SL1344_0254	-0.826685	4.72149	0.118529	0.197963
SL1344_0255	-0.621219	10.9272	0.00283175	0.00838943
SL1344_0256	-0.233796	5.29182	0.563545	0.667486
SL1344_0257	-1.24293	4.47317	0.0271623	0.0590228
SL1344_0258	-1.34058	5.51992	0.00148873	0.00475359
SL1344_0259	-0.665114	5.80667	0.0575063	0.110541
SL1344_tRNA0004	0.161236	8.00468	0.727958	0.802554
SL1344_0260	-0.00431314	4.05982	0.995563	0.996863
SL1344_0262	0.0704867	4.26028	0.906887	0.933274
SL1344_0264	-0.238551	3.61423	0.778991	0.842579
SL1344_0265	0.55344	3.79061	0.49333	0.604083
SL1344_0266	2.38313	4.85822	0.00152432	0.00485711
SL1344_0267	1.08983	3.66536	0.28267	0.3929
SL1344_0268	0.825104	4.42326	0.243791	0.348121
SL1344_0270	-0.0777213	3.75515	0.945249	0.961135
SL1344_0272	1.16954	4.42648	0.121045	0.200927
SL1344_0273	5.86101	4.31117	0.00014934	0.000620281
SL1344_0274	4.75621	3.741	0.00599513	0.0162629
SL1344_0276	-2.05483	4.10475	0.0778402	0.14214
SL1344_0277	0.355466	4.15555	0.640559	0.731904
SL1344_0278	-0.683622	3.41561	0.564189	0.667602
SL1344_0279	3.27019	3.32746	0.101706	0.175148
SL1344_0280	0.606625	5.69291	0.183007	0.277437
SL1344_0281	-0.301378	3.93819	0.802115	0.857903
SL1344_0282	3.02559	3.60604	0.0173739	0.0406956
SL1344_0283	0.837078	4.26664	0.227231	0.329696
SL1344_0284	0.928126	5.27444	0.105401	0.180232
SL1344_0286	0.881285	7.17518	0.00631253	0.0170235
SL1344_0286C	0.766644	6.39372	0.0216856	0.0488059
SL1344_0288	0.656912	5.64677	0.197202	0.294298
SL1344_0289	0.6451	5.75926	0.18295	0.277437
SL1344_0291	0.635285	4.48759	0.352833	0.467933
SL1344_0293	0.657738	3.51736	0.414806	0.529211
SL1344_0294	3.64633	3.42045	0.0554557	0.107543
SL1344_0295	1.4943	7.66327	0.000305571	0.00118767
SL1344_0296	3.27061	5.32932	2.17558e-05	0.000106305
SL1344_0297	1.71172	7.52488	8.05713e-05	0.000352826
SL1344_0298	1.27819	5.72555	0.00557762	0.0152111
SL1344_0299	4.21422	6.24428	1.31716e-10	1.53714e-09
SL1344_0300	-1.69231	6.4733	1.349e-05	6.82365e-05
SL1344_0302	5.31662	9.1095	1.83999e-20	1.22612e-18
SL1344_0303	2.49309	6.89031	1.61623e-08	1.37619e-07
SL1344_0304	-0.51938	6.32969	0.118571	0.197963
SL1344_0305	3.81438	8.68818	3.86046e-20	2.39871e-18
SL1344_0306	-0.955831	7.11164	0.000684516	0.00241551
SL1344_0307	-0.241736	6.46756	0.427926	0.540253
SL1344_0308	0.0399559	5.77016	0.915271	0.939567
SL1344_0309	1.6601	7.30078	2.10148e-06	1.25163e-05
SL1344_0310	2.63105	7.24488	1.906e-10	2.15326e-09
SL1344_0311	4.44372	7.43752	1.27192e-15	3.38051e-14
SL1344_0312	-0.172357	8.426	0.427857	0.540253
SL1344_0313	-0.161831	6.4422	0.589312	0.688954
SL1344_0314	-0.196222	6.52382	0.563157	0.667198
SL1344_0315	-0.30596	6.61971	0.271472	0.380326
SL1344_0316	2.32826	5.68288	1.02462e-06	6.48927e-06
SL1344_0317	-0.0524194	7.96993	0.824433	0.876067
SL1344_0318	0.46066	7.00159	0.0986791	0.170644
SL1344_tRNA0005	0.947102	10.5924	0.318205	0.431468
SL1344_0320	0.412036	3.54914	0.7001	0.780165
SL1344_0322	1.59771	6.22642	5.8948e-05	0.000265208
SL1344_0323	0.896908	3.84577	0.373143	0.487695
SL1344_0324	0.142219	3.92812	0.87805	0.914238
SL1344_0325	1.36665	3.5511	0.270167	0.378727
SL1344_0326	0.0746744	4.04972	0.922837	0.945035
SL1344_0327	0.125292	4.51954	0.842474	0.889074
SL1344_0328	-0.358618	5.57759	0.359424	0.474212
SL1344_0331	0.902542	4.5138	0.375601	0.49005
SL1344_0332	1.5183	4.43313	0.0364846	0.0759765
SL1344_0333	-0.640786	4.93584	0.371311	0.486269
SL1344_0336	-2.40651	5.82782	1.06429e-06	6.70357e-06
SL1344_0337	-1.26318	5.33226	0.0148982	0.0356966
SL1344_0338	-0.379267	5.8523	0.29314	0.404895
SL1344_0339	0.473112	6.10717	0.17951	0.273397
SL1344_0340	-0.176905	4.949	0.698985	0.779514
SL1344_0341	4.89426	3.93788	0.00541757	0.0148274
SL1344_0342	1.34601	4.41725	0.128245	0.210147
SL1344_0344	0.430554	4.59139	0.504574	0.614578
SL1344_0345	0.916543	3.65067	0.340367	0.453759
SL1344_0346	-0.0442708	4.20721	0.959768	0.970747
SL1344_0348	1.30438	4.60655	0.0726134	0.133979
SL1344_0349	1.9131	3.56596	0.0256041	0.0561945
SL1344_0351	1.93248	5.24765	0.000168993	0.000688246
SL1344_0352	-1.11619	6.76064	0.000102644	0.000444825
SL1344_0353	-0.715367	7.23478	0.00734972	0.0195228
SL1344_0355	0.620379	7.24901	0.640576	0.731904
SL1344_0356	0.649703	5.54662	0.106988	0.182467
SL1344_0358	-0.271724	7.29617	0.312104	0.425075
SL1344_0359	1.08636	6.42933	0.00154746	0.00492403
SL1344_0360	1.17079	5.39156	0.0145077	0.0349981
SL1344_0362	1.44088	4.41079	0.0513191	0.100829
SL1344_0363	-0.19446	4.00953	0.783074	0.845744
SL1344_0364	-0.0960142	3.79004	0.893368	0.92308
SL1344_0365	0.446224	4.09759	0.728173	0.802554
SL1344_0366	0.30724	4.98828	0.552275	0.657369
SL1344_0367	-1.15714	7.65471	1.58783e-05	7.97033e-05
SL1344_0368	0.464348	8.24746	0.0398981	0.0819711
SL1344_0369	0.976059	4.85221	0.0752538	0.13802
SL1344_0370	0.618091	5.60831	0.130267	0.212476
SL1344_0371	0.501105	6.10771	0.105442	0.180232
SL1344_0372	0.265276	5.99701	0.44493	0.557892
SL1344_0373	2.133	5.91133	0.00014767	0.00061391
SL1344_0375	-0.762888	7.01438	0.0060679	0.0164312
SL1344_0376	1.40941	4.44962	0.0380008	0.0787062
SL1344_0377	-0.561086	5.58266	0.644847	0.734004
SL1344_0379	0.814952	5.4044	0.0666189	0.124924
SL1344_0380	1.73915	5.2903	0.000792462	0.00274378
SL1344_0381	-0.124091	7.13186	0.627048	0.719532
SL1344_0382	-0.385429	4.8676	0.441649	0.554382
SL1344_0383	-1.72553	6.58908	4.21289e-07	2.84447e-06
SL1344_0385	-0.511243	6.96718	0.0738637	0.135915
SL1344_0387	-0.115682	6.40372	0.692981	0.774469
SL1344_0388	1.04193	4.74122	0.0475545	0.0945742
SL1344_0389	0.630043	5.34883	0.166404	0.257705
SL1344_0390	-0.467031	5.96821	0.174601	0.267338
SL1344_0391	-0.854715	5.0086	0.0674096	0.126252
SL1344_0392	1.17658	8.02139	3.0648e-05	0.000145278
SL1344_0393	1.72445	7.2705	1.55663e-07	1.1325e-06
SL1344_0394	-1.50172	8.97455	9.99441e-09	8.71998e-08
SL1344_0395	-1.31521	7.2712	2.85176e-06	1.6619e-05
SL1344_0396	-0.897581	5.91174	0.01544	0.0368031
SL1344_0397	2.54963	9.52419	1.59463e-14	3.52506e-13
SL1344_0398	-0.522065	5.55408	0.194958	0.291517
SL1344_0399	-0.771175	6.55826	0.0153032	0.0365717
SL1344_0400	-0.545948	7.85606	0.0182461	0.0423187
SL1344_0401	-0.654991	7.90585	0.0121176	0.0300521
SL1344_0402	-0.323343	8.82421	0.119826	0.199497
SL1344_0403	-0.19343	8.80413	0.339007	0.452995
SL1344_0404	0.105624	5.22727	0.803757	0.85926
SL1344_0405	0.103601	5.0167	0.826896	0.877842
SL1344_0406	-0.783106	5.78115	0.0281995	0.0609884
SL1344_0407	-1.41164	6.02714	0.000153893	0.000635012
SL1344_0408	-1.53918	4.24936	0.0212825	0.0481579
SL1344_0409	1.38344	7.84802	1.14707e-05	5.9062e-05
SL1344_0410	3.27274	8.68673	2.6291e-16	8.0057e-15
SL1344_0411	1.67824	8.52337	3.1651e-09	2.97721e-08
SL1344_0412	1.72742	8.95523	1.68061e-08	1.42573e-07
SL1344_0413	1.24126	7.38469	1.2394e-05	6.32493e-05
SL1344_0414	0.835895	6.68586	0.0083528	0.0217476
SL1344_0415	0.369742	6.07392	0.232707	0.336133
SL1344_0416	-0.318521	7.54214	0.200764	0.298936
SL1344_0417	-0.0614149	7.63799	0.791827	0.850492
SL1344_0419	-0.868095	7.12979	0.00241083	0.00728316
SL1344_0420	0.19966	4.50286	0.757103	0.824528
SL1344_0421	1.83878	3.46632	0.0655319	0.123338
SL1344_0422	1.73251	4.37275	0.0251147	0.0553317
SL1344_0423	1.14463	4.35133	0.082876	0.14932
SL1344_0424	0.358192	4.70737	0.530435	0.63853
SL1344_0425	1.39202	3.80494	0.136107	0.220281
SL1344_0426	1.81846	3.23596	0.149129	0.236992
SL1344_0427	-0.213527	4.80778	0.643804	0.733242
SL1344_0428	-0.425801	5.98096	0.22685	0.329248
SL1344_0429	-0.641923	6.5644	0.0304649	0.065213
SL1344_0430	-0.440307	6.16822	0.173106	0.26558
SL1344_0430A	-0.852232	3.62413	0.343715	0.457323
SL1344_0431	1.96829	6.11226	6.76034e-05	0.000300039
SL1344_0432	1.57722	6.13742	0.000963775	0.00324172
SL1344_0433	-1.31611	8.25302	3.09613e-07	2.13004e-06
SL1344_0434	-1.03297	7.27874	0.000320987	0.00123713
SL1344_0435	-0.74364	7.43946	0.00620787	0.0167707
SL1344_0436	-1.15153	9.38708	5.4913e-06	3.04572e-05
SL1344_0437	-1.39667	9.11829	5.56654e-08	4.41414e-07
SL1344_0438	-1.91919	5.40591	1.30759e-05	6.64341e-05
SL1344_0439	-1.86882	5.07199	6.06705e-05	0.000271894
SL1344_0440	-0.269798	6.47678	0.391676	0.506162
SL1344_0441	-1.36064	10.166	4.16619e-07	2.81708e-06
SL1344_0442	-0.987103	8.45448	0.000108056	0.000465645
SL1344_0443	0.172784	10.184	0.395226	0.509318
SL1344_0444	0.602092	9.97207	0.00420494	0.0118108
SL1344_0446	0.849813	9.00353	0.000171819	0.000698517
SL1344_0448	2.6345	4.12082	0.00058675	0.00211879
SL1344_0449	-0.35479	6.61923	0.224984	0.32731
SL1344_0450	1.34961	4.6622	0.0337102	0.0710681
SL1344_0451	-0.120441	4.67084	0.807801	0.86278
SL1344_0452	-4.0113	6.73824	1.05092e-16	3.42706e-15
SL1344_0453	-0.0105433	6.93191	0.969245	0.97818
SL1344_0454	-0.00901588	7.51768	0.971583	0.979408
SL1344_0455	0.183616	7.14376	0.497113	0.607401
SL1344_0456	3.75179	5.01195	1.96463e-05	9.68207e-05
SL1344_0457	2.28966	6.46421	8.57774e-08	6.54071e-07
SL1344_0458	-0.567573	6.05672	0.0854043	0.153454
SL1344_0459	-1.08145	6.57828	0.000281216	0.00110034
SL1344_0460	-0.242531	5.2199	0.559004	0.663132
SL1344_0461	-1.30616	5.88438	0.000512794	0.00187278
SL1344_0464	-0.440616	5.40579	0.490533	0.601619
SL1344_0465	0.719158	7.02301	0.0177763	0.041448
SL1344_0467	-0.0435903	7.26045	0.881022	0.915526
SL1344_0468	-0.850665	9.32878	0.000213094	0.00084979
SL1344_0469	-0.825936	8.001	0.000653335	0.00231614
SL1344_0470	-2.1941	6.71599	6.14577e-09	5.52999e-08
SL1344_0471	-0.900233	7.85426	0.00021823	0.000867263
SL1344_0472	-0.16218	6.24293	0.668032	0.7534
SL1344_0474	0.183305	5.78765	0.592998	0.692021
SL1344_0476	-0.391623	6.69401	0.1867	0.281089
SL1344_0477	-0.624287	8.35137	0.0037171	0.0106421
SL1344_0478	-0.803483	6.92038	0.00692604	0.0185151
SL1344_0479	-0.242175	7.01395	0.390698	0.505751
SL1344_0480	-0.41929	7.58615	0.0975625	0.169025
SL1344_0481	-0.999129	7.72969	4.15137e-05	0.000192419
SL1344_0482	0.316057	5.93031	0.403813	0.518061
SL1344_0484	-0.395728	6.68568	0.177652	0.271017
SL1344_0485	-1.36659	8.0366	1.81751e-07	1.30577e-06
SL1344_0486	-2.21453	4.21075	0.000700295	0.00246174
SL1344_0487	0.756862	6.71898	0.0153988	0.0367238
SL1344_0488	-0.797268	6.28013	0.0177512	0.0414157
SL1344_0489	-0.0492381	5.68513	0.89517	0.924319
SL1344_0490	1.02829	4.43701	0.193625	0.289901
SL1344_0491	-2.61265	6.56653	5.61252e-11	7.01329e-10
SL1344_0492	-0.534464	6.15082	0.109525	0.186241
SL1344_0493	0.34041	5.32125	0.402129	0.516373
SL1344_0494	0.157915	6.52567	0.642808	0.732573
SL1344_0495	-1.59625	4.03226	0.0429797	0.0872498
SL1344_0496	-0.707316	4.64085	0.157589	0.247725
SL1344_0497	-0.489635	6.03084	0.119399	0.199128
SL1344_0498	-0.544135	5.75933	0.133755	0.217086
SL1344_0499	-1.17634	5.26652	0.00616621	0.0166876
SL1344_0500	1.10173	6.75208	0.000950454	0.00320395
SL1344_0501	0.220444	7.6074	0.372875	0.487623
SL1344_0502	-0.309399	5.66244	0.425767	0.538711
SL1344_0503	-1.15113	5.22702	0.0080519	0.0211437
SL1344_0504	-1.86111	5.05162	0.000121336	0.000516098
SL1344_0505	-2.01054	4.75241	0.000185721	0.000749274
SL1344_0506	-0.114826	6.73664	0.725087	0.800276
SL1344_0507	1.54922	4.79415	0.0357902	0.0747675
SL1344_0508	1.24697	4.26781	0.13458	0.218348
SL1344_0509	-0.192143	6.26158	0.523883	0.632235
SL1344_0510	0.375786	4.18684	0.581112	0.68139
SL1344_0511	1.24623	3.44423	0.26416	0.371325
SL1344_0512	1.18618	3.55254	0.236416	0.340126
SL1344_0513	0.804231	3.99143	0.391807	0.506189
SL1344_0515	4.39715	3.9712	0.0119146	0.0295967
SL1344_0516	1.2683	4.67922	0.0533483	0.10416
SL1344_0518	1.03865	3.56417	0.317638	0.431114
SL1344_0519	-0.385933	5.11537	0.354213	0.469223
SL1344_0520	0.41045	3.74058	0.598718	0.696762
SL1344_0522	3.22377	4.40702	0.000114574	0.000489603
SL1344_0523	0.497816	3.47358	0.651945	0.740708
SL1344_0525	-0.462868	4.15671	0.452985	0.564568
SL1344_0526	-0.456117	7.54504	0.0858118	0.153826
SL1344_0527	-0.70042	5.73122	0.0570672	0.109835
SL1344_0528	-1.12264	5.44247	0.00539199	0.014775
SL1344_0529	-0.458718	7.73232	0.0555542	0.107644
SL1344_0530	-1.08141	7.77964	2.66843e-05	0.000127806
SL1344_0531	0.142645	4.2652	0.822738	0.874873
SL1344_0532	-0.882185	3.74336	0.24868	0.353238
SL1344_0533	0.207769	3.67553	0.801029	0.857122
SL1344_0535	-0.498278	7.54	0.0435426	0.0881589
SL1344_0536	-2.28835	3.98273	0.00192435	0.00597446
SL1344_0539	-0.43143	4.43006	0.475405	0.587053
SL1344_0540	2.13396	3.91716	0.0182689	0.0423388
SL1344_0541	-1.09804	3.73992	0.150807	0.238777
SL1344_0545	1.92154	3.25239	0.133525	0.216867
SL1344_tRNA0006	0.0985259	6.0344	0.888969	0.920603
SL1344_0547	-0.369407	4.54182	0.479767	0.591888
SL1344_0548	-2.0517	3.44159	0.0219864	0.0494344
SL1344_0550A	-0.0211699	3.99135	0.974374	0.981633
SL1344_0552	0.384556	4.75688	0.475465	0.587053
SL1344_0555	-1.46796	5.97266	7.90325e-05	0.000346417
SL1344_0556	0.0732088	7.37887	0.785682	0.846431
SL1344_0557	-0.8751	6.02722	0.0120207	0.0298279
SL1344_0558	3.0331	7.96753	6.56556e-11	8.05025e-10
SL1344_0559	1.85346	6.4933	1.2124e-05	6.21235e-05
SL1344_0566	0.708631	5.35541	0.085953	0.154019
SL1344_0567	0.253601	4.37946	0.683968	0.767419
SL1344_0568	0.117672	6.06723	0.746454	0.816822
SL1344_0569	1.28347	5.52182	0.0148395	0.0355931
SL1344_0571	1.68483	5.19463	0.00114147	0.00376939
SL1344_0572	0.615638	4.59183	0.272794	0.381945
SL1344_0573	0.0839356	8.05992	0.777067	0.841198
SL1344_0574	-0.310911	8.14243	0.196016	0.292719
SL1344_0576	1.5127	8.59529	2.01467e-08	1.6935e-07
SL1344_0577	0.0577173	6.59381	0.836624	0.885746
SL1344_0578	-1.89053	5.58725	5.95434e-06	3.28668e-05
SL1344_0579	-1.79933	6.15964	1.75915e-06	1.06709e-05
SL1344_0580	-1.79433	7.19645	1.00559e-07	7.56779e-07
SL1344_0581	-1.00018	6.72875	0.00239534	0.00724591
SL1344_0582	0.407024	6.85548	0.176787	0.269966
SL1344_0583	-0.0214538	6.97318	0.937266	0.954983
SL1344_0584	0.582508	6.6204	0.0454262	0.0912095
SL1344_0585	2.25442	5.72315	9.20131e-06	4.87415e-05
SL1344_0586	3.17437	4.71644	4.43055e-05	0.000204177
SL1344_0587	2.99956	4.83704	8.70425e-06	4.65031e-05
SL1344_0588	2.23204	9.79821	3.16868e-13	5.56091e-12
SL1344_0590	1.17668	6.87502	0.000173563	0.000704364
SL1344_0591	0.148028	5.72755	0.691609	0.773915
SL1344_0592	1.14065	4.89101	0.0419094	0.0854922
SL1344_0593	0.279015	4.98913	0.603331	0.699828
SL1344_0594	-0.422431	4.7499	0.371825	0.486803
SL1344_0595	-0.959373	6.00108	0.00885142	0.0228774
SL1344_0596	-1.93158	8.28945	7.50449e-11	9.08044e-10
SL1344_0597	-0.44049	6.33376	0.173338	0.265847
SL1344_0598	-3.65849	3.63361	0.00648345	0.0174231
SL1344_0599	1.21907	4.39535	0.150641	0.238597
SL1344_0600	2.22904	3.7025	0.0422158	0.0859266
SL1344_0601	0.0933709	4.9471	0.84244	0.889074
SL1344_0602	0.15082	8.10828	0.544063	0.650585
SL1344_0603	1.94958	4.85142	0.00104428	0.00348447
SL1344_0604	0.739196	6.90889	0.00740688	0.0196406
SL1344_0605	2.20749	8.82077	2.06649e-12	3.09503e-11
SL1344_0606	0.0591944	5.49856	0.881161	0.915526
SL1344_0613	0.47208	5.45356	0.206762	0.306476
SL1344_0614	0.778817	4.41198	0.177767	0.271101
SL1344_0615	-0.370636	4.28743	0.533656	0.640547
SL1344_0616	1.86657	7.58216	6.31357e-08	4.95389e-07
SL1344_0618	-0.876538	4.89869	0.0860986	0.154159
SL1344_0619	1.37413	5.25018	0.00545667	0.0149255
SL1344_0621	-1.20165	7.23523	4.31445e-05	0.000199375
SL1344_0622	0.375099	5.08609	0.380779	0.495422
SL1344_0623	-0.428309	5.46075	0.311219	0.424247
SL1344_0625	-1.5146	8.1153	7.47154e-08	5.76411e-07
SL1344_0626	-1.0517	6.71833	0.000656855	0.00232683
SL1344_0627	-0.884062	6.03841	0.012496	0.0309072
SL1344_0628	-0.705898	6.81793	0.0147197	0.0353796
SL1344_0629	-0.812016	6.65297	0.00540483	0.0148013
SL1344_0630	-0.764204	7.00974	0.00481972	0.013342
SL1344_0631	1.48245	5.22215	0.00766184	0.0202699
SL1344_0632	0.701743	4.52153	0.326403	0.43986
SL1344_0633	-0.663108	5.01758	0.10601	0.181
SL1344_0634	-0.737904	6.75609	0.0132737	0.032516
SL1344_0635	-0.515517	7.33339	0.0521221	0.102025
SL1344_0636	-0.671922	8.81784	0.00280304	0.00830972
SL1344_0638	0.484155	4.04285	0.530342	0.63853
SL1344_0639	-1.3858	6.02753	0.00107231	0.00356766
SL1344_0640	-0.229711	6.56971	0.464726	0.576425
SL1344_0641	1.27274	6.31388	0.000520327	0.00189728
SL1344_0642	0.189925	4.39934	0.774075	0.838642
SL1344_0643	0.919422	3.72324	0.386661	0.501403
SL1344_0644	1.21826	3.74156	0.172173	0.264324
SL1344_0645	1.94966	3.50798	0.056167	0.108648
SL1344_0647	0.959714	5.34229	0.0353515	0.0740193
SL1344_0648	2.69181	4.33302	0.00315751	0.00925908
SL1344_0649	1.70771	5.04714	0.00130479	0.00423389
SL1344_0650	2.03075	5.46693	1.91854e-05	9.46508e-05
SL1344_0651	1.01177	7.25775	0.0018007	0.00562091
SL1344_0652	0.9484	6.9372	0.00090107	0.00305921
SL1344_0653	1.66505	7.25295	3.38882e-07	2.31872e-06
SL1344_0654	0.195741	10.0979	0.331193	0.444881
SL1344_0655	-0.634022	7.08681	0.0224383	0.0503029
SL1344_0656	0.299028	7.63943	0.232122	0.335734
SL1344_0657	-0.452961	6.39976	0.116558	0.195492
SL1344_0658	-0.153612	7.67561	0.530632	0.638536
SL1344_0659	0.971061	8.14031	5.16639e-05	0.000234966
SL1344_0660	0.447766	6.20991	0.157981	0.247918
SL1344_0661	-1.5974	4.44886	0.00339896	0.00984158
SL1344_tRNA0007	-0.341152	7.54853	0.628846	0.721236
SL1344_tRNA0008	-0.165936	7.69142	0.778082	0.841794
SL1344_tRNA0009	0.0309068	5.523	0.949897	0.964011
SL1344_tRNA0010	-0.883021	6.55858	0.020572	0.046688
SL1344_tRNA0011	-0.681363	7.37164	0.0168154	0.0395282
SL1344_tRNA0012	-0.215312	11.2937	0.852845	0.896111
SL1344_tRNA0013	-1.58315	7.87296	2.388e-08	1.97128e-07
SL1344_0662	-0.101178	6.81075	0.737284	0.808884
SL1344_0663	-1.5502	6.26783	5.97065e-06	3.29173e-05
SL1344_0664	0.0227953	7.08515	0.935043	0.953852
SL1344_0665	-0.0392483	7.4502	0.884789	0.918103
SL1344_0666	1.61448	6.59534	6.8514e-06	3.72189e-05
SL1344_0667	0.883504	7.06072	0.00937938	0.0240258
SL1344_0668	-1.18015	8.32087	1.44369e-06	8.89825e-06
SL1344_0669	-1.14933	4.91771	0.0157987	0.037522
SL1344_0671	-0.010114	4.88347	0.986378	0.990471
SL1344_0672	1.22493	3.90804	0.158504	0.248477
SL1344_0673	1.44506	4.24052	0.0357878	0.0747675
SL1344_0674	-0.00312498	5.37472	0.993585	0.99556
SL1344_0675	-1.08992	8.50238	1.33433e-05	6.75687e-05
[truncated: 3,484 more rows]

## Sheet: 24h_dualRNAseq
Table S2: Dual RNA-seq time course, TraDIS, and Grad-seq data
[truncated: 4,538 more rows]

[truncated: 3 more sheets: TraDIS_fold-changes, TraDIS_insertions, Grad-seq]
