# Supplementary material for: A global data-driven census of Salmonella small proteins and their potential functions in bacterial virulence
Source: Microlife. 2020 Oct 17;1(1):uqaa002. doi: 10.1093/femsml/uqaa002 (PMC10117436; doi:10.1093/femsml/uqaa002)
Supplement: uqaa002_Supplemental_Files [file uqaa002_supplemental_files.zip › Supplementary_Table_S4_v03.xlsx]

## Sheet: strains and cell lines
Table S4: List of strains, plasmids, oligonucleotides and antibodies used in this study
List of Salmonella strains used in this study indicating the strain number, their genotype, fluorescence (if applicable), and the reference.
Name		Strain name	Genotype	Fluorescence	Reference
wild-type		S. Typhimurium SL1344	StrR hisG rpsL xyl	-	Nature 1981 21;291(5812):238-9
∆mgrB		JVS-11857	∆mgrB	-	this study
∆phoP		JVS-8781	∆phoP::KanR	-	Nature 2016 529(7587):496–501.
wild-type (GFP)		JVS-3858	Ptet::gfp	GFP	Mol Microbiol. 2009 74(1):139-58
∆mgrB (GFP)		JVS-12535	∆mgrB, Ptet::gfp	GFP	this study
STsORF44 SPA-tag		JVS-12623	STsORF44 SPA-tag -KanR	-	this study
STsORF70 SPA-tag		JVS-12624	STsORF70 SPA-tag-KanR	-	this study
STsORF74 SPA-tag		JVS-12626	STsORF74 SPA-tag-KanR	-	this study
STsORF86 SPA-tag		JVS-12601	STsORF86 SPA-tag-KanR	-	this study
STsORF93 SPA-tag		JVS-12603	STsORF93 SPA-tag-KanR	-	this study
STsORF105 SPA-tag		JVS-12628	STsORF105 SPA-tag-KanR	-	this study
STsORF153 SPA-tag		JVS-12605	STsORF153 SPA-tag-KanR	-	this study
STsORF155 SPA-tag		JVS-12607	STsORF155 SPA-tag-KanR	-	this study
STsORF187 SPA-tag		JVS-12609	STsORF187 SPA-tag-KanR	-	this study
STsORF191 SPA-tag		JVS-12611	STsORF191 SPA-tag-KanR	-	this study
STsORF210 SPA-tag		JVS-12630	STsORF210 SPA-tag-KanR	-	this study
STsORF235 SPA-tag		JVS-12613	STsORF235 SPA-tag-KanR	-	this study
STsORF240 SPA-tag		JVS-12615	STsORF240 SPA-tag-KanR	-	this study
STsORF241 SPA-tag		JVS-12616	STsORF241 SPA-tag-KanR	-	this study
STsORF247 SPA-tag		JVS-12617	STsORF247 SPA-tag-KanR	-	this study
STsORF248 SPA-tag		JVS-12619	STsORF248 SPA-tag-KanR	-	this study
STsORF214 SPA-tag		JVS-12632	STsORF214 SPA-tag-KanR	-	this study
STsORF73 SPA-tag		JVS-12634	STsORF73 SPA-tag-KanR	-	this study
STsORF236 SPA-tag		JVS-12636	STsORF236 SPA-tag-KanR	-	this study

## Sheet: plasmids
Table S4: List of strains, plasmids, oligonucleotides and antibodies used in this study
Plasmids used in this study with name, relevant fragment, resistance marker and the reference, if available.
Plasmid name	Relevant fragment	Resistance marker	Reference
pJV300	pZE12 empty control plasmid	Amp	Nucleic Acids Res. 2007;35(3):1018-37
pEV017	the mgrB gene was cloned into the pZE12 plasmid under the control of its native promoter	Amp	this study

## Sheet: oligonucleotides
Table S4: List of strains, plasmids, oligonucleotides and antibodies used in this study
List of oligonucleotides used in this study including name, sequence and what they were designed for.
Name	Sequence	Comment
JVO-0322	CTACGGCGTTTCACTTCTGAGTTC	Northern blot probe for Salmonella 5S rRNA
JVO-1592	GCGTATCCAGACCCAGGGTCTGAGAG	Northern blot probe for Salmonella fliC
JVO-15887	TACATCCTGATCGCACATGATAT	Northern blot probe for Salmonella mgrB
JVO-15687	gtttttctcgagCAATTGCGCGAATGATCAAAC	Sense oligo for insertion of mgrB into pZE12 wtih XhoI site
JVO-15684	gttttttctagaTTACCAGGGAATAAATTTATTGGC	Antisense oligo for insertion of mgrB into pZE12 with XbaI site
JVO-15138	ATGATAATTTAGCGACATAAGATGTAAGATCGGAGAGTGGAGATTACAAAGATGACGATGAC	Sense oligo to delete mgrB CDS
JVO-15139	CTACCACTGCTACACGGGAAGGAAATCTCTGGTGTAAAACGTCATATGAATATCCTCCTTAG	Antisense oligo to delete mgrB CDS
JVO-15134	CACACCAGGGCAAACAATAC	Sense oligo to validate mgrB deletion
JVO-15068	GTCGTTCATTTCACCACCTC	Antisense oligo to validate mgrB deletion
JVO-18622	GATCAACGGCAAACCGGAGCAGGATAACCCTTCCACGAAATCCATGGAAAAGAGAAGA	Sense to tag at C-ter SL1344 STsORF44 (901218 901346 -)
JVO-18623	GTTGAGGATGCAAAATAAAGCGGCGTACCGCACCGCCGCGAGTTCCTATTCCGAAGTTC	Antisense to tag at C-ter SL1344 STsORF44 (901218 901346 -)
JVO-18624	AAATCCTAACGATGCCAGGC	Sense to control tag at C-ter SL1344 STsORF44 (901218 901346 -)
JVO-18625	TCATTACCTGCCTGATTATGCG	Antisense to control tag at C-ter SL1344 STsORF44 (901218 901346 -)
JVO-18626	TAATAAAGATATCGAATTTTTCTACGTCGGAGACGATAGCTCCATGGAAAAGAGAAGA	Sense to tag at C-ter SL1344 STsORF70 (1291620 1291745 +)
JVO-18627	TACCTGAAGATATGACACCCGTTGCCAACTGACTGGAATTAGTTCCTATTCCGAAGTTC	Antisense to tag at C-ter SL1344 STsORF70 (1291620 1291745 +)
JVO-18628	AATTCCCTGAAGAACGGGAG	Sense ctrl to tag at C-ter SL1344 STsORF70 (1291620 1291745 +)
JVO-18629	CAGCAACTGGCGGTAAGAC	Antisense to ctrl tag at C-ter SL1344 STsORF70 (1291620 1291745 +)
JVO-18630	TCTGCAATTACCGCCACCTCCTGGTGAGTATTGCTGGCATTCCATGGAAAAGAGAAGA	Sense to tag at C-ter SL1344 STsORF74 (1316925 1317122 +)
JVO-18631	CCTTACATGCGCCGACTTATCACTGAAATACTATGGATTTAAGTTCCTATTCCGAAGTTC	Antisense to tag at C-ter SL1344 STsORF74 (1316925 1317122 +)
JVO-18632	TTTACCATAGCGATGAGAATTCC	Sense to ctrl tag at C-ter SL1344 STsORF74 (1316925 1317122 +)
JVO-18633	ACGATTGTCTCCAGCGCG	Antisense to ctrl tag at C-ter SL1344 STsORF74 (1316925 1317122 +)
JVO-18634	CGGATTTCTGGCCGCCTGGTTCAGTCACAAATGGGATGATTCCATGGAAAAGAGAAGA	Sense to tag at C-ter SL1344 STsORF86 (1550924 1551019 -)
JVO-18635	GCAGCAAGGGGCCGGCTCTGCGAGGGATTATCTCCGTTCAAGTTCCTATTCCGAAGTTC	Antisense to tag at C-ter SL1344 STsORF86 (1550924 1551019 -)
JVO-18636	CCGGGATGAAAGCCAGC	Sense to ctrl tag at C-ter SL1344 STsORF86 (1550924 1551019 -)
JVO-18637	ATCTCCAGGTCAGCCATACG	Antisense to ctrl tag at C-ter SL1344 STsORF86 (1550924 1551019 -)
JVO-18638	GTCGCATCAAACGCCCGGATCTGCGAGGATACGCGCCTGCTCCATGGAAAAGAGAAGA	Sense to tag at C-ter SL1344 STsORF93 (1706543 1706725 -)
JVO-18639	AAAAGTGGTCACAATTTACTCTCGCGGTAACGACTCATAGAGTTCCTATTCCGAAGTTC	Antisense to tag at C-ter SL1344 STsORF93 (1706543 1706725 -)
JVO-18640	ATGGTTGCATCGCAGTAAATGG	Sense to ctrl tag at C-ter SL1344 STsORF93 (1706543 1706725 -)
JVO-18641	CCACACAAGGTCAGAATTTTGG	Antisense to ctrl tag at C-ter SL1344 STsORF93 (1706543 1706725 -)
JVO-18642	ACCCGAAGACGAAGGAAAAAATCCAAAGAAAAACCAAAAGTCCATGGAAAAGAGAAGA	Sense to tag at C-ter SL1344 STsORF105 (1866965 1867063 -)
JVO-18643	GCCTCCAACGAACCATAGTTATTAAAGATACCCTACAGCAAGTTCCTATTCCGAAGTTC	Antisense to tag at C-ter SL1344 STsORF105 (1866965 1867063 -)
JVO-18644	ACCAACGTGGCGTGCAGG	Sense to ctrl tag at C-ter SL1344 STsORF105 (1866965 1867063 -)
JVO-18645	TATGTGTCAACTCTTCGCTGTTC	Antisense to ctrl tag at C-ter SL1344 STsORF105 (1866965 1867063 -)
JVO-18646	GAACGCTCTGCTACGCCCGTTCACCCATTGGACGCTGGATTCCATGGAAAAGAGAAGA	Sense to tag at C-ter SL1344 STsORF153 (2729703 2729888 +)
JVO-18647	ACACTTGTCCAGCGCCTCCACACCGTCAGCGGTGAATCAGAGTTCCTATTCCGAAGTTC	Antisense to tag at C-ter SL1344 STsORF153 (2729703 2729888 +)
JVO-18648	TTCTTCTTTGCAATGCTTTGTC	Sense to ctrl tag at C-ter SL1344 STsORF153 (2729703 2729888 +)
JVO-18649	AACTTGTTCAATCAATTCCGGG	Antisense to ctrl tag at C-ter SL1344 STsORF153 (2729703 2729888 +)
JVO-18650	AGAGGCTGAGATTCTGGCGGGACCGTTAGAACCTCCAATTTCCATGGAAAAGAGAAGA	Sense to tag at C-ter SL1344 STsORF155 (2759058 2759246 -)
JVO-18651	AAAAAAGGCCGCCGAATGGCAGCCTCAAATGGAATATGTAAGTTCCTATTCCGAAGTTC	Antisense to tag at C-ter SL1344 STsORF155 (2759058 2759246 -)
JVO-18652	AGTGCGTCATTGGGAATTATCAG	Sense to ctrl tag at C-ter SL1344 STsORF155 (2759058 2759246 -)
JVO-18653	TGCTACAACACAGTAACCAGTTC	Antisense to ctrl tag at C-ter SL1344 STsORF155 (2759058 2759246 -)
JVO-18654	CCAGACGAGCGAAGGCGACAGCGTGATGAATGAGCAGAAATCCATGGAAAAGAGAAGA	Sense to tag at C-ter SL1344 STsORF187 (3374630 3374806 -)
JVO-18655	TTTAGCCAGGCAACATCCGGCTGCCCGTCAAGGATATGCGAGTTCCTATTCCGAAGTTC	Antisense to tag at C-ter SL1344 STsORF187 (3374630 3374806 -)
JVO-18656	AGTATTGTTTTCCGGTATTGGTC	Sense to ctrl tag at C-ter SL1344 STsORF187 (3374630 3374806 -)
JVO-18657	GCGGAAATTCTTGGCGGC	Antisense to ctrl tag at C-ter SL1344 STsORF187 (3374630 3374806 -)
JVO-18658	GGACGCCGAAGCCCGGCTGGCAGAAGAAGAGGCCGCAGCCTCCATGGAAAAGAGAAGA	Sense to tag at C-ter SL1344 STsORF191 (3422443 3422607 +)
JVO-18659	TCAGCCGGATCGGGCGCTTGCGCCGCCATCCGGCATGATTAGTTCCTATTCCGAAGTTC	Antisense to tag at C-ter SL1344 STsORF191 (3422443 3422607 +)
JVO-18660	TCCTGGCGGCGCAACAAC	Sense to ctrl tag at C-ter SL1344 STsORF191 (3422443 3422607 +)
JVO-18661	ATGAAAGTCTCTACCAGCGC	Antisense to ctrl tag at C-ter SL1344 STsORF191 (3422443 3422607 +)
JVO-18662	ACCGCCATATTCACGACGGTATCATGCAATCACAGGAGTCTCCATGGAAAAGAGAAGA	Sense to tag at C-ter SL1344 STsORF210 (3974196 3974369 -)
JVO-18663	AAGATAAAAATCAATAAATTCAACAGACCAAGATATCAAAAGTTCCTATTCCGAAGTTC	Antisense to tag at C-ter SL1344 STsORF210 (3974196 3974369 -)
JVO-18664	CCGGGAGTTATACCTTGCC	Sense to ctrl tag at C-ter SL1344 STsORF210 (3974196 3974369 -)
JVO-18665	CATGTGGCTGGATTTTGCCG	Antisense to ctrl tag at C-ter SL1344 STsORF210 (3974196 3974369 -)
JVO-18666	GATTGTCAGCAGTTTTATCTATGTGTGGGTCACGACGTATTCCATGGAAAAGAGAAGA	Sense to tag at C-ter SL1344 STsORF235 (4553834 4553923 +)
JVO-18667	ACCCGTGCCTGGGTGCTGTTGAAAAAGGCATAACAGGCGTAGTTCCTATTCCGAAGTTC	Antisense to tag at C-ter SL1344 STsORF235 (4553834 4553923 +)
JVO-18668	GCCTGGCTGGTGGAAAGC	Sense to ctrl tag at C-ter SL1344 STsORF235 (4553834 4553923 +)
JVO-18669	TCTGTTGCTGCCGGAAAGC	Antisense to ctrl tag at C-ter SL1344 STsORF235 (4553834 4553923 +)
JVO-18670	GGGAGTTGTGGTCTACTACATGTTGAGGAAAACGATTGGCTCCATGGAAAAGAGAAGA	Sense to tag at C-ter SL1344 STsORF240 (4629376 4629573 +)
JVO-18671	TTTTTGCACTCAATCTGCGGCAAATCCGACCACTTTTTGCAGTTCCTATTCCGAAGTTC	Antisense to tag at C-ter SL1344 STsORF240 (4629376 4629573 +)
JVO-18672	TCGTCATCGCTCACAAGGTC	Sense to ctrl tag at C-ter SL1344 STsORF240 (4629376 4629573 +)
JVO-18673	AAGGATCAGCGGACAGGC	Antisense to ctrl tag at C-ter SL1344 STsORF240 (4629376 4629573 +)
JVO-18674	ACCCACCCCTCTCCCGCGATGGAGAATTTTCCTTTTCCGGTCCATGGAAAAGAGAAGA	Sense to tag at C-ter SL1344 STsORF241 (4720077 4720130 +)
JVO-18675	TGTCACTGTCTTACACACCGGTAAGACAGCAGAGGCAGGCAGTTCCTATTCCGAAGTTC	Antisense to tag at C-ter SL1344 STsORF241 (4720077 4720130 +)
JVO-18676	GTTGATTCATCACCGCTTCG	Sense to tag ctrl at C-ter SL1344 STsORF241 (4720077 4720130 +)
JVO-18677	AGGGTTTCTGTGCCGGAAG	Antisense to ctrl tag at C-ter SL1344 STsORF241 (4720077 4720130 +)
JVO-18678	ACTAAAAATATCGCGAATGAGTAGCCTGAGCGCTCATATTTCCATGGAAAAGAGAAGA	Sense to tag at C-ter SL1344 STsORF247 (4837121 4837174 +)
JVO-18679	GAAACATAAGCCTCTCCTTTACCATAGTTAATGTCGACCGAGTTCCTATTCCGAAGTTC	Antisense to tag at C-ter SL1344 STsORF247 (4837121 4837174 +)
JVO-18680	TGCTGTTGCGACAGGTTCTG	Sense to ctrl tag at C-ter SL1344 STsORF247 (4837121 4837174 +)
JVO-18681	CGTAACCGGTATTCGCTGG	Antisense to ctrl tag at C-ter SL1344 STsORF247 (4837121 4837174 +)
JVO-18682	GCTCTTCCTGGTCAGCCTGTTCATGGGCCGTAAACGACCCTCCATGGAAAAGAGAAGA	Sense to tag at C-ter SL1344 STsORF248 (4837208 4837369 +)
JVO-18683	CTGGACTGGCTTGATAGCAATATATCTTTACAGATGCCTGAGTTCCTATTCCGAAGTTC	Antisense to tag at C-ter SL1344 STsORF248 (4837208 4837369 +)
JVO-18684	GTTTAAACACGCTTTATTTCCTCCGCCGTTAACACGACGCTCCATGGAAAAGAGAAGA	Sense to tag at C-ter SL1344 STsORF214 (3986560 3986610 -)
JVO-18685	TGCTATATTTAGCACACGACAAATTTCTGCCCTGAGGCAAAGTTCCTATTCCGAAGTTC	Antisense to tag at C-ter SL1344 STsORF214 (3986560 3986610 -)
JVO-18686	AATAATGTTACAACACGCGCATTGTCGCGAGGTAATCGTCGATTACAAAGATGACGATGAC	Sense to delete SL1344 STsORF214 (3986560 3986610 -)
JVO-18687	TGCTATATTTAGCACACGACAAATTTCTGCCCTGAGGCAACATATGAATATCCTCCTTAG	Antisense to delete SL1344 STsORF214 (3986560 3986610 -)
JVO-18688	TTGAAAATATCTTATCGCCGTGC	Sense to ctrl SL1344 STsORF214 (3986560 3986610 -)
JVO-18689	CTCCCTCAGCGGATATTGG	Antisense to ctrl SL1344 STsORF214 (3986560 3986610 -)
JVO-18690	AGTGGTAAGGATAATAATGTACTTCCGTTCGGAGGCACTATCCATGGAAAAGAGAAGA	Sense to tag at C-ter SL1344 STsOR73 (1316887 1316928 +)
JVO-18691	CAATGCAAAAAGAAAAATTGTTGCCATTTCTTTAAATCGTTAGTTCCTATTCCGAAGTTC	Antisense to tag at C-ter SL1344 STsOR73 (1316887 1316928 +)
JVO-18692	AAATAAAATAGCCTTTATTATTACGCGAAAGGAGTGTGAAGATTACAAAGATGACGATGAC	Sense to delete SL1344 STsOR73 (1316887 1316928 +)
JVO-18693	CAATGCAAAAAGAAAAATTGTTGCCATTTCTTTAAATCGTTCATATGAATATCCTCCTTAG	Antisense to delete SL1344 STsOR73 (1316887 1316928 +)
JVO-18694	TGTAGCGGCGGTTTGCAG	Sense to ctrl SL1344 STsOR73 (1316887 1316928 +)
JVO-18695	ACCAGACCTTATGGCGCG	Antisense to ctrl SL1344 STsOR73 (1316887 1316928 +)
JVO-18696	TTTGCAGTCCGTCCAGACCGTCATGACGTCGTTGTCCGGCTCCATGGAAAAGAGAAGA	Sense to tag at C-ter SL1344 STsOR236 (4584000 4584098 -)
JVO-18697	TCGCTGTGGATAGTCAGTGAGCCAGACCGGTTTTACCGCTAGTTCCTATTCCGAAGTTC	Antisense to tag at C-ter SL1344 STsOR236 (4584000 4584098 -)
JVO-18698	GCAAATGAAAGGAAGTGCAACTGCGTAGGGGCGGCCGGGCGATTACAAAGATGACGATGAC	Sense to delete SL1344 STsOR236 (4584000 4584098 -)
JVO-18699	TCGCTGTGGATAGTCAGTGAGCCAGACCGGTTTTACCGCTCATATGAATATCCTCCTTAG	Antisense to delete SL1344 STsOR236 (4584000 4584098 -)
JVO-18700	AGCCAGAATATTCTCGCCAG	Sense to ctrl SL1344 STsOR236 (4584000 4584098 -)
JVO-18701	TAGATAACTGGCTGGAACAGC	Antisense to ctrl SL1344 STsOR236 (4584000 4584098 -)

## Sheet: antibodies
Table S4: List of strains, plasmids, oligonucleotides and antibodies used in this study
List of antibdies used in this study including the company and product number, source, as well as details for use.
	Company and product number	Source	Dilution in 3% BSA in TBS-T
anti-FLAG (primary)	Sigma #F1804	mouse	1:1000
anti-GroEL (primary)	Sigma #G6532	rabbit	1:10000
anti-FliC (primary)	BioLegend #629701	mouse	1:1000
anti-SopB (primary)	M. Kolbe, Berlin, Germany	rabbit	1:3000
anti-mouse (secondary)	Thermoscientific #31430	goat	1:10000
anti-rabbit (secondary)	Thermoscientific #31460	goat	1:10000
